# Supplementary material for: Proximity labeling reveals interactions necessary to maintain the distinct apical domains of Drosophila photoreceptors
Source: J Cell Sci. 2024 Dec 11;137(23):jcs262223. doi: 10.1242/jcs.262223 (PMC11827603; doi:10.1242/jcs.262223)
Supplement: Table S3. Mass spectrometry Raw Data [file joces-137-262223-TableS3.xlsx]

## Sheet: Experiment1
Accession	Description	Organism	Gene	Exp. q-value: Combined	Sum PEP Score	Coverage [%]	# Peptides	# AAs	MW [kDa]	calc. pI	W1118 control	PIP82 -tid
A1Z784	Acetyl-CoA carboxylase, isoform A	Drosophila melanogaster	ACC	0	500.904	46	93	2482	278.4	6.24	2.35639e+08	1.26397e+08
Q0E9E2	Pyruvate carboxylase	Drosophila melanogaster	PCB	0	428.252	59	70	1197	132.6	6.64	2.92653e+09	3.2297e+09
A1Z843	Uncharacterized protein	Drosophila melanogaster	Dmel\CG1371	0	232.433	49	53	1199	130.8	7.23	7.81791e+06	1.48668e+06
Q9V9T5	GM14617p	Drosophila melanogaster	Mccc1	0	210.637	58	42	698	76.5	6.2	3.28474e+08	1.24729e+08
O46067	EG:25E8.1 protein	Drosophila melanogaster	GRP170	0	166.419	44	38	923	103.4	5.12	1.13811e+07	2.00456e+06
E1JHJ5	Myosin heavy chain, isoform P	Drosophila melanogaster	Mhc	0	153.098	27	48	1949	222.7	6.24	7.6118e+08	7.85312e+08
M9ND95	Myosin heavy chain, isoform U	Drosophila melanogaster	Mhc	0	152.375	26	47	1949	222.8	6.25	1.08506e+07	1.41299e+07
Q9VPJ0	RE58433p	Drosophila melanogaster	CT31762	0	117.968	40	16	374	41.1	5.59	1.99184e+06	466467
Q95TL8	LD41494p	Drosophila melanogaster	Dmel\CG9911	0	83.041	34	17	412	47	5.97	4.79382e+06	180170
Q9VKE2	Crystallin, isoform A	Drosophila melanogaster	Crys	0	77.537	35	15	477	55.8	5.67	2.40992e+08	2.00432e+08
Q9VAY2	Glycoprotein 93	Drosophila melanogaster	Gp93	0	67.355	22	15	787	90.2	5.02	1.56959e+06	4.30761e+06
Q9VH64	LD29322p	Drosophila melanogaster	Dmel\CG8507	0	67.263	25	13	379	44.6	8.15	778538	64255.8
Q8T9B6	LDLR chaperone boca	Drosophila melanogaster	boca	0	65.137	76	12	180	21	4.91	118963
A4V1N8	FI03688p	Drosophila melanogaster	Prm	0	56.348	21	16	879	102.3	5.58	1.35877e+08	1.50272e+08
P35416	Paramyosin, short form	Drosophila melanogaster	Prm	0	51.513	23	12	640	74.2	9.2	2.36044e+06	4.94804e+06
A8E6L6	FI01906p	Drosophila melanogaster	O-fut1	0	48.489	38	11	402	46.8	7.72	165147
P29844	Endoplasmic reticulum chaperone BiP	Drosophila melanogaster	Hsc70-3	0	47.896	27	15	656	72.2	5.36	4.87043e+06	1.91267e+06
Q9VVW7	Canopy b	Drosophila melanogaster	CNPYb	0	44.449	35	9	221	25.6	6.33	1.65574e+06	122126
P10987	Actin-5C	Drosophila melanogaster	Act5C	0	39.751	23	8	376	41.8	5.48	1.31028e+08	3.76394e+08
P02572	Actin-42A	Drosophila melanogaster	Act42A	0	37.456	23	7	376	41.8	5.48		885466
Q7KB18	Epoxide hydrolase	Drosophila melanogaster	Jheh2	0	37.163	25	10	463	52	7.68	3.12773e+06	484354
P50887	60S ribosomal protein L22	Drosophila melanogaster	RpL22	0	32.229	27	7	299	30.6	10.11	1.28343e+07	1.72994e+07
Q9VV46	Cuticular protein 72Ec	Drosophila melanogaster	Cpr72Ec	0	31.664	28	11	429	50.5	5.53	4.03088e+07	1.28392e+08
Q9VBV5	Nucleotide exchange factor Sil1	Drosophila melanogaster	Sil1	0	31.492	25	11	429	47.9	5.33	490559	44968.9
Q9VB46	FI18644p1	Drosophila melanogaster	Hmu	0	31.429	16	7	579	63.4	9.35	1.17418e+06	70399.9
P13607	Sodium/potassium-transporting ATPase subunit alpha	Drosophila melanogaster	Atpalpha	0	30.794	13	11	1041	115.5	5.69	2.88729e+07	4.60694e+07
P06002	Opsin Rh1	Drosophila melanogaster	ninaE	0	30.549	10	4	373	41.5	8.02	9.76054e+06	1.28957e+07
Q3YMU0	Protein disulfide-isomerase (Fragment)	Drosophila melanogaster	ERp60	0	27.252	16	6	489	55.3	5.87	459550
Q9V496	Apolipophorins	Drosophila melanogaster	apolpp	0	27.083	4	11	3351	372.4	7.97	5.43151e+07	1.26318e+08
P54399	Protein disulfide-isomerase	Drosophila melanogaster	Pdi	0	22.425	25	8	496	55.7	4.82	412509
Q24560	Tubulin beta-1 chain	Drosophila melanogaster	betaTub56D	0	21.492	19	6	447	50.1	4.86	1.44274e+07	1.67674e+07
A1Z6H7	Nuclear pore membrane glycoprotein 210	Drosophila melanogaster	Gp210	0	21.26	5	8	1876	209.7	6.47	403690	97302.7
P10676	Neither inactivation nor afterpotential protein C	Drosophila melanogaster	ninaC	0	21.231	4	5	1501	174.2	7.66	1.4721e+07	4.79542e+07
A0A0B4LGB7	Calcium-transporting ATPase	Drosophila melanogaster	SERCA	0	20.028	9	6	999	109.3	5.45	1.12325e+07	8.58948e+06
Q8SWR8	Ataxin-2 homolog	Drosophila melanogaster	Atx2	0	18.997	5	4	1084	117.5	8.91		407297
P11147	Heat shock 70 kDa protein cognate 4	Drosophila melanogaster	Hsc70-4	0	18.726	12	7	651	71.1	5.52	1.87761e+07	1.61994e+07
Q9VKC7	FI04402p	Drosophila melanogaster	Dmel\CG6766	0	18.598	20	8	525	59.7	5.64	284760
A0A0B4KI71	Microtubule-associated protein 205, isoform C	Drosophila melanogaster	Map205	0	18.062	6	4	1109	118.1	4.83	472414	226065
M9PBU9	Eyes shut, isoform E	Drosophila melanogaster	eys	0	17.404	4	6	2176	234	5.47	998504	1.79584e+06
P00334	Alcohol dehydrogenase	Drosophila melanogaster	Adh	0	17.283	19	3	256	27.7	7.96	7.68915e+06	4.15428e+06
P91941	Adult cuticle protein 65Aa	Drosophila melanogaster	Acp65Aa	0	17.027	25	2	105	11.3	4.54	3.60062e+07	9.98018e+06
Q9VZG2	Cuticular protein 64Aa	Drosophila melanogaster	Cpr64Aa	0	16.954	24	2	192	19.6	8.31	1.53778e+07	554491
X2JC31	Clathrin heavy chain	Drosophila melanogaster	Chc	0	16.514	2	2	1678	191.1	5.72	1.21069e+07	1.84266e+07
Q9VZG0	Cuticular protein 64Ac	Drosophila melanogaster	Cpr64Ac	0	16.092	33	3	188	19.1	8.27	2.66354e+07	678381
Q26416	Adult cuticle protein 1	Drosophila melanogaster	Acp1	0	15.968	20	1	135	13.1	9.72	1.1451e+07	7.04721e+06
Q9W287	Uncharacterized protein	Drosophila melanogaster	CG13504	0	15.924	53	5	217	21.7	9.29	8.76707e+06	94016
Q26365	ADP,ATP carrier protein	Drosophila melanogaster	sesB	0	15.595	24	9	312	34.2	9.8	2.80234e+08	2.72374e+08
A4UZZ4	Alpha-1,4 glucan phosphorylase	Drosophila melanogaster	GlyP	0	14.958	9	7	844	96.9	6.52	6.41656e+06	3.99366e+07
A8DRW0	Cuticular protein 49Aa	Drosophila melanogaster	Cpr49Aa	0	14.321	47	4	144	15.6	4.81	2.44546e+07	4.40535e+06
M9NDL5	Terribly reduced optic lobes, isoform AF	Drosophila melanogaster	trol	0	13.647	1	6	4434	491.4	4.86	3.28422e+07	1.45247e+07
Q9VLX9	Uncharacterized protein, isoform B	Drosophila melanogaster	Dmel\CG7203	0	13.542	21	1	129	12.4	8.76	2.19967e+06	3.66551e+06
P06605	Tubulin alpha-3 chain	Drosophila melanogaster	alphaTub84D	0	13.377	12	4	450	49.9	5.14	1.29694e+07	9.18184e+06
Q9VDJ8	Cuticular protein 92F	Drosophila melanogaster	Cpr92F	0	13.077	9	2	381	39.8	7.09	1.52545e+07	1.59178e+07
P19107	Phosrestin-1	Drosophila melanogaster	Arr2	0	12.883	9	4	401	45	8.6	2.33833e+07	1.00066e+08
Q9V3A8	Ergic53, isoform A	Drosophila melanogaster	ergic53	0	12.025	13	5	512	57.5	6.07	437374	139343
Q9W3E2	PIP82	Drosophila melanogaster	PIP82	0	11.969	6	5	1195	132.3	6.67		1.31441e+07
P08736	Elongation factor 1-alpha 1	Drosophila melanogaster	eEF1alpha1	0	11.467	8	2	463	50.3	9.07	1.26225e+07	1.2971e+06
H1UUD2	Ferritin	Drosophila melanogaster	Fer1HCH	0	11.212	24	3	169	19.2	6.11	393468	29556
Q9VN91	MORN repeat-containing protein 4 homolog	Drosophila melanogaster	rtp	0	10.882	21	2	198	22.7	7.12	3.0505e+06	1.97204e+07
Q9VLY1	HL02931p	Drosophila melanogaster	Dmel\CG7214	0	10.787	19	1	142	13.9	9	1.71611e+07	3.50163e+06
A1Z8H7	Cuticular protein 47Ef, isoform C	Drosophila melanogaster	Cpr47Ef	0	10.757	10	2	612	50.9	9.25	1.22047e+06	1.34356e+06
Q9W077	Cuticular protein 62Bc, isoform A	Drosophila melanogaster	Cpr62Bc	0	10.732	23	3	180	18.7	6.92	1.92161e+07	1.13777e+07
M9PBR6	Uncharacterized protein, isoform F	Drosophila melanogaster	CG10977	0	10.666	2	1	654	73.1	6.18		1.19059e+06
Q9VB86	LP07342p	Drosophila melanogaster	TwdlT	0	10.45	12	2	286	27	9.03	3.5777e+07	7.36287e+06
Q9VS34	60S ribosomal protein L18	Drosophila melanogaster	RpL18	0	10.388	19	3	188	21.7	11.53	1.37253e+07	2.93058e+07
P45437	Coatomer subunit beta	Drosophila melanogaster	betaCOP	0	10.285	3	2	964	107.3	6.32	315761	228447
A0A0B4JD95	Zipper, isoform H	Drosophila melanogaster	zip	0	9.905	1	1	1964	226.6	5.52	209566	141246
Q9V7U0	Pro-resilin	Drosophila melanogaster	resilin	0	9.657	4	1	620	58.6	5.54	1.68079e+07	3.23711e+06
C9QP42	Eukaryotic translation initiation factor 4A, isoform E	Drosophila melanogaster	eIF4A	0	9.489	10	3	403	45.8	5.66	2.06627e+06	1.55251e+06
E1JJA4	Shibire, isoform L	Drosophila melanogaster	shi	0	9.456	5	4	883	98.4	8.24	7.01955e+06	1.77032e+07
Q9V3G1	60S ribosomal protein L8	Drosophila melanogaster	RpL8	0	9.444	16	3	256	27.9	11.15	1.02099e+07	1.29363e+07
Q95RB2	Cuticular protein 49Ae	Drosophila melanogaster	Cpr49Ae	0	9.175	19	3	134	14.3	4.75	1.19026e+08	1.4915e+07
X2JDU0	Ribosomal protein L9, isoform C	Drosophila melanogaster	RpL9	0	9.153	27	2	190	21.4	9.69	5.0937e+06	576487
Q5U126	GEO11286p1	Drosophila melanogaster	Dmel\CG34461	0	8.942	18	2	138	14.9	6.89	1.15555e+07	721808
Q9W5R8	60S ribosomal protein L5	Drosophila melanogaster	RpL5	0	8.879	11	3	299	34	9.77	1.40983e+07	9.57583e+06
Q9VV36	Retinin	Drosophila melanogaster	retinin	0	8.526	17	2	191	20	6.06	738198	6.2777e+06
Q9VQL7	Fatty acid synthase 1, isoform A	Drosophila melanogaster	FASN1	0	8.425	2	4	2438	266.3	6.37	7.60778e+06	1.45589e+07
A1Z8H1	Cuticular protein 47Ea	Drosophila melanogaster	Cpr47Ea	0	8.36	16	1	135	14.5	5.86	4.18529e+06	2.70089e+06
M9PFX4	Cuticular protein 76Bd, isoform C	Drosophila melanogaster	Cpr76Bd	0	8.24	3	2	1231	122.6	9.45	3.10873e+06	89132.4
O17445	60S ribosomal protein L15	Drosophila melanogaster	RpL15	0	8.208	10	2	204	24.3	11.47	3.54723e+07	7.13391e+07
Q9V3G8	RH73259p	Drosophila melanogaster	Vajk1	0	8.164	8	3	373	43	8.06	4.01538e+07	1.03934e+08
X2JCS6	60S ribosomal protein L7a	Drosophila melanogaster	RpL7A	0	7.978	10	2	271	30.7	10.71	1.96581e+07	3.58583e+07
P55830	40S ribosomal protein S3a	Drosophila melanogaster	RpS3A	0	7.694	18	3	268	30.3	9.61	4.68999e+06	1.31638e+06
A0A0B4LGS6	Holocarboxylase synthetase, isoform D	Drosophila melanogaster	Hcs	0	7.596	3	3	999	110.9	7.2	1.07257e+06	1.75055e+07
Q9VIE8	Aconitate hydratase, mitochondrial	Drosophila melanogaster	mAcon1	0	7.583	3	2	787	85.3	8.24	5.45711e+06	1.72047e+07
B7Z103	Uncharacterized protein, isoform E	Drosophila melanogaster	CG15055	0	7.496	10	1	259	25.4	8.54	7.84277e+06	403487
Q7K0E6	Aspartyl-tRNA synthetase, isoform A	Drosophila melanogaster	AspRS	0	7.152	5	1	531	59	6.81	491044	205314
Q06559	40S ribosomal protein S3	Drosophila melanogaster	RpS3	0	6.987	12	3	246	27.5	9.39	1.03712e+07	8.14662e+06
P35381	ATP synthase subunit alpha, mitochondrial	Drosophila melanogaster	blw	0	6.965	6	3	552	59.4	9.01	1.19597e+07	1.4074e+07
A0A0B4K6N1	40S ribosomal protein S8	Drosophila melanogaster	RpS8	0	6.933	21	3	208	23.7	10.48	5.26226e+06	3.77739e+06
P46222	60S ribosomal protein L11	Drosophila melanogaster	RpL11	0	6.833	17	3	184	21.1	10.02	1.66397e+07	2.57211e+07
Q8SXY6	Transmembrane emp24 domain-containing protein bai	Drosophila melanogaster	bai	0	6.759	6	1	206	23.7	8.22	367622	353345
Q9V3Z9	HL02234p	Drosophila melanogaster	Vajk3	0	6.601	11	3	277	29.7	9.2	1.19407e+08	5.99802e+07
X2J4W8	Kruppel homolog 2, isoform C	Drosophila melanogaster	Kr-h2	0	6.42	7	1	276	31.2	9.77	814613	643188
A0A0B4KH94	Fasciclin 1, isoform G	Drosophila melanogaster	Fas1	0	6.397	4	2	661	73.6	6.65	1.7722e+06	3.52827e+07
O01666	ATP synthase subunit gamma, mitochondrial	Drosophila melanogaster	ATPsyngamma	0	6.361	12	3	297	32.9	9.22	1.10874e+07	1.7086e+07
Q9VV75	AT02348p	Drosophila melanogaster	UQCR-C2	0	6.275	6	2	440	45.4	9.44	1.82861e+07	3.31812e+07
P23625	G protein alpha q subunit	Drosophila melanogaster	Galphaq	0	6.211	7	2	353	41.3	5.31	566718	2.58524e+06
Q9VHE5	RH48056p	Drosophila melanogaster	RpL34b	0	6.145	15	3	168	18.4	11.52	1.48732e+07	3.51252e+07
Q9VA91	40S ribosomal protein S7	Drosophila melanogaster	RpS7	0	5.986	8	2	194	22.2	9.8	1.59198e+07	1.42016e+07
Q9VFF0	GH01077p	Drosophila melanogaster	UQCR-C1	0	5.861	3	1	470	51.8	6	3.58065e+06	1.13677e+07
Q9VSW2	UTP--glucose-1-phosphate uridylyltransferase	Drosophila melanogaster	UGP	0	5.709	3	1	513	58	7.21	8.53423e+06	2.52592e+07
P18091	Alpha-actinin, sarcomeric	Drosophila melanogaster	Actn	0	5.63	2	1	924	107	5.69	1.8312e+06	132384
M9PBL3	Heat shock protein 83, isoform B	Drosophila melanogaster	Hsp83	0	5.575	3	2	717	81.8	5.02	3.7777e+06	2.221e+06
Q0E8E8	MIP08013p1	Drosophila melanogaster	Mpcp2	0	5.534	8	3	356	38.8	8.88	1.60132e+07	5.2423e+07
A0A0B4K7J2	E3 SUMO-protein ligase RanBP2	Drosophila melanogaster	Nup358	0	5.506	1	2	2718	298.7	6.11	749978	1.94036e+06
Q9W0A8	FI01658p	Drosophila melanogaster	RpL23A	0	5.46	5	1	277	29.4	10.95	2.4907e+06	4.94537e+06
A1Z9E3	Elongation factor Tu	Drosophila melanogaster	mEFTu1	0	5.272	7	2	489	54	8.03	2.10705e+06	4.76879e+06
A0A0B4KER0	Relative of woc, isoform C	Drosophila melanogaster	row	0	5.235	2	2	1301	146.1	8.06	61183.3	813302
Q9VMV5	Viking, isoform A	Drosophila melanogaster	vkg	0	5.217	1	1	1940	193.7	6.43	2.61483e+06	3.49674e+06
Q07327	Protein ROP	Drosophila melanogaster	Rop	0	5.156	5	2	597	67.8	6.7	763369	3.26716e+06
P13060	Elongation factor 2	Drosophila melanogaster	EF2	0	4.967	3	2	844	94.4	6.6	1.30964e+07	1.67966e+07
P21187	Polyadenylate-binding protein	Drosophila melanogaster	pAbp	0	4.914	5	2	634	69.9	9.31	2.30732e+06	2.68434e+06
A4V134	Calcium/calmodulin-dependent protein kinase II, isoform E	Drosophila melanogaster	CaMKII	0	4.869	4	1	509	57.5	7.31	275514	1.36269e+06
P31009	40S ribosomal protein S2	Drosophila melanogaster	RpS2	0	4.805	8	2	267	28.9	10.15	1.50334e+07	1.5138e+07
Q7KNR7	Photoreceptor dehydrogenase, isoform C	Drosophila melanogaster	Pdh	0	4.678	8	2	261	28.3	8.69	8.7404e+06	3.01106e+06
Q9V597	60S ribosomal protein L31	Drosophila melanogaster	RpL31	0	4.647	20	3	124	14.5	10.2	4.21438e+06	5.2034e+06
Q9VPE2	NADH dehydrogenase (Ubiquinone) 39 kDa subunit, isoform A	Drosophila melanogaster	ND-39	0	4.646	7	3	416	46.8	9.39	2.27217e+06	1.41875e+07
M9PDS8	Sallimus, isoform Y	Drosophila melanogaster	sls	0	4.32	0	3	10625	1206.5	5.15	2.23748e+06	1.87958e+06
A0A0B4LFD9	GEO04460p1	Drosophila melanogaster	RpS23	0	4.284	8	1	143	16	10.59	7.58979e+06	5.39309e+06
Q9VBH8	FI02850p	Drosophila melanogaster	RpL34a	0	4.235	14	2	162	18.1	11.44	1.83321e+06	6.26361e+06
O61643	Inhibin beta chain	Drosophila melanogaster	Actbeta	0	4.17	1	1	946	108.7	9.54	1.30163e+08	2.09865e+07
Q9VSN3	Cuticular protein 66D	Drosophila melanogaster	Cpr66D	0	4.09	11	2	270	30.8	6.4	6.54852e+06	2.83109e+06
P12370	cAMP-dependent protein kinase catalytic subunit 1	Drosophila melanogaster	Pka-C1	0	4.015	3	1	353	40.8	8.69	1.42701e+06	6.20911e+06
Q0E924	Prohibitin	Drosophila melanogaster	Phb2	0	3.97	4	1	299	33	9.54	4.72445e+06	1.70626e+06
Q8SZK9	C-type lectin 27kD, isoform A	Drosophila melanogaster	slf	0	3.881	6	1	231	26.3	8.16	1.18174e+06	110099
P84040	Histone H4	Drosophila melanogaster	His4	0	3.8	21	2	103	11.4	11.36	1.18243e+07	2.16788e+07
Q9VWG7	Uncharacterized protein, isoform B	Drosophila melanogaster	SPH211	0	3.79	4	1	350	37.8	6.32	851640	69220.6
O62530	Adaptor protein complex 2, mu subunit, isoform A	Drosophila melanogaster	AP-2mu	0	3.764	3	1	437	49.8	9.48	400882	1.20493e+06
O18640	Guanine nucleotide-binding protein subunit beta-like protein	Drosophila melanogaster	Rack1	0	3.743	5	1	318	35.6	7.47	489592	78160.9
M9PIM0	Ribosomal protein L10, isoform E	Drosophila melanogaster	RpL10	0	3.722	10	2	218	25.5	9.85	1.62108e+07	1.02047e+07
O97422	Galactosylgalactosylxylosylprotein 3-beta-glucuronosyltransferase I	Drosophila melanogaster	GlcAT-I	0	3.587	6	2	306	35	9.14	157462
Q7YU05	Pyruvate dehydrogenase E1 component subunit alpha	Drosophila melanogaster	Pdha	0	3.558	3	1	328	35.9	6.54	5.34534e+06	1.6315e+07
Q9VW54	26S proteasome non-ATPase regulatory subunit 2	Drosophila melanogaster	Rpn1	0	3.506	2	1	919	102.2	5.85	673889	851774
P15357	Ubiquitin-40S ribosomal protein S27a	Drosophila melanogaster	RpS27A	0	3.497	10	1	156	17.9	9.77	1.20626e+06	236535
Q9VUQ5	Protein argonaute-2	Drosophila melanogaster	AGO2	0	3.311	15	2	1214	136.8	9.61	169261	1.28401e+06
X2JC35	60S ribosomal protein L36	Drosophila melanogaster	RpL36	0	3.303	10	1	115	13.5	11.37	933426	9.0954e+06
Q9VWG3	40S ribosomal protein S10b	Drosophila melanogaster	RpS10b	0	3.25	9	1	160	17.9	9.8	4.55804e+06	7.368e+06
M9PHL6	Bifocal, isoform E	Drosophila melanogaster	bif	0	3.227	2	1	1107	117.3	6.44		3.77404e+06
Q9VN21	LD30155p	Drosophila melanogaster	lost	0	3.217	2	1	545	59.7	9.06	1.94455e+06	3.44874e+06
P04950	Opsin Rh3	Drosophila melanogaster	Rh3	0	3.167	3	1	383	42.9	7.56	352531	2.90318e+06
P19334	Transient receptor potential protein	Drosophila melanogaster	trp	0	3.072	1	1	1275	142.5	8.13	1.22642e+06	7.95727e+06
Q7KN75	Dodeca-satellite-binding protein 1, isoform A	Drosophila melanogaster	Dp1	0	3.043	1	1	1301	144.2	6.2	1.17158e+06	1.0607e+06
Q9VV13	GEO08383p1	Drosophila melanogaster	Dmel\CG13065	0	2.984	21	2	140	13.6	9.28	9.47437e+06	123259
P48588	40S ribosomal protein S25	Drosophila melanogaster	RpS25	0	2.98	11	1	117	13.2	10.27	743796	717801
Q7KQP6	Bent, isoform C	Drosophila melanogaster	bt	0	2.963	0	2	8648	967.6	6.18	3.58203e+06	8.74065e+06
A4V4I0	G protein beta-subunit 13F, isoform C	Drosophila melanogaster	Gbeta13F	0	2.93	3	1	340	37.1	6.44	1.28753e+06	1.02685e+07
Q9VIG0	Malectin domain-containing protein	Drosophila melanogaster	Dmel\CG9257	0	2.768	5	2	347	39.2	5.29		21150.2
A0A0B4KGN2	MICOS complex subunit MIC60	Drosophila melanogaster	Mitofilin	0	2.695	3	1	746	82.9	8.66	383318	1.78287e+06
Q9V9Q4	LD43819p	Drosophila melanogaster	Dmel\CG1416	0	2.611	3	1	354	40.1	6.57	44141.5
A0A0B4LGM0	Prominin, isoform E	Drosophila melanogaster	prom	0	2.601	1	1	1173	131.4	7.15	334162	2.40563e+06
P39018	40S ribosomal protein S19a	Drosophila melanogaster	RpS19a	0	2.584	6	1	156	17.3	10.11	4.25541e+06	6.01369e+06
Q7KUB1	Isocitrate dehydrogenase [NADP]	Drosophila melanogaster	Idh	0	2.567	3	1	469	52.6	7.5	710536	799929
Q9VVU2	GEO07453p1	Drosophila melanogaster	RpL26	0	2.547	7	2	149	17.3	10.95	9.09191e+06	1.97814e+07
A0A0B4LG52	GEO08239p1	Drosophila melanogaster	RpS16	0	2.488	15	2	148	16.8	10.17	2.86796e+06	1.18198e+06
Q7K2P1	Cuticular protein 50Cb	Drosophila melanogaster	Cpr50Cb	0	2.47	7	1	178	18.7	6.16	2.70525e+06	659919
Q9NB04	Patj homolog	Drosophila melanogaster	Patj	0	2.462	1	1	871	92.8	4.97		2.65258e+06
Q9VZS5	60S ribosomal protein L28	Drosophila melanogaster	RpL28	0	2.447	14	2	144	16	11.09	2.38117e+06	2.36832e+06
Q8SZM2	RH04334p	Drosophila melanogaster	Vajk2	0	2.432	8	2	270	28.7	9.45	6.97073e+07	3.38092e+07
P23128	ATP-dependent RNA helicase me31b	Drosophila melanogaster	me31B	0	2.426	4	2	459	51.9	7.64	385250	739421
M9PHG3	Diacylglycerol kinase	Drosophila melanogaster	rdgA	0	2.419	1	1	1462	160.7	6.54	435053	1.89232e+06
Q9W335	LD26546p	Drosophila melanogaster	l(1)G0320	0	2.347	4	1	302	33	4.84		50484.9
Q9VNB9	GEO07455p1	Drosophila melanogaster	RpL35A	0	2.34	6	1	157	17.6	11.12	2.46513e+06	3.48256e+06
P02283	Histone H2B	Drosophila melanogaster	His2B	0	2.3	9	1	123	13.7	10.35	1.272e+07	4.48241e+07
Q9VJY7	B-block_TFIIIC domain-containing protein	Drosophila melanogaster	FBgn 32517	0.003	2.22	1	1	1906	219.9	9.2	1.86399e+09	1.38386e+09
Q8STG9	DSec61alpha	Drosophila melanogaster	Sec61alpha	0.003	2.187	3	1	476	52.2	8.24	385934	3.43411e+06
O16797	60S ribosomal protein L3	Drosophila melanogaster	RpL3	0.003	2.136	5	1	416	46.9	10.24	1.10728e+06	174386
Q9VN50	Eukaryotic translation initiation factor 3 subunit F-1	Drosophila melanogaster	eIF3f1	0.003	2.124	4	1	280	31.1	6.52	801371	1.18227e+06
Q7KVX5	VAMP-associated protein 33kDa, isoform A	Drosophila melanogaster	Vap33	0.003	2.084	5	1	235	26.8	8.38		2.23579e+06
Q7KN85	ATP-citrate synthase	Drosophila melanogaster	ATPCL	0.003	2.08	1	1	1112	121.3	7.31	521026	920412
Q9VLT7	IP17351p	Drosophila melanogaster	RpL36A	0.003	2.072	10	1	104	12.5	10.8	1.06992e+06	1.39875e+06
A0A0B4LFX4	Coracle, isoform F	Drosophila melanogaster	cora	0.003	2.06	1	1	1600	173.8	8.79	92543.9	995342
Q9VSY0	Cuticular protein 67B	Drosophila melanogaster	Cpr67B	0.003	1.978	5	1	260	29.8	5.11	704281	3.1082e+06
Q7JVI3	Eukaryotic translation initiation factor 3 subunit M	Drosophila melanogaster	eIF3m	0.003	1.957	2	1	387	44.1	5.71	860283	421451
Q94883	DNA replication-related element factor, isoform A	Drosophila melanogaster	Dref	0.003	1.919	1	1	709	80.7	5.86	121595	253034
P19889	60S acidic ribosomal protein P0	Drosophila melanogaster	RpLP0	0.003	1.914	3	1	317	34.2	6.95	2.10543e+06	2.4991e+06
A8JNP1	Arginine kinase, isoform G	Drosophila melanogaster	Argk	0.003	1.876	3	1	356	39.8	6.47	5.70092e+06	1.98545e+07
Q94523	Succinate dehydrogenase [ubiquinone] flavoprotein subunit, mitochondrial	Drosophila melanogaster	SdhA	0.002	1.778	2	1	661	72.3	7.12	72323.5	956693
E1JIJ5	Vacuolar proton pump subunit B	Drosophila melanogaster	Vha55	0.002	1.765	2	1	490	54.5	5.4	1.77747e+06	7.89544e+06
M9PEB7	Uncharacterized protein, isoform I	Drosophila melanogaster	CG7468	0.002	1.755	2	1	409	46	6.13		434365
A1Z8U9	Ribosomal protein S11, isoform B	Drosophila melanogaster	RpS11	0.002	1.743	6	1	154	18.1	11.12	967941	259505
P91926	AP-2 complex subunit alpha	Drosophila melanogaster	AP-2alpha	0.002	1.738	1	1	940	105.6	7.18	228605	1.34356e+06
X2J5G6	Ribosomal protein L7, isoform B	Drosophila melanogaster	RpL7	0.002	1.709	3	1	252	29.5	10.89	1.53496e+06	1.23691e+06
Q9VQ29	Cytochrome b-c1 complex subunit Rieske, mitochondrial	Drosophila melanogaster	RFeSP	0.002	1.703	5	1	230	24.9	8.68	478056	1.4193e+06
A0A023GQA5	Prohibitin	Drosophila melanogaster	l(2)37Cc	0.002	1.687	4	1	276	30.4	5.73	226046	1.36298e+06
Q9VV51	1-Acylglycerol-3-phosphate O-acyltransferase 3, isoform A	Drosophila melanogaster	Agpat3	0.002	1.686	3	1	386	44.4	9.13	814370	1.80706e+06
Q9W1V3	rRNA 2'-O-methyltransferase fibrillarin	Drosophila melanogaster	Fib	0.002	1.679	3	1	344	34.6	10.29	1.03573e+06	2.53848e+06
A0A0B4KFP4	Histone-lysine N-methyltransferase, H3 lysine-79 specific	Drosophila melanogaster	gpp	0.002	1.672	1	1	1898	206.4	9.19	2.29834e+07	1.21273e+07
Q7JWQ7	RE01730p	Drosophila melanogaster	Swim	0.002	1.645	2	1	431	48.8	7.08	3.33514e+06	4.75152e+06
P55841	60S ribosomal protein L14	Drosophila melanogaster	RpL14	0.002	1.632	7	1	166	19.2	11.18	1.42203e+06	142206
A4V4A5	GTP-binding nuclear protein	Drosophila melanogaster	Ran	0.002	1.619	5	1	216	24.7	7.81	152497	25530.9
Q9W0B8	Coatomer subunit alpha	Drosophila melanogaster	alphaCOP	0.002	1.596	1	1	1234	139.2	7.65	408686	491803
Q9Y162	BcDNA.GH02678	Drosophila melanogaster	Vps4	0.002	1.592	2	1	442	49.6	6.96	93403.2	295655
Q9W141	Putative ATP synthase subunit f, mitochondrial	Drosophila melanogaster	ATPsynF	0.002	1.584	12	1	107	12.5	10.1	1.83574e+06	3.34022e+06
Q8IR99	IGF-II mRNA-binding protein, isoform D	Drosophila melanogaster	Imp	0.002	1.583	2	1	573	62.6	8.92		104728
Q9W1B9	GEO07602p1	Drosophila melanogaster	RpL12	0.002	1.544	5	1	165	17.7	9.07	4.98525e+06	8.24923e+06
M9MSF5	Uncharacterized protein, isoform D	Drosophila melanogaster	CT17356	0.002	1.491	3	1	404	42.4	6.61		958001
Q9VB81	Cuticular protein 97Eb	Drosophila melanogaster	Cpr97Eb	0.002	1.482	5	1	235	26.7	8.15	7.10568e+06	1.00411e+07
X2JE06	GEO07624p1	Drosophila melanogaster	RpL24	0.002	1.431	6	1	155	17.5	11.06	581492	760733
Q9W1H8	GH13256p	Drosophila melanogaster	Mtpbeta	0.004	1.405	2	1	469	50.6	9.14	458289	5.64209e+06
Q8MQP7	Pinstripe, isoform C	Drosophila melanogaster	pns	0.004	1.403	1	1	817	91.2	7.24	1.41056e+08	1.08237e+08
A0A0B4K683	Ribosomal protein S5b, isoform B	Drosophila melanogaster	RpS5b	0.004	1.401	4	1	180	20.1	7.81	382289	553123
Q7KTK9	Midline uncoordinated, isoform A	Drosophila melanogaster	muc	0.004	1.399	4	1	421	44.1	8.82	207104	1.2174e+06
P38979	40S ribosomal protein SA	Drosophila melanogaster	sta	0.004	1.399	4	1	270	30.2	4.87	2.30434e+06
Q9VUE5	LD17962p	Drosophila melanogaster	stwl	0.004	1.397	1	1	1037	112.8	9.39	9.9565e+06	2.37806e+06
M9PH10	Vesicle-fusing ATPase	Drosophila melanogaster	comt	0.004	1.371	1	1	745	82.5	7.46		2.13668e+06
O61444	MAP kinase kinase 4, isoform A	Drosophila melanogaster	Mkk4	0.004	1.368	7	1	424	47.5	7.43	85716.5
Q9W2Z7	Uncharacterized protein, isoform B	Drosophila melanogaster	CG18512	0.011	1.346	5	1	364	38	4.55	2.16069e+06	3.11729e+06
Q8IPD8	Cuticular protein 30F	Drosophila melanogaster	Cpr30F	0.011	1.34	10	1	146	15.6	7.14	5.37299e+06	33048.8
Q4ABD8	Histone H1	Drosophila melanogaster	His1:CG33807	0.011	1.294	4	1	256	26.3	10.49	7.05441e+06	3.87299e+06
P07486	Glyceraldehyde-3-phosphate dehydrogenase 1	Drosophila melanogaster	Gapdh1	0.011	1.294	4	1	332	35.3	8.18	780627	2.65836e+06
R9PY51	Uncharacterized protein	Drosophila melanogaster	CG4588	0.01	1.294	8	1	103	11.6	6.4	4.61531e+06	4.52988e+06
M9PB31	Dumpy, isoform V	Drosophila melanogaster	dpy	0.01	1.259	0	1	20404	2174.6	5.33	865252	307818
P16378	G protein alpha o subunit	Drosophila melanogaster	Galphao	0.01	1.229	3	1	354	40.5	5.53	2.02296e+06	9.21034e+06
X2JC02	Supervillin, isoform AB	Drosophila melanogaster	Svil	0.01	1.211	0	1	3359	367	8.9	58714.3	2.45016e+06
B7Z0D4	Uncharacterized protein, isoform C	Drosophila melanogaster	clone 2.45	0.01	1.206	1	1	1199	128.1	5.17	2.50755e+06	2.73707e+06
Q494K2	Chromosome transmission fidelity 4	Drosophila melanogaster	Ctf4	0.01	1.206	1	1	895	96.6	5.34	400063	621323
Q960W6	Putative fatty acyl-CoA reductase CG8306	Drosophila melanogaster	CG8306	0.01	1.193	3	1	516	58.4	9.32	356125
Q8IQQ0	Neural conserved at 73EF, isoform F	Drosophila melanogaster	Nc73EF	0.01	1.191	1	1	1017	113.6	6.99	626704	2.67938e+06
Q76NQ0	Dolichyl-diphosphooligosaccharide--protein glycosyltransferase subunit 1	Drosophila melanogaster	CG5364	0.01	1.147	2	1	458	51.7	8.05	1.16345e+06	1.4862e+06
Q9VFC6	MIP06926p	Drosophila melanogaster	Mf	0.01	1.139	6	1	157	18.6	9.57	3.95552e+06	8.20587e+06
Q7JQH9	LD31742p	Drosophila melanogaster	whd	0.011	1.136	2	1	780	89.4	8.46	1.01812e+06	3.28736e+06
Q9VBL8	AT11648p	Drosophila melanogaster	Dmel\CG14354	0.011	1.127	5	1	298	32.7	7.43	5.77003e+06	1.39747e+06
Q9VPX7	Adenylyl cyclase-associated protein	Drosophila melanogaster	capt	0.011	1.112	3	1	424	45.6	7.06		575324
Q9VXR5	LD02975p	Drosophila melanogaster	Dmel\CG9281	0.011	1.1	2	1	611	69.5	7.53	515143	320555
P29829	Guanine nucleotide-binding protein subunit beta-2	Drosophila melanogaster	Gbeta76C	0.015	1.08	5	1	346	38.3	6.77	210794	1.93054e+06
A0A0B4KHA0	Mann-cup, isoform B	Drosophila melanogaster	m-cup	0.018	1.057	1	1	701	80	7.85		402642
Q9VPR1	GH02075p	Drosophila melanogaster	Tspo	0.018	1.056	11	1	185	20.1	9.45		218550
Q9W0L7	LD28815p	Drosophila melanogaster	Usp10	0.018	1.056	1	1	1517	164.6	7.28	187900
P05990	CAD protein	Drosophila melanogaster	r	0.023	1.038	0	1	2224	246.5	6.64	171846	361298
Q9V9A8	Putative homeodomain transcription factor	Drosophila melanogaster	phtf	0.023	1.038	1	1	880	97.6	8.32	3.42638e+06	9.57598e+06

## Sheet: Experiment2
Accession	Description	Organism	Gene	Exp. q-value: Combined	Sum PEP Score	Coverage [%]	# Peptides	# AAs	MW [kDa]	calc. pI	W1118 control	PIP82-tid
A1Z784	Acetyl-CoA carboxylase, isoform A	Drosophila melanogaster	ACC	0	894.012	52	133	2482	278.4	6.24	1.28255e+09	7.36261e+08
Q0E9E2	Pyruvate carboxylase	Drosophila melanogaster	PCB	0	671.214	62	98	1197	132.6	6.64	1.84636e+10	1.66637e+10
E1JHJ5	Myosin heavy chain, isoform P	Drosophila melanogaster	Mhc	0	616.803	54	124	1949	222.7	6.24	1.96096e+09	3.32594e+09
M9NEP1	Myosin heavy chain, isoform T	Drosophila melanogaster	Mhc	0	583.507	52	120	1962	224.1	6.25	1.8326e+07	2.21817e+07
A1Z843	Uncharacterized protein	Drosophila melanogaster	Dmel\CG1371	0	378.006	51	65	1199	130.8	7.23	2.18564e+06	3.26461e+06
O46067	EG:25E8.1 protein	Drosophila melanogaster	GRP170	0	313.247	49	54	923	103.4	5.12	5.66667e+07	1.33723e+08
Q9V9T5	GM14617p	Drosophila melanogaster	Mccc1	0	290.761	55	45	698	76.5	6.2	1.39723e+09	9.13611e+08
P10676	Neither inactivation nor afterpotential protein C	Drosophila melanogaster	ninaC	0	182.293	29	45	1501	174.2	7.66	2.80357e+08	4.57145e+08
A4V1N8	FI03688p	Drosophila melanogaster	Prm	0	170.102	44	42	879	102.3	5.58	5.35692e+08	6.95929e+08
Q9VH64	LD29322p	Drosophila melanogaster	Dmel\CG8507	0	165.859	43	26	379	44.6	8.15	29308.1	11032.8
Q95TL8	LD41494p	Drosophila melanogaster	Dmel\CG9911	0	160.252	46	28	412	47	5.97	513838	1.50998e+06
Q9V496	Apolipophorins	Drosophila melanogaster	apolpp	0	153.042	15	45	3351	372.4	7.97	2.44935e+08	4.59268e+08
M9PCU0	FI21215p1	Drosophila melanogaster	ninaC	0	152.372	27	34	1135	131.8	6.34	2.56178e+06	4.04237e+06
Q9VQL7	Fatty acid synthase 1, isoform A	Drosophila melanogaster	FASN1	0	150.319	15	34	2438	266.3	6.37	1.52642e+08	2.83609e+08
Q9VPJ0	RE58433p	Drosophila melanogaster	CT31762	0	144.565	39	17	374	41.1	5.59		412733
A1Z6H7	Nuclear pore membrane glycoprotein 210	Drosophila melanogaster	Gp210	0	144.432	22	38	1876	209.7	6.47	780541	2.85369e+06
A8E6L6	FI01906p	Drosophila melanogaster	O-fut1	0	138.584	49	19	402	46.8	7.72	66562	10168.1
P53501	Actin-57B	Drosophila melanogaster	Act57B	0	138.31	43	23	376	41.8	5.39	9.9027e+08	1.67231e+09
E1JIR4	Sodium/potassium-transporting ATPase subunit alpha	Drosophila melanogaster	Atpalpha	0	136.114	38	34	1002	111.1	5.49	1.89912e+08	3.14805e+08
P02572	Actin-42A	Drosophila melanogaster	Act42A	0	129.769	42	20	376	41.8	5.48	9.46847e+06	1.89761e+07
P35381	ATP synthase subunit alpha, mitochondrial	Drosophila melanogaster	blw	0	114.016	42	28	552	59.4	9.01	1.63352e+08	5.00399e+08
Q7KB18	Epoxide hydrolase	Drosophila melanogaster	Jheh2	0	112.456	24	12	463	52	7.68	2.19339e+08	3.73157e+08
Q24560	Tubulin beta-1 chain	Drosophila melanogaster	betaTub56D	0	111.216	39	19	447	50.1	4.86	6.8306e+07	1.60524e+08
Q9VAY2	Glycoprotein 93	Drosophila melanogaster	Gp93	0	110.41	31	27	787	90.2	5.02	1.46363e+06	2.42307e+06
P29844	Endoplasmic reticulum chaperone BiP	Drosophila melanogaster	Hsc70-3	0	110.074	36	21	656	72.2	5.36	3.64568e+06	9.93519e+06
P11147	Heat shock 70 kDa protein cognate 4	Drosophila melanogaster	Hsc70-4	0	108.322	35	23	651	71.1	5.52	5.49572e+07	1.10589e+08
P02574	Actin, larval muscle	Drosophila melanogaster	Act79B	0	104.15	36	19	376	41.8	5.48	1.87997e+07	2.36084e+07
P35416	Paramyosin, short form	Drosophila melanogaster	Prm	0	99.182	35	21	640	74.2	9.2	6.82427e+06	1.33919e+07
P50887	60S ribosomal protein L22	Drosophila melanogaster	RpL22	0	94.71	42	10	299	30.6	10.11	3.42881e+07	9.71888e+07
A4UZZ4	Alpha-1,4 glucan phosphorylase	Drosophila melanogaster	GlyP	0	94.524	36	29	844	96.9	6.52	1.44877e+08	2.53579e+08
Q8T9B6	LDLR chaperone boca	Drosophila melanogaster	boca	0	93.426	79	14	180	21	4.91	548158	618645
A8JNP1	Arginine kinase, isoform G	Drosophila melanogaster	Argk	0	92.962	43	19	356	39.8	6.47	1.04017e+08	2.55649e+08
X2JC31	Clathrin heavy chain	Drosophila melanogaster	Chc	0	84.625	12	19	1678	191.1	5.72	6.58217e+07	1.25642e+08
P54399	Protein disulfide-isomerase	Drosophila melanogaster	Pdi	0	83.398	45	17	496	55.7	4.82	38568.1	117010
A0A0B4LGB7	Calcium-transporting ATPase	Drosophila melanogaster	SERCA	0	80.315	23	20	999	109.3	5.45	8.46765e+07	1.4631e+08
Q9VKE2	Crystallin, isoform A	Drosophila melanogaster	Crys	0	80.202	34	19	477	55.8	5.67	1.80747e+08	3.44828e+08
Q9VV46	Cuticular protein 72Ec	Drosophila melanogaster	Cpr72Ec	0	79.045	43	23	429	50.5	5.53	1.80405e+08	6.20604e+08
P19107	Phosrestin-1	Drosophila melanogaster	Arr2	0	78.162	42	18	401	45	8.6	3.98286e+08	4.75134e+08
Q26365	ADP,ATP carrier protein	Drosophila melanogaster	sesB	0	77.365	55	21	312	34.2	9.8	5.17077e+08	8.52518e+08
P08736	Elongation factor 1-alpha 1	Drosophila melanogaster	eEF1alpha1	0	76.96	30	16	463	50.3	9.07	8.61761e+07	2.71023e+08
P06605	Tubulin alpha-3 chain	Drosophila melanogaster	alphaTub84D	0	73.12	36	12	450	49.9	5.14	3.22903e+07	7.17846e+07
A0A0B4LGS6	Holocarboxylase synthetase, isoform D	Drosophila melanogaster	Hcs	0	73.071	18	16	999	110.9	7.2	1.00823e+08	1.46288e+08
M9PBL3	Heat shock protein 83, isoform B	Drosophila melanogaster	Hsp83	0	70.196	30	20	717	81.8	5.02	1.48528e+07	3.01985e+07
C9QP42	Eukaryotic translation initiation factor 4A, isoform E	Drosophila melanogaster	eIF4A	0	69.706	33	14	403	45.8	5.66	1.21859e+07	3.4852e+07
Q9VB46	FI18644p1	Drosophila melanogaster	Hmu	0	69.558	22	11	579	63.4	9.35	220960	600629
Q3YMU0	Protein disulfide-isomerase (Fragment)	Drosophila melanogaster	ERp60	0	67.127	28	14	489	55.3	5.87		905583
A0A0B4K7J2	E3 SUMO-protein ligase RanBP2	Drosophila melanogaster	Nup358	0	64.917	8	16	2718	298.7	6.11	4.83805e+06	8.51938e+06
Q9VVW7	Canopy b	Drosophila melanogaster	CNPYb	0	63.991	37	13	221	25.6	6.33		97774.4
P13060	Elongation factor 2	Drosophila melanogaster	EF2	0	62.766	13	10	844	94.4	6.6	2.49875e+07	6.30402e+07
Q05825	ATP synthase subunit beta, mitochondrial	Drosophila melanogaster	ATPsynbeta	0	60.114	29	12	505	54.1	5.27	1.19146e+07	4.46119e+07
M9MSN3	Diacylglycerol kinase	Drosophila melanogaster	rdgA	0	59.04	14	14	1009	112.9	8.25	2.97208e+07	5.92557e+07
M9PBJ0	Sallimus, isoform X	Drosophila melanogaster	sls	0	58.206	3	20	18031	2052.4	5	2.04993e+07	3.79956e+07
Q7KQP6	Bent, isoform C	Drosophila melanogaster	bt	0	58.031	3	23	8648	967.6	6.18	5.13141e+07	1.11855e+08
Q9VBV5	Nucleotide exchange factor Sil1	Drosophila melanogaster	Sil1	0	56.554	31	14	429	47.9	5.33	78576.8	179335
P00334	Alcohol dehydrogenase	Drosophila melanogaster	Adh	0	55.673	44	9	256	27.7	7.96	7.14326e+07	1.39623e+08
O01666	ATP synthase subunit gamma, mitochondrial	Drosophila melanogaster	ATPsyngamma	0	54.42	40	11	297	32.9	9.22	7.78246e+07	1.34967e+08
E1JJA4	Shibire, isoform L	Drosophila melanogaster	shi	0	54.16	18	17	883	98.4	8.24	8.12154e+07	1.6385e+08
Q9VV75	AT02348p	Drosophila melanogaster	UQCR-C2	0	51.235	32	11	440	45.4	9.44	8.45479e+07	1.37667e+08
P08841	Tubulin beta-3 chain	Drosophila melanogaster	betaTub60D	0	51.211	25	12	454	50.8	4.88		88264.7
A0A0B4K6N1	40S ribosomal protein S8	Drosophila melanogaster	RpS8	0	50.718	46	8	208	23.7	10.48	5.0862e+07	1.08778e+08
A0A0B4LGH1	Tubulin beta chain	Drosophila melanogaster	betaTub60D	0	49.892	25	12	453	50.7	4.88		41934.2
P09180	60S ribosomal protein L4	Drosophila melanogaster	RpL4	0	48.907	29	12	401	45	11.47	6.177e+07	1.59689e+08
Q94920	Voltage-dependent anion-selective channel	Drosophila melanogaster	porin	0	46.657	39	11	282	30.5	6.96	2.64398e+07	4.89927e+07
Q9W5R8	60S ribosomal protein L5	Drosophila melanogaster	RpL5	0	46.068	32	11	299	34	9.77	4.98335e+07	7.85591e+07
P29829	Guanine nucleotide-binding protein subunit beta-2	Drosophila melanogaster	Gbeta76C	0	45.63	30	10	346	38.3	6.77	3.73743e+07	8.44546e+07
Q9V3G1	60S ribosomal protein L8	Drosophila melanogaster	RpL8	0	44.209	32	8	256	27.9	11.15	5.9647e+07	1.22213e+08
M9PBU9	Eyes shut, isoform E	Drosophila melanogaster	eys	0	44.032	5	8	2176	234	5.47	2.82059e+06	6.56634e+06
P41042	40S ribosomal protein S4	Drosophila melanogaster	RpS4	0	43.961	41	10	261	29.1	10.18	1.7344e+07	3.63482e+07
Q8SWR8	Ataxin-2 homolog	Drosophila melanogaster	Atx2	0	40.727	11	10	1084	117.5	8.91	45371.6	1.17334e+06
Q9VN91	MORN repeat-containing protein 4 homolog	Drosophila melanogaster	rtp	0	40.576	32	4	198	22.7	7.12	4.47259e+07	6.81314e+07
O62619	Pyruvate kinase	Drosophila melanogaster	PyK	0	40.086	18	9	533	57.4	7.44	2.33424e+07	2.95537e+07
Q9W3E2	PIP82	Drosophila melanogaster	PIP82	0	39.013	10	11	1195	132.3	6.67	3.07904e+08	2.83117e+08
O18640	Guanine nucleotide-binding protein subunit beta-like protein	Drosophila melanogaster	Rack1	0	38.464	41	13	318	35.6	7.47	8.20133e+06	9.89072e+06
Q9V3A8	Ergic53, isoform A	Drosophila melanogaster	ergic53	0	38.142	20	9	512	57.5	6.07	256765	590031
P21187	Polyadenylate-binding protein	Drosophila melanogaster	pAbp	0	38.015	16	8	634	69.9	9.31	6.94355e+06	1.51044e+07
Q06559	40S ribosomal protein S3	Drosophila melanogaster	RpS3	0	37.82	51	13	246	27.5	9.39	2.28275e+07	3.58251e+07
Q9VFF0	GH01077p	Drosophila melanogaster	UQCR-C1	0	37.664	24	12	470	51.8	6	4.95406e+07	8.21908e+07
A0A0B4KI71	Microtubule-associated protein 205, isoform C	Drosophila melanogaster	Map205	0	37.661	9	7	1109	118.1	4.83	1.26469e+06	2.43316e+06
Q7KNR7	Photoreceptor dehydrogenase, isoform C	Drosophila melanogaster	Pdh	0	37.263	34	10	261	28.3	8.69	8.38101e+07	1.07568e+08
P55830	40S ribosomal protein S3a	Drosophila melanogaster	RpS3A	0	36.346	35	10	268	30.3	9.61	1.18831e+07	2.40156e+07
P06002	Opsin Rh1	Drosophila melanogaster	ninaE	0	35.329	17	7	373	41.5	8.02	1.00859e+08	1.46513e+08
X2JDU0	Ribosomal protein L9, isoform C	Drosophila melanogaster	RpL9	0	34.374	46	9	190	21.4	9.69	8.41308e+06	1.11377e+07
Q9VIE8	Aconitate hydratase, mitochondrial	Drosophila melanogaster	mAcon1	0	34.363	17	11	787	85.3	8.24	4.92895e+07	1.14829e+08
M9NDL5	Terribly reduced optic lobes, isoform AF	Drosophila melanogaster	trol	0	34.33	3	11	4434	491.4	4.86	2.89715e+07	2.7759e+07
Q9VA91	40S ribosomal protein S7	Drosophila melanogaster	RpS7	0	34.15	48	11	194	22.2	9.8	5.15776e+07	1.47812e+08
Q9W392	Chaperonin containing TCP1 subunit 2	Drosophila melanogaster	CCT2	0	33.925	17	8	535	58	5.85	2.85703e+06	5.45677e+06
Q9VDJ8	Cuticular protein 92F	Drosophila melanogaster	Cpr92F	0	33.683	14	3	381	39.8	7.09	3.31563e+07	5.8584e+07
P29327	40S ribosomal protein S6	Drosophila melanogaster	RpS6	0	33.062	30	8	248	28.4	10.74	1.23005e+07	1.99053e+07
Q9VS34	60S ribosomal protein L18	Drosophila melanogaster	RpL18	0	32.864	36	6	188	21.7	11.53	6.66208e+07	1.22681e+08
Q7K0E6	Aspartyl-tRNA synthetase, isoform A	Drosophila melanogaster	AspRS	0	32.273	14	6	531	59	6.81	404351	1.52492e+06
P54397	39 kDa FK506-binding nuclear protein	Drosophila melanogaster	FK506-bp1	0	31.658	16	6	357	39.3	4.79	4.02434e+06	5.84131e+06
M9PHA0	Bifocal, isoform F	Drosophila melanogaster	bif	0	31.381	9	7	1305	139.1	6.99		3.0643e+07
A4V4A5	GTP-binding nuclear protein	Drosophila melanogaster	Ran	0	31.243	35	7	216	24.7	7.81	5.93674e+06	6.59439e+06
Q9VNW6	Delta-1-pyrroline-5-carboxylate synthase	Drosophila melanogaster	Dmel\CG7470	0	30.97	13	11	776	84	6.73	3.12797e+07	6.29974e+07
Q9V9Q4	LD43819p	Drosophila melanogaster	Dmel\CG1416	0	30.324	20	7	354	40.1	6.57	154884	507155
P31009	40S ribosomal protein S2	Drosophila melanogaster	RpS2	0	29.798	37	9	267	28.9	10.15	4.24556e+07	1.01048e+08
Q9VV36	Retinin	Drosophila melanogaster	retinin	0	29.784	32	6	191	20	6.06	1.20776e+07	8.58461e+07
Q7KN75	Dodeca-satellite-binding protein 1, isoform A	Drosophila melanogaster	Dp1	0	29.308	5	8	1301	144.2	6.2	3.85055e+06	1.39201e+07
A4V391	Chaperonin containing TCP1 subunit 1, isoform B	Drosophila melanogaster	CCT1	0	28.885	15	9	557	59.5	6.39	397327	2.16187e+06
Q9W0S7	Staphylococcal nuclease domain-containing protein 1	Drosophila melanogaster	Tudor-SN	0	28.825	9	6	926	103	8.05	1.69742e+07	2.23033e+07
A4V303	T-complex protein 1 subunit gamma	Drosophila melanogaster	CCT3	0	27.95	18	10	544	59.4	6.8	3.95122e+06	7.23435e+06
X2JDA5	Glutamine synthetase	Drosophila melanogaster	Gs2	0	27.826	21	9	373	41.7	5.74	6.79047e+07	1.37046e+08
Q9Y119	BcDNA.GH08860	Drosophila melanogaster	Tps1	0	27.728	13	10	809	91.1	6.86	1.43086e+07	2.19043e+07
Q9W0A8	FI01658p	Drosophila melanogaster	RpL23A	0	27.613	17	6	277	29.4	10.95	1.73702e+07	3.13512e+07
Q9VSW2	UTP--glucose-1-phosphate uridylyltransferase	Drosophila melanogaster	UGP	0	27.586	9	4	513	58	7.21	6.41225e+07	8.78089e+07
A1Z8U4	Chaperonin containing TCP1 subunit 5, isoform B	Drosophila melanogaster	CCT5	0	27.502	16	8	512	55.8	6.13	1.9244e+06	3.99067e+06
O16797	60S ribosomal protein L3	Drosophila melanogaster	RpL3	0	27.065	17	9	416	46.9	10.24	4.34697e+07	9.32029e+07
A4V134	Calcium/calmodulin-dependent protein kinase II, isoform E	Drosophila melanogaster	CaMKII	0	26.744	13	5	509	57.5	7.31	1.04614e+06	2.70117e+06
X2JEX8	Yolk protein 3, isoform B	Drosophila melanogaster	Yp3	0	26.716	23	10	420	46.1	8.5	8.35377e+06	1.41683e+08
A0A0B4KER6	Z band alternatively spliced PDZ-motif protein 52, isoform N	Drosophila melanogaster	Zasp52	0	26.478	7	8	1267	137	8.79	8.78688e+06	1.39121e+07
Q0E9B6	40S ribosomal protein S11	Drosophila melanogaster	RpS11	0	26.091	37	8	155	18.1	10.93	1.00357e+07	3.03568e+07
D1YSG7	Calcium/calmodulin-dependent protein kinase II, isoform I	Drosophila melanogaster	CaMKII	0	25.817	12	5	530	59.9	7.43	3.94897e+07	6.77117e+07
M9PH10	Vesicle-fusing ATPase	Drosophila melanogaster	comt	0	25.389	14	11	745	82.5	7.46	9.25304e+06	2.08693e+07
Q7KVX5	VAMP-associated protein 33kDa, isoform A	Drosophila melanogaster	Vap33	0	25.156	23	8	235	26.8	8.38	1.69833e+06	7.695e+07
X2JCS6	60S ribosomal protein L7a	Drosophila melanogaster	RpL7A	0	24.834	21	6	271	30.7	10.71	4.01894e+07	8.10324e+07
H1UUD2	Ferritin	Drosophila melanogaster	Fer1HCH	0	24.556	43	4	169	19.2	6.11		18530.9
M9PIM0	Ribosomal protein L10, isoform E	Drosophila melanogaster	RpL10	0	24.369	28	5	218	25.5	9.85	7.48651e+07	1.15256e+08
Q9VN25	Eukaryotic translation initiation factor 3 subunit A	Drosophila melanogaster	eIF3a	0	23.62	9	10	1140	133.8	9.01	7.8822e+06	2.17541e+07
Q9W0B8	Coatomer subunit alpha	Drosophila melanogaster	alphaCOP	0	23.538	8	9	1234	139.2	7.65	1.03638e+06	1.8325e+06
A1Z992	1,4-Alpha-Glucan branching enzyme	Drosophila melanogaster	AGBE	0	23.333	12	7	685	79.1	6.25	7.75304e+06	2.27296e+07
A0A0B4KH94	Fasciclin 1, isoform G	Drosophila melanogaster	Fas1	0	23.327	8	4	661	73.6	6.65	2.22392e+07	3.94665e+07
Q9VAW3	GH12731p	Drosophila melanogaster	Gfat2	0	23.325	10	6	683	76.5	6.62		1.04626e+06
Q7KVX1	Pyruvate dehydrogenase E1 component subunit alpha	Drosophila melanogaster	Pdha	0	23.131	17	8	443	48.8	8.13	2.88565e+07	5.08126e+07
Q9VWH4	Probable isocitrate dehydrogenase [NAD] subunit alpha, mitochondrial	Drosophila melanogaster	Idh3a	0	22.966	22	8	377	40.8	7.36	1.68975e+07	6.23126e+07
O97422	Galactosylgalactosylxylosylprotein 3-beta-glucuronosyltransferase I	Drosophila melanogaster	GlcAT-I	0	22.657	20	7	306	35	9.14	468272
A0A0B4LGZ7	Uncharacterized protein, isoform H	Drosophila melanogaster	Dmel\CG45076	0	22.455	13	6	619	68.6	5.06	4.15912e+07	5.98211e+07
A0A0B4LFX4	Coracle, isoform F	Drosophila melanogaster	cora	0	22.072	5	7	1600	173.8	8.79	8.29738e+06	3.03528e+07
P41093	60S ribosomal protein L18a	Drosophila melanogaster	RpL18A	0	21.942	40	8	177	21	10.62	1.192e+07	2.31029e+07
Q9VN21	LD30155p	Drosophila melanogaster	lost	0	21.917	13	7	545	59.7	9.06	5.46552e+06	1.4832e+07
P07486	Glyceraldehyde-3-phosphate dehydrogenase 1	Drosophila melanogaster	Gapdh1	0	21.845	20	6	332	35.3	8.18	3.02777e+07	4.10252e+07
Q9VD58	GH26270p	Drosophila melanogaster	Idh3b	0	21.55	18	6	370	40.4	8.54	3.15457e+07	4.84793e+07
C0HKA1	40S ribosomal protein S14b	Drosophila melanogaster	RpS14b	0	21.264	34	6	151	16.3	10.35	2.35213e+07	3.46253e+07
Q9V438	Protein disulfide-isomerase A6 homolog	Drosophila melanogaster	CaBP1	0	21.176	8	5	433	46.7	5.69	19237.8	64620.2
C6SUW3	LD13662p	Drosophila melanogaster	RpS9	0	21.158	19	6	195	22.6	10.61	2.50468e+07	3.53502e+07
Q9VZS5	60S ribosomal protein L28	Drosophila melanogaster	RpL28	0	21.079	37	6	144	16	11.09	1.31304e+07	2.20567e+07
Q9VB86	LP07342p	Drosophila melanogaster	TwdlT	0	20.604	12	3	286	27	9.03	7.48119e+07	1.3649e+08
M9NHG9	Proline dehydrogenase	Drosophila melanogaster	slgA	0	20.356	13	7	681	77.2	8.9	1.41937e+06	6.82428e+06
Q7JUS9	MIP16332p	Drosophila melanogaster	Mpcp1	0	20.333	19	9	374	40.5	8.97	6.2246e+07	1.13301e+08
O17445	60S ribosomal protein L15	Drosophila melanogaster	RpL15	0	20.083	25	5	204	24.3	11.47	9.08545e+07	1.7535e+08
Q9VA69	Prolyl 4-hydroxylase alpha-related protein PH4[alpha]EFB	Drosophila melanogaster	PH4alphaEFB	0	20.081	14	7	550	63.1	5.48		42984.5
A0A0B4LG52	GEO08239p1	Drosophila melanogaster	RpS16	0	19.956	30	5	148	16.8	10.17	5.29133e+06	1.02539e+07
Q07327	Protein ROP	Drosophila melanogaster	Rop	0	19.243	9	5	597	67.8	6.7	6.36525e+06	1.11532e+07
Q9NB04	Patj homolog	Drosophila melanogaster	Patj	0	19.077	8	6	871	92.8	4.97	58478.6	2.10146e+07
Q9W1H8	GH13256p	Drosophila melanogaster	Mtpbeta	0	19.013	13	6	469	50.6	9.14	9.70355e+06	1.29392e+07
X2J5G6	Ribosomal protein L7, isoform B	Drosophila melanogaster	RpL7	0	18.983	28	9	252	29.5	10.89	2.27881e+07	3.5703e+07
P38979	40S ribosomal protein SA	Drosophila melanogaster	sta	0	18.854	19	5	270	30.2	4.87	2.23142e+06	1.99275e+07
A0A0B4LFD9	GEO04460p1	Drosophila melanogaster	RpS23	0	18.718	31	6	143	16	10.59	2.46742e+07	5.2489e+07
Q76NQ0	Dolichyl-diphosphooligosaccharide--protein glycosyltransferase subunit 1	Drosophila melanogaster	CG5364	0	18.657	18	8	458	51.7	8.05	892836	1.50274e+06
Q4ABD8	Histone H1	Drosophila melanogaster	His1:CG33807	0	18.602	17	4	256	26.3	10.49	2.69058e+07	2.41253e+07
Q9V3G8	RH73259p	Drosophila melanogaster	Vajk1	0	18.402	25	8	373	43	8.06	3.21688e+07	6.78663e+07
Q9VHL2	T-complex protein 1 subunit eta	Drosophila melanogaster	CCT7	0	18.401	13	6	544	59.3	6.34	1.24738e+06	449754
Q7K5K3	Pyruvate dehydrogenase E1 component subunit beta	Drosophila melanogaster	Pdhb	0	18.27	18	5	365	39.3	7.8	5.29733e+06	1.01604e+07
Q9W499	FI02809p	Drosophila melanogaster	RpL35	0	17.98	33	5	123	14.4	11.18	5.60013e+06	6.38459e+06
A1Z9E3	Elongation factor Tu	Drosophila melanogaster	mEFTu1	0	17.92	11	4	489	54	8.03	8.21205e+06	2.12689e+07
Q95RB2	Cuticular protein 49Ae	Drosophila melanogaster	Cpr49Ae	0	17.772	19	3	134	14.3	4.75	4.51767e+07	7.91799e+07
M9PJN8	Glyceraldehyde-3-phosphate dehydrogenase	Drosophila melanogaster	Gapdh2	0	17.514	19	5	332	35.3	8.44	8.76465e+06	1.00758e+07
Q9VKZ7	Nicalin	Drosophila melanogaster	Q9VKZ7_DROME	0	17.39	10	5	561	63.1	6.93	895793	947412
P55841	60S ribosomal protein L14	Drosophila melanogaster	RpL14	0	17.352	32	5	166	19.2	11.18	3.28413e+06	5.55043e+06
P46222	60S ribosomal protein L11	Drosophila melanogaster	RpL11	0	17.351	28	6	184	21.1	10.02	1.66032e+07	4.86524e+07
Q9VSN3	Cuticular protein 66D	Drosophila melanogaster	Cpr66D	0	17.074	20	4	270	30.8	6.4	2.04114e+07	3.15473e+07
Q9VW19	RE17417p	Drosophila melanogaster	Dmel\CG9372	0	17.061	13	6	408	46.1	6.02	19308.4
P19334	Transient receptor potential protein	Drosophila melanogaster	trp	0	17.056	6	5	1275	142.5	8.13	6.2867e+06	2.59366e+07
P16378	G protein alpha o subunit	Drosophila melanogaster	Galphao	0	16.93	16	5	354	40.5	5.53	2.08999e+07	3.13224e+07
Q95029	Cathepsin L	Drosophila melanogaster	Cp1	0	16.297	13	5	371	41.6	7.21	115671	304377
Q9NJH0	Elongation factor 1-gamma	Drosophila melanogaster	eEF1gamma	0	16.236	17	6	431	48.9	7.05	2.43098e+06	4.83005e+06
A4V4I0	G protein beta-subunit 13F, isoform C	Drosophila melanogaster	Gbeta13F	0	16.042	19	6	340	37.1	6.44	4.22088e+07	8.82184e+07
A8DZ29	Eukaryotic translation initiation factor 4G1, isoform B	Drosophila melanogaster	eIF4G1	0	16.037	4	6	1919	211	8.35	534465	3.07061e+06
A0A0B4KGP8	Eukaryotic translation initiation factor 2 subunit gamma, isoform D	Drosophila melanogaster	eIF2gamma	0	15.817	16	7	475	51.5	8.73	560439	1.62168e+06
M9PC99	Secretory 24CD, isoform C	Drosophila melanogaster	Sec24CD	0	15.69	3	2	1231	133.7	7.96		285536
M9NES0	Arrestin 1, isoform B	Drosophila melanogaster	Arr1	0	15.632	16	8	364	40.7	8.51	9.82761e+06	2.83649e+07
Q9W077	Cuticular protein 62Bc, isoform A	Drosophila melanogaster	Cpr62Bc	0	15.614	23	3	180	18.7	6.92	5.37141e+07	7.6413e+07
P15357	Ubiquitin-40S ribosomal protein S27a	Drosophila melanogaster	RpS27A	0	15.457	30	4	156	17.9	9.77	5.83018e+06	1.86849e+07
A0A0B4KGN2	MICOS complex subunit MIC60	Drosophila melanogaster	Mitofilin	0	15.258	4	2	746	82.9	8.66	6.04978e+06	2.50699e+07
D3DMF9	Inactivation no afterpotential D, isoform B	Drosophila melanogaster	inaD	0	15.196	10	5	686	75.7	8.27	3.84686e+06	1.3463e+07
A0A0B4LFL2	Eukaryotic translation initiation factor 3 subunit C	Drosophila melanogaster	eIF3c	0	14.799	6	5	910	105.6	6.06	511947	3.33056e+06
P84040	Histone H4	Drosophila melanogaster	His4	0	14.781	30	4	103	11.4	11.36	5.13897e+07	8.42831e+07
Q9VAC1	GM14349p	Drosophila melanogaster	anon-WO0153538.36	0	14.591	13	6	477	51.8	8.12	2.86928e+06	7.82943e+06
Q9VYV3	Thioredoxin domain-containing protein 5 homolog	Drosophila melanogaster	prtp	0	14.424	13	5	416	46.6	5.27		181584
P55828	40S ribosomal protein S20	Drosophila melanogaster	RpS20	0	14.353	18	2	120	13.5	10.33	2.78179e+07	3.15156e+07
A1Z729	Uncharacterized protein	Drosophila melanogaster	Dmel\CG2064	0	14.328	17	5	330	36.6	8.66		591335
Q9VHE5	RH48056p	Drosophila melanogaster	RpL34b	0	14.184	26	4	168	18.4	11.52	2.09617e+07	5.47837e+07
Q9VLT7	IP17351p	Drosophila melanogaster	RpL36A	0	14.102	25	4	104	12.5	10.8	377088	2.6942e+06
Q0E8E8	MIP08013p1	Drosophila melanogaster	Mpcp2	0	14.077	18	8	356	38.8	8.88	5.33364e+07	6.96574e+07
X2JC02	Supervillin, isoform AB	Drosophila melanogaster	Svil	0	14.071	1	3	3359	367	8.9		2.14558e+07
A8JNJ6	Karst, isoform E	Drosophila melanogaster	kst	0	14.049	1	3	4337	497.2	6.47	758608	7.44298e+06
P04359	60S ribosomal protein L32	Drosophila melanogaster	RpL32	0	14.012	23	4	134	16	11.4	1.03845e+07	1.92723e+07
Q9W3W8	60S ribosomal protein L17	Drosophila melanogaster	RpL17	0	13.741	19	3	186	21.6	10.3	1.44672e+07	3.06891e+07
Q9VK69	T-complex protein 1 subunit delta	Drosophila melanogaster	CCT4	0	13.729	10	6	533	57.1	7.56	1.28494e+06	2.60172e+06
Q8IQQ0	Neural conserved at 73EF, isoform F	Drosophila melanogaster	Nc73EF	0	13.676	3	4	1017	113.6	6.99	5.18484e+06	2.17079e+07
Q7KTK9	Midline uncoordinated, isoform A	Drosophila melanogaster	muc	0	13.59	6	2	421	44.1	8.82	3.51863e+06	1.11748e+07
P41374	Eukaryotic translation initiation factor 2 subunit 1	Drosophila melanogaster	eIF2alpha	0	13.422	12	4	341	38.6	4.94	2.29538e+06	5.68755e+06
P52295	Importin subunit alpha	Drosophila melanogaster	Pen	0	13.324	9	5	522	57.8	5.35		222785
P36241	60S ribosomal protein L19	Drosophila melanogaster	RpL19	0	13.317	26	6	203	24	11	1.05147e+07	1.81098e+07
P91926	AP-2 complex subunit alpha	Drosophila melanogaster	AP-2alpha	0	12.792	7	5	940	105.6	7.18	3.78817e+06	7.95606e+06
Q9VPX5	Vacuolar protein sorting-associated protein 29	Drosophila melanogaster	Vps29	0	12.764	14	2	182	20.5	7.01	286942	553381
Q9VQ29	Cytochrome b-c1 complex subunit Rieske, mitochondrial	Drosophila melanogaster	RFeSP	0	12.756	15	4	230	24.9	8.68	1.77267e+07	3.51623e+07
Q9VHN7	LP07963p	Drosophila melanogaster	anon-WO0118547.344	0	12.661	7	4	626	68	7.11	7.33219e+06	1.911e+07
Q9W5X0	LD21953p	Drosophila melanogaster	Rab35	0	12.557	19	3	201	22.8	8.54	2.4627e+06	3.74421e+06
P13677	Protein kinase C, eye isozyme	Drosophila melanogaster	inaC	0	12.489	6	5	700	79.8	7.46	6.71507e+06	1.11189e+07
Q9VBN5	60S ribosomal protein L27	Drosophila melanogaster	RpL27	0	12.457	27	4	135	15.9	10.61	2.67095e+06	5.7567e+06
M9PFX4	Cuticular protein 76Bd, isoform C	Drosophila melanogaster	Cpr76Bd	0	12.379	3	4	1231	122.6	9.45	1.04741e+07	8.29316e+06
Q94522	Succinate--CoA ligase [ADP/GDP-forming] subunit alpha, mitochondrial	Drosophila melanogaster	Scsalpha1	0	12.348	21	6	328	34.4	8.98	4.82666e+06	1.30703e+07
Q8SZM2	RH04334p	Drosophila melanogaster	Vajk2	0	12.34	20	5	270	28.7	9.45	1.03077e+08	9.5688e+07
Q8T4G5	SD01613p	Drosophila melanogaster	AFG3L2	0	12.28	5	3	826	89.6	8.95	3.90995e+06	9.95844e+06
Q8STG9	DSec61alpha	Drosophila melanogaster	Sec61alpha	0	11.937	7	3	476	52.2	8.24	6.70773e+06	1.33879e+07
A8JRC1	Uncharacterized protein, isoform D	Drosophila melanogaster	Dmel\CG5028	0	11.844	11	5	393	43.4	6.76	1.87659e+06	5.95653e+06
P13217	1-phosphatidylinositol 4,5-bisphosphate phosphodiesterase	Drosophila melanogaster	norpA	0	11.712	6	6	1095	124.8	7.01	1.86975e+06	7.45733e+06
P23625	G protein alpha q subunit	Drosophila melanogaster	Galphaq	0	11.585	15	5	353	41.3	5.31	5.76972e+06	8.98593e+06
Q9V470	Succinate--CoA ligase [GDP-forming] subunit beta, mitochondrial	Drosophila melanogaster	ScsbetaG	0	11.524	10	4	416	45	6.01	1.54324e+06	2.74184e+06
P12370	cAMP-dependent protein kinase catalytic subunit 1	Drosophila melanogaster	Pka-C1	0	11.484	6	3	353	40.8	8.69	1.00596e+07	2.99588e+07
A0A0B4K6K1	Rm62, isoform M	Drosophila melanogaster	Rm62	0	11.444	10	4	478	52.5	9.16	3.98178e+06	3.06583e+06
Q9W1V3	rRNA 2'-O-methyltransferase fibrillarin	Drosophila melanogaster	Fib	0	11.432	11	3	344	34.6	10.29	2.5054e+06	4.54153e+06
P23128	ATP-dependent RNA helicase me31b	Drosophila melanogaster	me31B	0	11.311	11	5	459	51.9	7.64	2.00227e+06	3.95132e+06
P17704	40S ribosomal protein S17	Drosophila melanogaster	RpS17	0	11.082	33	4	131	15.3	9.94	1.87795e+06	3.44689e+06
Q27268	ATP-dependent RNA helicase WM6	Drosophila melanogaster	Hel25E	0	10.902	9	3	424	48.6	5.66	578484	1.78495e+06
M9PF16	Spectrin beta chain	Drosophila melanogaster	beta-Spec	0	10.797	2	4	2308	267.5	5.33	5.25995e+06	1.1e+07
P28668	Bifunctional glutamate/proline--tRNA ligase	Drosophila melanogaster	GluProRS	0	10.792	3	4	1714	189.3	8.63		1.34999e+06
Q9VWG3	40S ribosomal protein S10b	Drosophila melanogaster	RpS10b	0	10.725	22	4	160	17.9	9.8	1.1105e+07	3.96478e+07
Q9VJ19	RE25263p	Drosophila melanogaster	RpL30	0	10.718	42	3	111	12.2	9.58	1.0415e+06	2.07614e+06
Q9W0P5	UDP-glucose 4-epimerase	Drosophila melanogaster	Gale	0	10.703	14	4	350	38.7	7.46	1.71904e+06	4.55325e+06
Q9VVU1	FI09602p	Drosophila melanogaster	GH07925p	0	10.693	10	4	414	45.3	6.71	3.41005e+06	9.11031e+06
Q01604	Phosphoglycerate kinase	Drosophila melanogaster	Pgk	0	10.604	9	3	415	43.8	7.42	1.07235e+06	2.35768e+06
A1Z7S3	Rab32, isoform B	Drosophila melanogaster	Rab32	0	10.541	6	4	686	74.7	6.23	1.73404e+06	3.60547e+06
Q9VUQ5	Protein argonaute-2	Drosophila melanogaster	AGO2	0	10.469	15	2	1214	136.8	9.61	1.16431e+06	3.47574e+06
Q9W3N9	LD24105p	Drosophila melanogaster	154229_at	0	10.455	8	3	410	43.4	8.68	2.37256e+06	9.32889e+06
A0A023GQA5	Prohibitin	Drosophila melanogaster	l(2)37Cc	0	10.419	15	4	276	30.4	5.73	5.7688e+06	1.0667e+07
P13706	Glycerol-3-phosphate dehydrogenase [NAD(+)], cytoplasmic	Drosophila melanogaster	Gpdh	0	10.403	9	5	363	39.7	6.61	3.40423e+06	7.24594e+06
Q9VEY5	MICOS complex subunit	Drosophila melanogaster	Dmel\CG5903	0	10.357	8	1	226	24.5	8.78	2.98572e+06	6.77114e+06
B7Z103	Uncharacterized protein, isoform E	Drosophila melanogaster	CG15055	0	10.349	10	1	259	25.4	8.54	2.56301e+07	4.4554e+06
Q8IQZ7	FI19014p1	Drosophila melanogaster	Fim	0	10.16	7	4	641	72	5.55	162726	40435.2
E1JIJ5	Vacuolar proton pump subunit B	Drosophila melanogaster	Vha55	0	10.105	10	5	490	54.5	5.4	9.69985e+06	2.8891e+07
Q7K4N3	Nuclear cap-binding protein subunit 1	Drosophila melanogaster	Cbp80	0	10.037	2	1	800	93.2	6.55		3.33813e+06
Q9VFC6	MIP06926p	Drosophila melanogaster	Mf	0	9.997	23	3	157	18.6	9.57	1.62668e+07	1.27157e+07
X2J4W8	Kruppel homolog 2, isoform C	Drosophila melanogaster	Kr-h2	0	9.988	13	3	276	31.2	9.77	2.21511e+06	2.92665e+06
Q8SXY6	Transmembrane emp24 domain-containing protein bai	Drosophila melanogaster	bai	0	9.87	16	3	206	23.7	8.22	161384	2.21591e+06
P41094	40S ribosomal protein S18	Drosophila melanogaster	RpS18	0	9.832	22	5	152	17.6	10.48	2.56888e+06	5.743e+06
Q9VVU2	GEO07453p1	Drosophila melanogaster	RpL26	0	9.764	17	5	149	17.3	10.95	1.87047e+07	5.99468e+07
Q9VBH8	FI02850p	Drosophila melanogaster	RpL34a	0	9.749	22	4	162	18.1	11.44	1.68821e+06	1.47573e+07
Q9V405	26S proteasome regulatory complex subunit p48A	Drosophila melanogaster	Rpt3	0	9.739	6	2	413	47	5.38	2.5717e+06	9.9542e+06
Q8SZK9	C-type lectin 27kD, isoform A	Drosophila melanogaster	slf	0	9.649	12	2	231	26.3	8.16	4.15469e+06	4.68739e+06
Q95U34	GH11113p	Drosophila melanogaster	Galk	0	9.536	8	3	490	54.1	7.62	2.36302e+06	4.90139e+06
Q9VTP4	60S ribosomal protein L10a-2	Drosophila melanogaster	RpL10Ab	0	9.424	12	2	217	24.3	9.86	634256	824989
P83094	Stromal interaction molecule homolog	Drosophila melanogaster	Stim	0	9.372	5	2	570	64.8	6.43		7695.88
Q9VCK0	Eukaryotic translation initiation factor 3 subunit D-1	Drosophila melanogaster	eIF3d1	0	9.287	6	3	560	63.8	7.02	505804	1.44489e+06
Q9VZ00	FI19420p1	Drosophila melanogaster	Dmel\CG1737	0	9.169	2	1	943	102.1	9.95	737881	1.58278e+06
O77062	Amino acid transporter	Drosophila melanogaster	Eaat1	0	9.074	3	2	479	52.3	6.43	1.54709e+08	6.46299e+07
Q9VPJ9	Uncharacterized protein, isoform B	Drosophila melanogaster	CK02656	0	9.072	4	2	698	78.1	8.79	562064	1.45387e+06
Q9VSA9	CG7409	Drosophila melanogaster	Dmel\CG7409	0	8.994	27	4	154	18	8.92	3.62902e+06	1.42637e+07
X2JE06	GEO07624p1	Drosophila melanogaster	RpL24	0	8.991	24	4	155	17.5	11.06	2.80396e+06	5.7626e+06
Q9V3W2	GM23292p	Drosophila melanogaster	ND-B17	0	8.972	14	2	167	19	9.82	8.34226e+06	1.66721e+07
Q9VPE2	NADH dehydrogenase (Ubiquinone) 39 kDa subunit, isoform A	Drosophila melanogaster	ND-39	0	8.948	9	4	416	46.8	9.39	2.94805e+06	7.67981e+06
P19889	60S acidic ribosomal protein P0	Drosophila melanogaster	RpLP0	0	8.924	11	3	317	34.2	6.95	2.47533e+06	1.16823e+07
P29310	14-3-3 protein zeta	Drosophila melanogaster	14-3-3zeta	0	8.887	13	3	248	28.2	4.88	6.92957e+06	1.87197e+07
O18335	Drab11	Drosophila melanogaster	Rab11	0	8.778	14	3	214	24.2	5.73	507113	1.12799e+06
Q9VZG0	Cuticular protein 64Ac	Drosophila melanogaster	Cpr64Ac	0	8.717	12	2	188	19.1	8.27	1.72336e+06	996647
Q9VIQ8	Cytochrome c oxidase subunit 4, isoform A	Drosophila melanogaster	COX4	0	8.685	11	3	182	20.5	8.25	1.35217e+07	2.66161e+07
Q9VKC8	FI03495p	Drosophila melanogaster	Tom70	0	8.579	2	2	589	66.3	6.21	584761	931517
Q9V9M7	RE62581p	Drosophila melanogaster	RpL21	0	8.572	23	4	159	18.5	10.55	1.2815e+06	3.88345e+06
M9PDX8	Nervana 3, isoform E	Drosophila melanogaster	nrv3	0	8.485	10	3	313	36.5	6.86	6.99359e+06	1.1082e+07
Q8IR99	IGF-II mRNA-binding protein, isoform D	Drosophila melanogaster	Imp	0	8.469	6	3	573	62.6	8.92	2.91165e+06	4.78023e+06
A0A0B4K623	Pugilist, isoform E	Drosophila melanogaster	pug	0	8.417	4	4	965	103.1	7.39	6.01406e+06	9.71179e+06
B7YZQ3	Prominin, isoform D	Drosophila melanogaster	prom	0	8.36	3	3	1235	138.2	8.03	1.14646e+06	2.5012e+06
P48588	40S ribosomal protein S25	Drosophila melanogaster	RpS25	0	8.33	20	2	117	13.2	10.27	252317	1.60635e+06
Q960W6	Putative fatty acyl-CoA reductase CG8306	Drosophila melanogaster	CG8306	0	8.269	3	1	516	58.4	9.32	1.58239e+06	5.66254e+06
Q9V7U0	Pro-resilin	Drosophila melanogaster	resilin	0	8.265	4	1	620	58.6	5.54	3.94747e+06	1.32747e+07
A0A0B4K849	Hu li tai shao, isoform O	Drosophila melanogaster	hts	0	8.231	4	3	716	79	6.84	2.00689e+06	5.62245e+06
E6EK17	Calcium-transporting ATPase	Drosophila melanogaster	PMCA	0	8.075	5	4	1187	130.8	6.65	5.88282e+06	6.50621e+06
A0A0B4KHL2	Coatomer subunit gamma	Drosophila melanogaster	gammaCOP	0	8.067	3	3	897	99.4	5.3	451959	2.15951e+06
P91941	Adult cuticle protein 65Aa	Drosophila melanogaster	Acp65Aa	0	7.965	25	2	105	11.3	4.54	9.64868e+06	1.47369e+07
P13008	40S ribosomal protein S26	Drosophila melanogaster	RpS26	0	7.951	18	2	114	13.3	11.15	2.13058e+06	6.31367e+06
P41126	60S ribosomal protein L13	Drosophila melanogaster	RpL13	0	7.918	15	4	218	24.9	10.99	7.14635e+06	1.46015e+07
Q9VNB9	GEO07455p1	Drosophila melanogaster	RpL35A	0	7.836	18	3	157	17.6	11.12	9.40031e+06	2.40372e+07
Q9VW54	26S proteasome non-ATPase regulatory subunit 2	Drosophila melanogaster	Rpn1	0	7.703	5	3	919	102.2	5.85	722367	1.70491e+06
Q9W1B9	GEO07602p1	Drosophila melanogaster	RpL12	0	7.524	15	2	165	17.7	9.07	1.24191e+06	3.20212e+06
Q7KTP4	Reticulon-like protein	Drosophila melanogaster	Rtnl1	0	7.497	9	1	234	26.1	8.37	3.73317e+06	4.802e+06
A0A0B4LI25	Kinesin-like protein	Drosophila melanogaster	ncd	0	7.439	4	2	700	77.4	9.17	143786	241976
P48149	40S ribosomal protein S15Aa	Drosophila melanogaster	RpS15Aa	0	7.354	15	2	130	14.8	9.8	536928	856177
Q9VMV5	Viking, isoform A	Drosophila melanogaster	vkg	0	7.297	2	3	1940	193.7	6.43	2.3819e+06	1.42849e+07
Q9VB81	Cuticular protein 97Eb	Drosophila melanogaster	Cpr97Eb	0	7.295	9	2	235	26.7	8.15	1.55468e+07	2.19643e+07
Q7KN85	ATP-citrate synthase	Drosophila melanogaster	ATPCL	0	7.272	1	1	1112	121.3	7.31	1.51733e+06	4.07071e+06
Q9VBU9	40S ribosomal protein S27	Drosophila melanogaster	RpS27	0	7.233	23	2	84	9.4	9.52	2.99891e+06	4.83028e+06
Q7KUB1	Isocitrate dehydrogenase [NADP]	Drosophila melanogaster	Idh	0	7.215	5	2	469	52.6	7.5	1.93246e+06	5.73134e+06
P91929	NADH dehydrogenase [ubiquinone] 1 alpha subcomplex subunit 10, mitochondrial	Drosophila melanogaster	ND-42	0	7.192	7	3	407	46.9	6.8	1.00863e+07	9.78824e+06
Q9VUC1	Hsc70Cb, isoform A	Drosophila melanogaster	Hsc70Cb	0	7.145	3	2	804	88.4	5.43	871009	2.78998e+06
Q9W141	Putative ATP synthase subunit f, mitochondrial	Drosophila melanogaster	ATPsynF	0	7.14	21	2	107	12.5	10.1	2.10707e+07	4.57935e+07
Q9V455	Importin subunit alpha	Drosophila melanogaster	Kap-alpha3	0	7.129	6	2	514	57	5.26	1.15973e+06	1.43113e+06
A1Z7Z4	Uncharacterized protein, isoform B	Drosophila melanogaster	Dmel\CG1648	0	7.122	10	2	232	24.2	9.09		2.67712e+06
Q9VLC5	Aldehyde dehydrogenase	Drosophila melanogaster	Aldh	0	7.101	5	2	520	57	6.8	1.29102e+06	3.58035e+06
X2JCV2	Larval serum protein 2, isoform B	Drosophila melanogaster	Lsp2	0	6.998	3	2	701	83.3	6.35	2.44863e+06	7.09892e+06
P41092	60S ribosomal protein L27a	Drosophila melanogaster	RpL27A	0	6.889	20	3	149	17	10.71	1.7399e+07	2.72631e+07
Q8MLS7	Lethal (2) k09913, isoform D	Drosophila melanogaster	l(2)k09913	0	6.742	9	3	316	36.5	9.38	2.01463e+06	2.77503e+06
M9PHG2	Moesin, isoform M	Drosophila melanogaster	Moe	0	6.729	5	3	584	68.8	5.99	5.25754e+06	8.49135e+06
Q03334	40S ribosomal protein S13	Drosophila melanogaster	RpS13	0	6.729	13	3	151	17.2	10.55	535250	1.48418e+06
Q94516	ATP synthase subunit b, mitochondrial	Drosophila melanogaster	ATPsynB	0	6.724	13	3	243	27.3	8.72	3.08611e+06	8.82268e+06
Q9VZF1	GH07444p	Drosophila melanogaster	Dmel\CG1309	0	6.702	3	1	524	58.4	8.21	67512.3	51586.8
P13469	DNA-binding protein modulo	Drosophila melanogaster	mod	0	6.662	6	3	542	60.3	5.43	1.3798e+06	2.17357e+06
Q7JQH9	LD31742p	Drosophila melanogaster	whd	0	6.637	2	1	780	89.4	8.46	5.90275e+06	1.06601e+07
Q9VKU1	Fatty acid transport protein 1, isoform A	Drosophila melanogaster	Fatp1	0	6.551	3	1	626	70.1	8.84	2.9086e+06	5.1173e+06
M9PIA6	Mi-2, isoform D	Drosophila melanogaster	Mi-2	0	6.543	1	1	1973	223	5.76	509789	542295
Q7K0W4	LD27203p	Drosophila melanogaster	Vajk4	0	6.526	16	3	328	38.1	8.56	1.30013e+07	2.55731e+07
M9PGG4	Armadillo, isoform F	Drosophila melanogaster	arm	0	6.513	3	2	843	91.1	5.58	1.23839e+06	6.35876e+06
P02283	Histone H2B	Drosophila melanogaster	His2B	0	6.476	16	2	123	13.7	10.35	3.33888e+07	4.80441e+07
P48159	60S ribosomal protein L23	Drosophila melanogaster	RpL23	0	6.418	15	2	140	14.9	10.83	6.43492e+06	9.70988e+06
P48148	Ras-like GTP-binding protein Rho1	Drosophila melanogaster	Rho1	0	6.417	6	1	192	21.7	7.01	1.89031e+06	3.80366e+06
Q9VY05	GH11762p	Drosophila melanogaster	Dmel\CG9512	0	6.387	2	1	623	68.8	6.73		1.14881e+07
P39018	40S ribosomal protein S19a	Drosophila melanogaster	RpS19a	0	6.332	6	2	156	17.3	10.11	4.12124e+06	2.00863e+07
A1Z9K0	Uncharacterized protein, isoform B	Drosophila melanogaster	EP(2)2054	0	6.312	2	2	1333	151	9		56184.3
Q9VLB7	Rab GDP dissociation inhibitor	Drosophila melanogaster	Gdi	0	6.211	9	4	443	49.9	5.72	1.92972e+06	2.65647e+06
Q86BI4	Failed axon connections, isoform B	Drosophila melanogaster	fax	0	6.183	7	2	282	32.5	5.74	472655	890874
Q9XZ06	Nuclear pore complex protein Nup93-1	Drosophila melanogaster	Nup93-1	0	6.158	3	2	823	93.8	6.27	521167	721877
Q9VVR4	Gram-negative bacteria-binding protein 2	Drosophila melanogaster	GNBP2	0	6.133	2	1	461	52.8	6.43		19989.8
X2JC35	60S ribosomal protein L36	Drosophila melanogaster	RpL36	0	6.09	10	1	115	13.5	11.37	9.33214e+06	1.81219e+07
A0A0B4KI32	CIN85 and CD2AP related, isoform E	Drosophila melanogaster	cindr	0	6.035	6	2	848	88.4	9.26		1.39577e+06
F3YDE2	Fructose-bisphosphate aldolase	Drosophila melanogaster	Ald1	0	6.01	9	3	363	39.6	7.74	2.22603e+06	1.55227e+06
Q94523	Succinate dehydrogenase [ubiquinone] flavoprotein subunit, mitochondrial	Drosophila melanogaster	SdhA	0	5.969	3	2	661	72.3	7.12	1.56126e+06	9.88652e+06
O61444	MAP kinase kinase 4, isoform A	Drosophila melanogaster	Mkk4	0	5.937	7	1	424	47.5	7.43	1.65869e+06	1.44647e+06
X2JAU8	Protein nervous wreck	Drosophila melanogaster	nwk	0	5.912	1	2	1075	117.2	4.59	3.00438e+06	7.46012e+06
A1Z6L9	FI21274p1	Drosophila melanogaster	Trap1	0	5.911	3	2	691	77.9	7.59	93904.5	163988
A0A126GUR5	Uncoordinated 115b, isoform F	Drosophila melanogaster	Unc-115b	0	5.902	2	1	756	82.5	8.51	5.46651e+06	1.24026e+07
Q9VCF8	LD23561p	Drosophila melanogaster	Dmel\CG5854	0	5.832	6	2	371	41.8	5.62		65686
Q0KHZ6	Electron transfer flavoprotein subunit beta	Drosophila melanogaster	ETFB	0	5.728	6	1	253	27.2	8.05		6.38674e+06
Q9VXI1	Beta hydroxy acid dehydrogenase 1, isoform A	Drosophila melanogaster	Had1	0	5.724	6	2	315	34.8	7.81	803280	1.4093e+06
O77410	Eukaryotic translation initiation factor 3 subunit E	Drosophila melanogaster	eIF3e	0	5.716	7	3	435	51.1	6.79	380482	552713
Q7KN94	Electron transfer flavoprotein subunit alpha	Drosophila melanogaster	wal	0	5.683	7	2	330	34.2	8.32	5.01845e+06	1.15397e+07
Q9V9U0	RE35358p	Drosophila melanogaster	GCR1	0	5.617	10	2	188	17.5	4.89	1.44944e+07	3.68338e+07
Q0KI98	FI06027p	Drosophila melanogaster	TrpRS	0	5.613	3	1	430	47.9	6.86	512353	2.65875e+06
Q8T0L3	GH24511p	Drosophila melanogaster	Uba1	0	5.572	2	2	1191	130.7	5.29	490046	741336
E2QCZ0	Synapsin, isoform E	Drosophila melanogaster	Syn	0	5.55	7	3	597	64.1	8.82	1.41406e+07	1.39193e+07
A0A0B4K683	Ribosomal protein S5b, isoform B	Drosophila melanogaster	RpS5b	0	5.529	16	3	180	20.1	7.81	3.72532e+06	5.03681e+06
P45594	Cofilin/actin-depolymerizing factor homolog	Drosophila melanogaster	tsr	0	5.526	15	2	148	17.1	7.17	1.15835e+06	2.01493e+06
Q7JR58	Enoyl-CoA hydratase, short chain 1, isoform A	Drosophila melanogaster	Echs1	0	5.478	12	3	295	31.6	8.63	1.80293e+06	6.21166e+06
A0A0B4JCW4	Succinate--CoA ligase [ADP-forming] subunit beta, mitochondrial	Drosophila melanogaster	ScsbetaA	0	5.45	5	2	451	49	6.83	952422	2.34178e+06
Q9VQL1	LP20978p	Drosophila melanogaster	SerRS	0	5.38	8	2	501	56.4	6.49		997294
Q9VMH9	Uncharacterized protein	Drosophila melanogaster	Dmel\CG9150	0	5.375	8	2	251	28.1	7.46	2.93367e+06	4.04628e+06
Q8IQ80	GH06117p	Drosophila melanogaster	pst	0	5.302	6	3	707	77.4	7.52	1.37033e+06	4.56867e+06
Q9VLX0	Lysine ketoglutarate reductase/saccharopine dehydrogenase, isoform A	Drosophila melanogaster	LKRSDH	0	5.297	3	2	928	103.1	6.79	1.76583e+06	5.93004e+06
A4V0N4	MIP16230p	Drosophila melanogaster	Vha68-2	0	5.274	5	3	614	68.3	5.34	381983	826537
P00408	Cytochrome c oxidase subunit 2	Drosophila melanogaster	mt:CoII	0	5.213	7	2	228	26.2	5.1	2.23409e+06	5.12574e+06
Q8IMX4	FI04408p	Drosophila melanogaster	Rox8	0	5.196	7	2	470	50.2	7.81	1.21971e+06	810150
Q9W1Q4	Uncharacterized protein, isoform D	Drosophila melanogaster	Dmel\CG9812	0	5.185	7	2	332	34.5	9.31	5.38465e+06	1.13792e+07
Q9VZG2	Cuticular protein 64Aa	Drosophila melanogaster	Cpr64Aa	0	5.109	19	2	192	19.6	8.31	2.46849e+06	655507
A0A0B4KGC6	Like-AP180, isoform H	Drosophila melanogaster	lap	0	5.087	1	1	704	74.9	7.83	4.52746e+06	9.65422e+06
Q7KMQ0	26S proteasome regulatory complex subunit p48B	Drosophila melanogaster	Rpt1	0	5.075	5	2	433	48.5	6.04		216476
Q9VGQ1	GM01350p	Drosophila melanogaster	alpha-KGDHC	0	5.071	3	1	468	49.9	9.47	7.53249e+06	1.23038e+07
Q9VB05	ALG-2 interacting protein X	Drosophila melanogaster	ALiX	0	5.059	3	2	836	92.5	5.45	153103	272653
A1Z7H3	Acyl-CoA synthetase long-chain, isoform C	Drosophila melanogaster	Acsl	0	5.055	5	3	707	79.4	8.44	2.65824e+06	5.86621e+06
Q9VN13	Sideroflexin-1-3	Drosophila melanogaster	Sfxn1-3	0	5.047	5	1	321	35.7	9.41		922291
R9PY51	Uncharacterized protein	Drosophila melanogaster	CG4588	0	5.028	17	3	103	11.6	6.4	5.39279e+07	9.27838e+07
Q9VQR2	CG8844 protein	Drosophila melanogaster	ND-PDSW	0	4.927	16	2	159	18.9	7.01	9.53701e+07	1.99796e+08
Q0E924	Prohibitin	Drosophila melanogaster	Phb2	0	4.926	4	1	299	33	9.54	7.47014e+06	7.97216e+06
Q09332	UDP-glucose:glycoprotein glucosyltransferase	Drosophila melanogaster	Uggt	0	4.922	1	2	1548	174.2	6.15	41421.4	285057
A0A0B4KER0	Relative of woc, isoform C	Drosophila melanogaster	row	0	4.891	3	2	1301	146.1	8.06	111603	137848
Q9V3I2	Drab5	Drosophila melanogaster	Rab5	0	4.805	6	1	219	23.9	8.41	224680	339373
Q9V3C2	LD47384p	Drosophila melanogaster	RabX1	0	4.795	7	2	261	29.1	6.93	5.79413e+06	1.7826e+07
C0HK95	Protein anoxia up-regulated	Drosophila melanogaster	fau	0	4.729	24	2	131	14.4	9.6	1.61346e+06	3.67077e+06
A0A0B4K7K9	Bruchpilot, isoform J	Drosophila melanogaster	brp	0	4.675	1	2	2238	255.1	6.9	635591	318683
E1JJK8	Retinal degeneration B, isoform G	Drosophila melanogaster	rdgB	0	4.636	2	3	1237	136.4	6.54	193440	3.29464e+06
Q9VZL3	Sc2	Drosophila melanogaster	Sc2	0	4.601	9	2	302	34.2	9.61	547235	1.31688e+06
Q9VKX2	Malate dehydrogenase	Drosophila melanogaster	Mdh1	0	4.593	6	2	337	36	7.39	931166	2.55381e+06
P54192	General odorant-binding protein 19d	Drosophila melanogaster	Obp19d	0	4.568	10	1	150	16.8	4.89	1.74958e+06	6.48828e+06
H5V8B8	MIP33436p1	Drosophila melanogaster	Pp2A-29B	0	4.519	3	2	650	71.8	4.91	1.22592e+06	2.75239e+06
Q9VA73	Calcium-binding mitochondrial carrier protein Aralar1	Drosophila melanogaster	aralar1	0	4.506	4	3	695	76.7	8.72	5.86716e+06	1.03708e+07
Q9VXQ5	Chaperonin containing TCP1 subunit 6	Drosophila melanogaster	CCT6	0	4.467	2	1	533	58.2	6.62	68533.1	104944
Q9V3J1	V-type proton ATPase subunit H	Drosophila melanogaster	VhaSFD	0	4.45	2	1	468	53.7	6.61	4.97741e+06	1.24103e+07
P48809	Heterogeneous nuclear ribonucleoprotein 27C	Drosophila melanogaster	Hrb27C	0	4.417	5	2	421	44.7	6.8	959612
Q9VXR5	LD02975p	Drosophila melanogaster	Dmel\CG9281	0	4.4	2	1	611	69.5	7.53	756748	703878
Q9VAL7	Calnexin 99A, isoform A	Drosophila melanogaster	Cnx99A	0	4.397	3	2	605	68	4.84		546278
A0A0B4K7Z5	Regulatory particle non-ATPase 6, isoform C	Drosophila melanogaster	Rpn6	0	4.396	8	2	422	47.2	5.88	111000	347288
O18333	GH01619p	Drosophila melanogaster	Rab2	0	4.371	6	1	213	23.5	6.39	1.97114e+06	4.19912e+06
P18091	Alpha-actinin, sarcomeric	Drosophila melanogaster	Actn	0	4.36	2	2	924	107	5.69	513351	2.41999e+06
Q9V463	Nuclear pore complex protein Nup154	Drosophila melanogaster	Nup154	0	4.34	1	1	1365	153.8	6.58	652763
Q9VUZ0	Translocon-associated protein subunit beta	Drosophila melanogaster	SsRbeta	0	4.325	7	1	190	21.2	8.72	147430	348717
A1ZA23	FI18007p1	Drosophila melanogaster	Dmel\CG8192	0	4.3	9	2	431	50.5	6.44	387263	1.10001e+06
Q9VRL0	Cytochrome c1, isoform A	Drosophila melanogaster	Cyt-c1	0	4.272	4	1	307	33.7	8.53	723802	1.53773e+06
X2JIM3	Uncharacterized protein, isoform D	Drosophila melanogaster	Dmel\CG15894	0	4.271	1	1	1493	157.3	8.66		983139
Q7K2P1	Cuticular protein 50Cb	Drosophila melanogaster	Cpr50Cb	0	4.234	7	1	178	18.7	6.16	1.12615e+06	1.8015e+06
Q9VM12	MIP26555p1	Drosophila melanogaster	Dmel\CG5958	0	4.178	6	2	294	33.9	7.44	707364	2.19756e+06
Q9W3C3	LD10016p	Drosophila melanogaster	Dmel\CG2004	0	4.161	2	1	425	48.3	5.21	2.80459e+06	3.74741e+06
P08120	Collagen alpha-1(IV) chain	Drosophila melanogaster	Col4a1	0	4.126	1	1	1779	174.2	8.6	5.24105e+06	2.53501e+06
Q9VJ59	PRA1 family protein	Drosophila melanogaster	Jwa	0	4.125	4	1	249	27.8	9.99	102099	138984
P19967	Cytochrome b5-related protein	Drosophila melanogaster	Cyt-b5-r	0	4.107	6	2	436	50.3	8.12	2.18095e+06	1.10459e+07
Q9VPR1	GH02075p	Drosophila melanogaster	Tspo	0	4.102	11	1	185	20.1	9.45	416896	2.32539e+06
Q8SZP2	RE71854p	Drosophila melanogaster	TwdlE	0	4.06	11	2	197	21.1	8.51	1.78053e+06	7.23852e+06
P32234	GTP-binding protein 128up	Drosophila melanogaster	128up	0	4.046	7	2	368	41.1	8.6	158306	401705
A0A0B4LHS9	Regena, isoform C	Drosophila melanogaster	Rga	0	4.02	3	1	579	59.2	6.01		17497.6
A0A0B4LFZ4	TER94, isoform E	Drosophila melanogaster	TER94	0	4.017	2	2	825	91.9	5.38	845085	3.46926e+06
O18404	3-hydroxyacyl-CoA dehydrogenase type-2	Drosophila melanogaster	scu	0	4.01	6	1	255	26.9	9.03	527486	559290
A8JV30	FI17379p1	Drosophila melanogaster	Dmel\CG34327	0	4.005	5	1	220	20	10.89	347875	412606
Q0KI96	Pasilla, isoform K	Drosophila melanogaster	ps	0	3.99	3	1	550	57.2	7.2		933794
Q8MRW1	SD19278p	Drosophila melanogaster	Tim23	0	3.976	19	2	206	22.1	9		244234
P91621	Protein still life, isoform SIF type 1	Drosophila melanogaster	sif	0	3.974	1	1	2072	231	8.02	217081	357336
Q8T8W3	AT21416p	Drosophila melanogaster	Past1	0	3.957	2	1	540	61.5	6.42		1.12343e+06
C0HL66	Histone H3.3A	Drosophila melanogaster	His3.3A	0	3.896	12	2	136	15.3	11.27	2.94796e+07	4.41052e+07
Q9V3J4	Protein SEC13 homolog	Drosophila melanogaster	Sec13	0	3.876	3	1	356	39.5	6.25	24823.6	69380.5
Q9VVA7	Tumor suppressor protein 101	Drosophila melanogaster	TSG101	0	3.858	3	1	408	45.2	6.37	35444	71021.5
Q9VN50	Eukaryotic translation initiation factor 3 subunit F-1	Drosophila melanogaster	eIF3f1	0	3.81	4	1	280	31.1	6.52	1.97172e+06	5.24139e+06
Q9VJ28	FI05204p	Drosophila melanogaster	L2HGDH	0	3.79	3	1	455	50.1	8.59	244857	571912
A4V0B5	Nervana 2, isoform F	Drosophila melanogaster	nrv2	0	3.777	7	2	323	37.3	7.34	807751	2.31347e+06
Q9VSS1	Pixie, isoform A	Drosophila melanogaster	pix	0	3.768	2	1	611	69.3	8.13	933819	755853
Q9VNE9	60S ribosomal protein L13a	Drosophila melanogaster	RpL13A	0	3.747	4	1	205	23.6	11.03	181640	850923
O62530	Adaptor protein complex 2, mu subunit, isoform A	Drosophila melanogaster	AP-2mu	0.001	3.721	4	2	437	49.8	9.48	2.64542e+06	3.64727e+06
Q8IMC1	Transporter	Drosophila melanogaster	Gat	0.001	3.665	4	1	508	56.7	6.65	1.32112e+06	2.31611e+06
Q9VVL8	FI03887p	Drosophila melanogaster	TrpRS-m	0.001	3.629	2	1	665	72.8	9.22	144148
Q9V397	BcDNA.GH12558	Drosophila melanogaster	Mtpalpha	0.001	3.628	2	1	783	84	9.17	792029	1.3343e+06
Q9VT75	LD19812p	Drosophila melanogaster	vnc	0.001	3.592	6	1	196	22.3	6.95		1.41321e+06
Q9VJY7	B-block_TFIIIC domain-containing protein	Drosophila melanogaster	FBgn 32517	0.001	3.557	1	1	1906	219.9	9.2	1.45532e+10	8.20538e+09
Q7KV34	CHK domain-containing protein	Drosophila melanogaster	Dmel\CG1561	0.001	3.546	2	1	635	72.5	4.75		1.1822e+06
Q9W4A6	Otopetrin-like a, isoform A	Drosophila melanogaster	OtopLa	0.001	3.545	3	2	916	99.3	8.15	1.13366e+07	2.32325e+07
M9NGZ2	Discs large 1, isoform Q	Drosophila melanogaster	dlg1	0.001	3.531	3	2	975	104	7.14	2.59324e+06	3.05823e+06
A0A0B4KEX0	Protein clueless	Drosophila melanogaster	clu	0.001	3.515	2	2	1289	144.7	6.86		176053
P17210	Kinesin heavy chain	Drosophila melanogaster	Khc	0.001	3.514	3	2	975	110.3	5.77	382357	2.54183e+06
Q24400	Muscle LIM protein Mlp84B	Drosophila melanogaster	Mlp84B	0.001	3.512	2	1	495	53.5	8.28	975425	2.0496e+06
M9MRW7	Uncharacterized protein	Drosophila melanogaster	Dmel\CG13071	0.001	3.509	36	1	69	7.6	9.31	322964	412889
Q9V431	Apoptosis inhibitor 5 homolog	Drosophila melanogaster	Aac11	0.001	3.475	2	1	536	59.9	6.76		400627
Q95TK5	LD44914p	Drosophila melanogaster	Dmel\CG1635	0.001	3.407	3	1	448	51.1	9.06	1.69785e+06	2.88503e+06
Q9W2D9	Eukaryotic translation initiation factor 3 subunit K	Drosophila melanogaster	eIF3k	0.001	3.388	5	1	222	25.6	6.43	74212.5	179704
Q9VPX7	Adenylyl cyclase-associated protein	Drosophila melanogaster	capt	0.001	3.366	7	2	424	45.6	7.06	1.37667e+06	2.33318e+06
A1Z8H1	Cuticular protein 47Ea	Drosophila melanogaster	Cpr47Ea	0.001	3.36	9	1	135	14.5	5.86	4.15389e+06	3.56001e+06
Q9VTZ4	Phosphoacetylglucosamine mutase	Drosophila melanogaster	nst	0.001	3.354	4	2	549	60.5	6.29		187520
Q9W2H8	Uncharacterized protein, isoform B	Drosophila melanogaster	BEST:GH22856	0.001	3.293	2	2	1629	183.1	6.54		1.42893e+06
O61491	Flotillin-1	Drosophila melanogaster	Flo1	0.001	3.284	4	2	426	47.1	5.64	935164	4.10216e+06
Q9VDH8	40S ribosomal protein S30	Drosophila melanogaster	RpS30	0.001	3.194	8	1	132	14.6	10.05	514074	594423
Q7K3N4	GH26015p	Drosophila melanogaster	Dmel\CG8888	0.001	3.194	3	1	388	43.5	8.24	391081	1.22917e+06
P04388	Ras-like protein 2	Drosophila melanogaster	Ras64B	0.001	3.165	8	1	192	22.2	6.77	784055	491239
Q9VXK7	LD31474p	Drosophila melanogaster	ND-20	0.001	3.162	4	1	221	24.6	9.74	3.39373e+06	3.31711e+06
Q9VY91	LD21074p	Drosophila melanogaster	Pdcd4	0.001	3.152	3	1	509	56.3	5.97		144487
Q9W3N1	RH59310p	Drosophila melanogaster	spidey	0.001	3.119	3	1	321	35.1	9.47	105526	312586
A1Z9D9	Bb in a boxcar, isoform A	Drosophila melanogaster	bbc	0.001	3.094	3	1	417	46.3	8.25		397269
Q8MME7	Uncharacterized protein, isoform L	Drosophila melanogaster	CG13520	0.001	3.091	2	1	1285	150.2	7.17	817241	736773
Q9W401	Probable citrate synthase, mitochondrial	Drosophila melanogaster	kdn	0.001	3.054	4	2	464	51.5	8.81	1.64757e+06	2.71013e+06
Q9V434	Asparaginyl-tRNA synthetase, isoform A	Drosophila melanogaster	AsnRS	0.001	3.043	2	1	558	63.9	5.96		32020
P54385	Glutamate dehydrogenase, mitochondrial	Drosophila melanogaster	Gdh	0.001	3.042	4	2	562	62.5	8.27	1.11535e+06	2.49833e+06
M9PBR6	Uncharacterized protein, isoform F	Drosophila melanogaster	CG10977	0.001	3.033	2	1	654	73.1	6.18		1.02694e+07
M9PCL4	Selenoprotein T, isoform B	Drosophila melanogaster	SelT	0.001	3.004	5	1	198	22.3	5.94	188411	421544
Q9V7Y2	Sphingosine-1-phosphate lyase	Drosophila melanogaster	Sply	0.001	2.989	4	2	545	60.3	8.46	349788	1.80211e+06
Q7KSB3	Oxysterol-binding protein	Drosophila melanogaster	CG5077	0.001	2.957	1	1	958	107.2	8.21		603791
Q8IQF8	AT18092p	Drosophila melanogaster	Akr1B	0.001	2.95	6	2	350	40.1	7.9	432033	2.30454e+06
P15348	DNA topoisomerase 2	Drosophila melanogaster	Top2	0.001	2.935	2	2	1447	164.3	8.22		87571.4
Q9VFJ0	Probable cytochrome P450 313a1	Drosophila melanogaster	Cyp313a1	0.001	2.92	3	1	492	56.5	8.82	501575	356832
Q9VTU2	NADH dehydrogenase (Ubiquinone) SGDH subunit, isoform A	Drosophila melanogaster	ND-SGDH	0.001	2.919	6	1	186	22	8.51		1.4219e+06
Q24439	ATP synthase subunit O, mitochondrial	Drosophila melanogaster	ATPsynO	0.001	2.903	5	1	209	22.4	9.63	132820	382413
Q9VNF7	Metastasis associated 1-like, isoform B	Drosophila melanogaster	MTA1-like	0.001	2.896	3	2	844	92.7	9.35	9.77258e+06	1.50548e+07
Q9GU68	Eukaryotic translation initiation factor 5A	Drosophila melanogaster	eEF5	0.001	2.871	7	1	159	17.6	5.15	402708	1.37372e+06
Q9W555	Coatomer subunit delta	Drosophila melanogaster	deltaCOP	0.001	2.87	4	2	532	57.9	6.2	104062	1.33218e+06
A1ZAH8	Ribosomal protein S15, isoform B	Drosophila melanogaster	RpS15	0.001	2.862	9	2	147	17	10.33	2.20687e+06	5.84347e+06
Q9VKQ2	Uncharacterized protein, isoform A	Drosophila melanogaster	Dmel\CG17127	0.001	2.854	11	1	98	10.8	4.59	1.05182e+06	1.27145e+06
Q9VQ61	Aspartate aminotransferase	Drosophila melanogaster	Got2	0.001	2.851	3	1	424	47.2	8.78		1.38679e+06
Q8IQX8	Histidyl-tRNA synthetase, isoform D	Drosophila melanogaster	HisRS	0.001	2.842	2	1	564	62.3	7.47	757900	1.19068e+06
Q9VET0	Neuropeptide F	Drosophila melanogaster	NPF	0.001	2.833	11	1	102	11.5	7.78	1.02682e+08	2.52486e+08
A0A140SRF8	Uncharacterized protein, isoform C	Drosophila melanogaster	Dmel\CG11857	0.001	2.757	6	1	265	29.7	8.94	186240	396746
A0A0B4KGX1	Jaguar, isoform L	Drosophila melanogaster	jar	0.001	2.752	1	1	1268	144.8	8.68	537321	1.1347e+06
Q9V3Z9	HL02234p	Drosophila melanogaster	Vajk3	0.001	2.732	8	1	277	29.7	9.2	2.55433e+06	2.38407e+06
Q9VYR1	Regucalcin homologue	Drosophila melanogaster	regucalcin	0.001	2.725	4	1	303	33.6	6.4	188329	1.29164e+06
Q9VAH7	RE62393p	Drosophila melanogaster	yata	0.001	2.704	1	1	873	97.1	6.7	316910	624968
M9NCR4	Dumpy, isoform J	Drosophila melanogaster	dpy	0.001	2.686	0	1	15105	1605.4	5.02	623294	1.46052e+06
Q9VP61	Acetyl-coenzyme A synthetase	Drosophila melanogaster	AcCoAS	0.001	2.668	2	1	670	75.9	5.71	214529	681943
Q960E4	SD04973p	Drosophila melanogaster	anon-WO0118547.91	0.001	2.664	1	1	607	68	10.77	6.84676e+07	5.22077e+07
A0A0B4LGC0	Tripeptidyl-peptidase II, isoform F	Drosophila melanogaster	TppII	0.001	2.649	1	1	1354	148.8	6.99		169334
P25007	Peptidyl-prolyl cis-trans isomerase	Drosophila melanogaster	Cyp1	0.001	2.636	6	1	227	24.7	9.22	186100	700590
Q9V597	60S ribosomal protein L31	Drosophila melanogaster	RpL31	0.001	2.608	7	1	124	14.5	10.2	1.41426e+06	4.33748e+06
Q7JVH6	LD24696p	Drosophila melanogaster	Dmel\CG9436	0.001	2.607	4	1	311	35.4	6.76	2.55315e+07	5.37744e+06
Q6IL43	GEO11093p1	Drosophila melanogaster	Dmel\CG34247	0.001	2.602	13	1	83	9.6	7.42	222525	626444
Q5U126	GEO11286p1	Drosophila melanogaster	Dmel\CG34461	0.001	2.601	9	1	138	14.9	6.89	1.98451e+06	2.72741e+06
Q7K581	SD01637p	Drosophila melanogaster	Dmel\CG8963	0.001	2.588	4	1	559	63.2	6.23		276777
Q9I7S8	Multifunctional protein ADE2	Drosophila melanogaster	ade5	0.001	2.587	3	1	429	47.3	8.07	880492	1.8851e+06
Q8IP94	Threonyl-tRNA synthetase, isoform B	Drosophila melanogaster	ThrRS	0.001	2.584	2	1	690	79.3	6.9	97813.6	229856
Q9VA32	Cuticular protein 100A	Drosophila melanogaster	Cpr100A	0.001	2.581	4	1	241	27.1	6.68	6.36522e+06	5.1328e+06
A0A0B4KFS5	Aspartyl beta-hydroxylase, isoform L	Drosophila melanogaster	Asph	0.001	2.575	1	1	991	113.3	4.37	148023
Q7YZA2	Uncharacterized protein CG7065	Drosophila melanogaster	CG7065	0.001	2.568	1	1	1231	136.7	9.23	1.00602e+08	5.76686e+07
Q9VEY0	Uncharacterized protein, isoform C	Drosophila melanogaster	Dmel\CG8927	0.002	2.512	3	1	371	41.6	6.81	1.14494e+06	1.93381e+06
M9PFK6	Fat body protein 1, isoform D	Drosophila melanogaster	Fbp1	0.002	2.454	1	1	1027	119.4	6.47	519372
A0A0B4KHS6	Signal transducer and activator of transcription	Drosophila melanogaster	Stat92E	0.002	2.453	1	1	635	71.9	6.07		722241
A0A0B4KF84	Stretchin-Mlck, isoform S	Drosophila melanogaster	Strn-Mlck	0.003	2.415	0	1	8216	918.8	5.14	1.02708e+06	1.16574e+06
Q9VC18	RE29555p	Drosophila melanogaster	BEST:GH11240	0.003	2.407	2	1	590	63.3	7.87	162016	609244
P41572	6-phosphogluconate dehydrogenase, decarboxylating	Drosophila melanogaster	Pgd	0.003	2.398	3	1	481	52.5	6.47	143871	1.12517e+06
Q9V429	Thioredoxin-2	Drosophila melanogaster	Trx-2	0.003	2.397	10	1	106	11.7	4.88		1.69285e+06
Q9W1C9	Ejaculatory bulb-specific protein 3	Drosophila melanogaster	EbpIII	0.003	2.394	9	1	126	14.5	8.1	281017	583478
Q8MLQ5	Kazachoc, isoform D	Drosophila melanogaster	kcc	0.003	2.36	1	1	1074	119.2	6.68	663370	1.69121e+06
Q9VSH7	Cuticular protein 66Cb	Drosophila melanogaster	Cpr66Cb	0.003	2.356	8	1	162	18.8	6.11	457447	690175
Q9VV51	1-Acylglycerol-3-phosphate O-acyltransferase 3, isoform A	Drosophila melanogaster	Agpat3	0.003	2.353	3	1	386	44.4	9.13	1.86126e+06	3.87953e+06
Q9VJZ4	AT12494p	Drosophila melanogaster	ND-B22	0.003	2.351	9	1	144	17.4	9.5	284861	669395
Q9VLY1	HL02931p	Drosophila melanogaster	Dmel\CG7214	0.003	2.34	19	1	142	13.9	9	9.58833e+06	1.33472e+07
M9PD08	Eukaryotic translation release factor 3, isoform C	Drosophila melanogaster	eRF3	0.003	2.332	2	1	495	55.3	7.2	36500.6	244447
Q9VVF4	FI08815p	Drosophila melanogaster	Dmel\CG6479	0.003	2.328	2	1	542	62	7.84	158050	406094
A0A4D6K4F6	Obg-like ATPase 1	Drosophila melanogaster	Dmel\CG1354	0.003	2.319	2	1	427	48.4	7.28	407075	458451
Q24492	Replication protein A 70 kDa DNA-binding subunit	Drosophila melanogaster	RpA-70	0.003	2.309	2	1	603	66.6	6.76		95872.4
Q9XZ53	Catalytic subunit 3B of the oligosaccharyltransferase complex	Drosophila melanogaster	Stt3B	0.003	2.307	2	1	774	87.6	9	901680	2.84629e+06
Q9VAN0	Probable phosphoserine aminotransferase	Drosophila melanogaster	CG11899	0.003	2.299	3	1	364	39.5	8.41	152446	886028
Q9W441	Tetraspanin	Drosophila melanogaster	Tsp5D	0.003	2.297	4	1	283	31.5	7.15	689488	913967
A0A0B4KFY9	Lamin C, isoform B	Drosophila melanogaster	LamC	0.003	2.278	2	1	640	72.1	6.67	1.06149e+06	1.83366e+06
A0A0B4LHC9	Uncharacterized protein, isoform B	Drosophila melanogaster	Dmel\CG5554	0.004	2.268	4	1	330	37.2	4.68		125442
Q9VJD1	Glucosidase 2 beta subunit, isoform A	Drosophila melanogaster	GCS2beta	0.004	2.255	1	1	548	61.5	4.46	17561.6	215585
Q8IRH0	LP21249p	Drosophila melanogaster	Psa	0.004	2.253	1	1	1053	120.2	6.47	69781	225526
A0A0B4JD95	Zipper, isoform H	Drosophila melanogaster	zip	0.004	2.199	0	1	1964	226.6	5.52	906749	2.50437e+06
Q9VRD9	Cystathionine beta-synthase	Drosophila melanogaster	Cbs	0.004	2.197	2	1	522	56.8	7.06	5.14107e+06	4.7867e+06
O61643	Inhibin beta chain	Drosophila melanogaster	Actbeta	0.004	2.176	1	1	946	108.7	9.54	6.73748e+07	5.14595e+07
Q6IDF5	NADH dehydrogenase (Ubiquinone) B15 subunit	Drosophila melanogaster	ND-B15	0.004	2.172	14	1	113	13.1	9.82	261210	666323
M9MRX1	Ankyrin 2, isoform S	Drosophila melanogaster	Ank2	0.004	2.152	0	1	4329	475.4	4.94	1.74864e+06	4.28335e+06
P07909	Heterogeneous nuclear ribonucleoprotein A1	Drosophila melanogaster	Hrb98DE	0.004	2.136	4	1	365	39	9.03	530137	737982
A0A0B4LGF5	Optic atrophy 1, isoform C	Drosophila melanogaster	Opa1	0.004	2.129	1	1	969	111.5	8.59	1.22046e+06	1.7697e+06
Q8I0D4	RE20510p	Drosophila melanogaster	Dmel\CG9297	0.003	2.087	1	1	952	106	4.27	716324	1.31329e+06
A1Z9M2	Receptor expression-enhancing protein	Drosophila melanogaster	ReepB	0.003	2.054	4	1	178	20.3	7.8	117132	91970.4
Q9VEB1	IP09655p	Drosophila melanogaster	Mdh2	0.003	2.048	3	1	336	35.3	9.11	1.44819e+06	3.13865e+06
M9PE30	Transgelin	Drosophila melanogaster	Chd64	0.003	2.046	7	1	175	19.4	7.75	55854.6	465336
Q9VZU0	GH26392p	Drosophila melanogaster	Dmel\CG32278	0.003	2.04	8	1	111	12.1	10.45	829000	1.45189e+06
Q9VGS3	RH44771p	Drosophila melanogaster	SdhC	0.003	2.04	5	1	171	18.5	9.31	776238	1.4003e+06
A1Z713	Vacuolar protein sorting-associated protein 13	Drosophila melanogaster	Vps13	0.003	2.03	0	1	3321	374.3	5.85	72486.2	124732
Q9W0M4	Endoplasmic reticulum transmembrane protein	Drosophila melanogaster	Dmel\CG13887	0.003	2.024	4	1	228	26.1	9.32		449308
Q9W053	Zormin, isoform F	Drosophila melanogaster	zormin	0.003	1.988	0	1	2935	331.8	6.16	885651	1.32482e+06
Q9VK59	LD23647p	Drosophila melanogaster	Dmel\CG5787	0.003	1.977	2	1	950	100.2	9.74	437405	389800
P20432	Glutathione S-transferase D1	Drosophila melanogaster	GstD1	0.003	1.947	4	1	209	23.9	7.23	2.91894e+06	5.9225e+06
Q8SY70	GEO08394p1	Drosophila melanogaster	Mgstl	0.003	1.945	7	1	151	16.8	9.19	742890	1.67089e+06
Q9VPY2	Phospholipase A2 activator protein, isoform A	Drosophila melanogaster	Plap	0.003	1.941	2	1	787	85.7	5.83	112708	468856
Q7KNF2	Polyadenylate-binding protein 2	Drosophila melanogaster	Pabp2	0.003	1.933	5	1	224	25	5.2	553781	479387
Q9V9W2	Ribosomal protein L6, isoform A	Drosophila melanogaster	RpL6	0.003	1.926	4	1	243	27.7	10.68	339494	3.8759e+06
Q9W2N0	F-actin-capping protein subunit alpha	Drosophila melanogaster	cpa	0.003	1.922	5	1	286	32.7	5.94	161828	427448
Q7KVQ7	Transport and golgi organization 5, isoform B	Drosophila melanogaster	Tango5	0.003	1.918	4	1	428	47.9	9.69		816445
Q9VPQ2	DnaJ homolog shv	Drosophila melanogaster	shv	0.003	1.917	3	1	354	40.2	5.67	188340
A0A0B4KH25	Histone H2A	Drosophila melanogaster	His2Av	0.003	1.915	6	1	141	15	10.24	516366	782017
Q9VFC8	Glycogen [starch] synthase	Drosophila melanogaster	GlyS	0.003	1.895	1	1	709	81.7	6.65	669259	1.40079e+06
A1ZBW6	Uncharacterized protein, isoform A	Drosophila melanogaster	Dmel\CG11180	0.003	1.879	2	1	726	82.6	7.24		2.63598e+06
Q8T018	Farmer, isoform A	Drosophila melanogaster	frm	0.003	1.874	3	1	268	26.7	9.44	448443	496239
Q9V400	Integrin linked kinase, isoform A	Drosophila melanogaster	Ilk	0.003	1.87	2	1	448	50.7	7.44		216236
A0A0S0X8K7	Mitochondrial import inner membrane translocase subunit TIM50	Drosophila melanogaster	ttm50	0.003	1.868	3	1	428	49.6	7.44	175680
A8DRW0	Cuticular protein 49Aa	Drosophila melanogaster	Cpr49Aa	0.003	1.857	8	1	144	15.6	4.81	2.89777e+06	4.05594e+06
Q9VXV9	WSCD family member CG9164	Drosophila melanogaster	CG9164	0.003	1.82	3	1	317	36.6	9.99	1.54048e+06	926485
Q8SX37	CDP-diacylglycerol--inositol 3-phosphatidyltransferase	Drosophila melanogaster	Pis	0.003	1.814	5	1	224	25.5	8	8.90254e+06	5.3117e+06
Q9Y162	BcDNA.GH02678	Drosophila melanogaster	Vps4	0.003	1.812	3	1	442	49.6	6.96	389169	804733
Q960M4	Peroxiredoxin	Drosophila melanogaster	Prx5	0.003	1.786	6	1	190	19.9	8.68	217521	563824
A0A0B4KHG5	Chaoptin, isoform C	Drosophila melanogaster	chp	0.004	1.763	1	1	1305	150.6	6.8	2.23883e+06	2.17406e+06
Q8IQ53	GEO11416p1	Drosophila melanogaster	Uev1A	0.004	1.755	15	1	103	12.2	9	179038	317500
Q9VT61	LD27033p	Drosophila melanogaster	BcDNA:GH07921	0.009	1.741	1	1	919	102.9	6.21	1.69515e+06	3.96035e+06
Q95RE4	LD37574p	Drosophila melanogaster	yps	0.009	1.735	6	1	352	38.2	9.85		116423
A1Z8H7	Cuticular protein 47Ef, isoform C	Drosophila melanogaster	Cpr47Ef	0.009	1.732	5	1	612	50.9	9.25	436755	651141
Q9VSD6	D-Importin 7/RanBP7	Drosophila melanogaster	msk	0.009	1.731	1	1	1049	119.2	4.86		219003
Q9VLX9	Uncharacterized protein, isoform B	Drosophila melanogaster	Dmel\CG7203	0.01	1.714	21	1	129	12.4	8.76	4.455e+06	3.62287e+06
M9PGI5	Uncharacterized protein, isoform P	Drosophila melanogaster	CG3960	0.01	1.711	1	1	997	110.3	9.07	312153	711553
Q9VUE5	LD17962p	Drosophila melanogaster	stwl	0.01	1.709	1	1	1037	112.8	9.39	1.58781e+07	2.40069e+07
A1ZB71	Glutathione S transferase E6	Drosophila melanogaster	GstE6	0.01	1.702	4	1	222	25	6.23		397320
Q24311	Cullin homolog 1	Drosophila melanogaster	Cul1	0.01	1.687	2	1	774	89.5	7.9	413885	1.6148e+06
Q26416	Adult cuticle protein 1	Drosophila melanogaster	Acp1	0.01	1.664	20	1	135	13.1	9.72	1.83619e+07	2.4711e+07
Q9VQR8	Leucyl-tRNA synthetase, isoform A	Drosophila melanogaster	LeuRS	0.01	1.662	1	1	1182	134.8	7.64	256573	1.5489e+06
Q7K569	Glycerol-3-phosphate dehydrogenase	Drosophila melanogaster	Gpo1	0.01	1.63	2	1	724	80.4	7.65	1.40748e+06	4.16294e+06
Q9VN14	Contactin	Drosophila melanogaster	Cont	0.01	1.624	1	1	1390	158.1	6.79	6.73748e+07	5.14595e+07
P91632	Mushroom-body expressed, isoform A	Drosophila melanogaster	mub	0.01	1.618	3	1	386	40.6	8.22	623840	961962
X2J516	Trifunctional purine biosynthetic protein adenosine-3	Drosophila melanogaster	Gart	0.009	1.613	1	1	1353	144.4	7.21	174087	664530
Q9W327	Lysine--tRNA ligase	Drosophila melanogaster	LysRS	0.009	1.609	1	1	607	68.5	7.08	184002
Q9VVQ2	RE03769p	Drosophila melanogaster	Dmel\CG7271	0.009	1.6	2	1	427	49	6.27	4.18806e+06	5.38297e+06
Q9VVG2	Uncharacterized protein	Drosophila melanogaster	Dmel\CG13731	0.009	1.595	2	1	792	86.5	12.21	750598	2.0454e+06
M9NEZ5	Neuroglian, isoform G	Drosophila melanogaster	Nrg	0.009	1.593	1	1	1309	145.4	5.55	779691	1.16466e+06
Q9VSY0	Cuticular protein 67B	Drosophila melanogaster	Cpr67B	0.009	1.574	4	1	260	29.8	5.11	451914	977287
E1JGL8	Uncharacterized protein, isoform C	Drosophila melanogaster	Dmel\CG30122	0.009	1.571	1	1	1272	140.5	5.01	368892	562545
P54367	Casein kinase I isoform alpha	Drosophila melanogaster	CkIalpha	0.009	1.567	3	1	337	39.5	9.38	364571	739964
Q5BIE4	RE40577p	Drosophila melanogaster	CT42567	0.009	1.566	2	1	491	53.4	7.74		460191
A0A0B4KHZ1	Lipid storage droplet-1, isoform D	Drosophila melanogaster	Lsd-1	0.009	1.531	2	1	405	45.8	8.66	112460	381553
O62621	Coatomer subunit beta'	Drosophila melanogaster	beta'COP	0.009	1.513	1	1	914	102.6	5.26	529941	1.21653e+06
M9PHI0	Hyperkinetic, isoform M	Drosophila melanogaster	Hk	0.011	1.489	1	1	887	95.5	7.09	994934	3.96078e+06
Q9VHA2	GH08387p	Drosophila melanogaster	SpdS	0.011	1.469	6	1	217	24.2	6.44	128138	653350
P56079	Phosphatidate cytidylyltransferase, photoreceptor-specific	Drosophila melanogaster	Cds	0.011	1.462	5	1	447	51.5	7.36	41752.8	539919
O96607	Homer	Drosophila melanogaster	homer	0.011	1.448	3	1	394	42.7	7.49	3.76467e+06	8.80995e+06
Q0KIE7	Ankyrin, isoform B	Drosophila melanogaster	Ank	0.011	1.441	1	1	1549	170.1	7.05	1.352e+06	1.74457e+06
P08255	Opsin Rh4	Drosophila melanogaster	Rh4	0.011	1.431	2	1	378	42.6	7.75	2.0657e+06	2.87223e+06
Q9VI33	AT02555p	Drosophila melanogaster	Dmel\CG2336	0.011	1.423	5	1	322	36.9	6.13	876238	2.56598e+06
Q9Y105	Probable glutamine--tRNA ligase	Drosophila melanogaster	GlnRS	0.011	1.423	1	1	778	87.5	7.21	619825	2.3602e+06
A0A0B4LI13	Protein kinase C	Drosophila melanogaster	Pkc98E	0.011	1.42	1	1	738	82.9	7.05	1.99648e+06	2.9443e+06
P29845	Heat shock 70 kDa protein cognate 5	Drosophila melanogaster	Hsc70-5	0.011	1.42	2	1	686	74	6.35	77432.1	203977
Q24368	Chromatin-remodeling complex ATPase chain Iswi	Drosophila melanogaster	Iswi	0.011	1.413	2	1	1027	118.8	8.29	225469
Q9VB10	GH01709p	Drosophila melanogaster	Dmel\CG5590	0.011	1.408	2	1	412	44.3	8.02	426166	590106
Q9VFP1	Probable cytochrome P450 6d5	Drosophila melanogaster	Cyp6d5	0.011	1.376	2	1	508	57.3	8.84	1.03277e+06	1.8413e+06
Q9W0L7	LD28815p	Drosophila melanogaster	Usp10	0.011	1.371	1	1	1517	164.6	7.28	687174	2.0555e+06
Q5U0V7	GH06496p	Drosophila melanogaster	Synj	0.012	1.365	1	1	1218	134.5	6.99	406301	1.18852e+06
A1Z7K6	FI20236p1	Drosophila melanogaster	SMAP	0.012	1.351	2	1	517	55	8.82		122222
E2QC61	Bicoid-interacting protein 3, isoform B	Drosophila melanogaster	bin3	0.012	1.343	1	1	1367	146.1	8.91	143772	496426
P45437	Coatomer subunit beta	Drosophila melanogaster	betaCOP	0.012	1.342	1	1	964	107.3	6.32	366730	864409
M9PGQ5	Uncharacterized protein, isoform C	Drosophila melanogaster	CG9137	0.012	1.338	1	1	1499	166	8.6		1.41184e+06
Q9GQN5	Transcriptional regulator ATRX homolog	Drosophila melanogaster	XNP	0.012	1.334	1	1	1311	148.1	8.44	614707	3.16217e+06
A1Z909	LD11307p	Drosophila melanogaster	Dmel\CG8545	0.012	1.334	2	1	891	99.8	5.5	240634	710218
Q7K511	CG3835-RA	Drosophila melanogaster	D2hgdh	0.012	1.316	3	1	533	58.3	6.93		680335
Q9VE56	FI17806p1	Drosophila melanogaster	Dmel\CG14301	0.012	1.299	4	1	196	22.9	5.27	2.02603e+06	2.05701e+06
Q8MS31	Muscle wasted, isoform D	Drosophila melanogaster	mute	0.012	1.298	1	1	665	74.4	6.55	3.15444e+07	2.17467e+07
Q9VVH5	AT13736p	Drosophila melanogaster	UQCR-Q	0.012	1.294	8	1	89	10.1	10.08	1.05852e+06	2.32338e+06
A0A126GUP6	Melanization protease 1	Drosophila melanogaster	MP1	0.012	1.288	3	1	400	44.9	6.76	28441	94649.3
E2QD26	Phosphopantothenoylcysteine synthetase, isoform C	Drosophila melanogaster	Ppcs	0.012	1.268	3	1	373	42.6	6.48	548237	898955
Q9VYG2	Brahma-associated protein of 60 kDa	Drosophila melanogaster	Bap60	0.012	1.262	3	1	515	58.1	9.32	256943
Q9VP02	Aldose 1-epimerase	Drosophila melanogaster	CG12562	0.012	1.261	2	1	370	41.6	6.6	406040	4.77436e+06
Q9V3Q9	IP03705p	Drosophila melanogaster	GABA-B-R1	0.012	1.246	1	1	841	94.5	7.2	9.09869e+06	6.15552e+06
A0A0B4K5Z8	Protein transport protein SEC23	Drosophila melanogaster	Sec23	0.013	1.235	2	1	781	87.5	6.79	133820	536357
Q9VSE2	Mutagen-sensitive 301	Drosophila melanogaster	mus301	0.015	1.216	1	1	1051	117.3	6.37	1.12558e+06
Q24253	AP complex subunit beta	Drosophila melanogaster	AP-1-2beta	0.018	1.203	1	1	921	101.1	5.11		1.06059e+06
Q9VUK8	FI18749p1	Drosophila melanogaster	GlyRS	0.019	1.191	1	1	765	85.1	7.74	674112	2.02112e+06
A4V3W1	Shaggy, isoform J	Drosophila melanogaster	sgg	0.019	1.183	2	1	575	58.7	8.09	796642	1.93778e+06
P33438	Glutactin	Drosophila melanogaster	Glt	0.019	1.174	1	1	1026	118.7	4.77	565741	1.39425e+06
Q9V773	Probable cytochrome P450 6a20	Drosophila melanogaster	Cyp6a20	0.02	1.158	2	1	501	57.7	8.07	1.30144e+06	5.36303e+06
Q9VZU8	ALG2, alpha-1,3/1,6-mannosyltransferase	Drosophila melanogaster	Alg2	0.02	1.154	3	1	424	48.6	8.15		746777
Q9VP53	Cuticular protein 78Cc	Drosophila melanogaster	Cpr78Cc	0.02	1.147	10	1	119	12.7	4.3	2.25894e+06	2.60975e+06
O44081	H/ACA ribonucleoprotein complex subunit 4	Drosophila melanogaster	Nop60B	0.02	1.141	3	1	508	56.8	9.28	559741	415071
M9PG62	Regulatory particle non-ATPase 3, isoform B	Drosophila melanogaster	Rpn3	0.02	1.14	3	1	494	56	9	1.10442e+06	592362
Q9VRJ3	Gdap1, isoform A	Drosophila melanogaster	Gdap1	0.024	1.1	2	1	327	37.6	8.03	2.04842e+08	9.71375e+07
Q9VK63	LD25466p	Drosophila melanogaster	Dmel\CG5776	0.024	1.096	1	1	799	89	6.79	2.62105e+06	1.85063e+06
Q9VT69	Phosphatidylinositol-4,5-bisphosphate 4-phosphatase	Drosophila melanogaster	Dmel\CG6707	0.027	1.073	4	1	266	28.6	8.16	938924	1.73961e+06
A0A0B4KFZ7	Mitochondrial pyruvate carrier	Drosophila melanogaster	Dmel\CG9399	0.027	1.072	10	1	120	13.2	9.76	5.74197e+06	6.06051e+06
O97066	Signal peptidase complex catalytic subunit SEC11	Drosophila melanogaster	twr	0.027	1.07	4	1	185	21	8.85	113935	524395
D3DMK5	Non-specific serine/threonine protein kinase	Drosophila melanogaster	Pkc53E	0.032	1.055	2	1	525	60.4	6.35		1.03388e+06
Q9VIE9	LD39232p1	Drosophila melanogaster	CG9243	0.032	1.048	2	1	493	56.2	8.12	1.54074e+06	109650
Q24319	Dolichyl-diphosphooligosaccharide--protein glycosyltransferase 48 kDa subunit	Drosophila melanogaster	Ost48	0.032	1.047	3	1	449	50	5.59		860732

## Sheet: Experiment3
Accession	Description	Organism	Gene	Exp. q-value: Combined	Sum PEP Score	Coverage [%]	# Peptides	# AAs	MW [kDa]	calc. pI	W1118 control	PIP82-tid
A1Z784	Acetyl-CoA carboxylase, isoform A	Drosophila melanogaster	ACC	0	693.296	48	119	2482	278.4	6.24	7.30494e+08	1.46583e+09
Q0E9E2	Pyruvate carboxylase	Drosophila melanogaster	PCB	0	568.115	58	85	1197	132.6	6.64	2.39079e+10	2.33173e+10
A1Z843	Uncharacterized protein	Drosophila melanogaster	Dmel\CG1371	0	305.422	46	57	1199	130.8	7.23	1.40883e+07	1.1075e+06
Q9V9T5	GM14617p	Drosophila melanogaster	Mccc1	0	264.723	57	43	698	76.5	6.2	1.02753e+09	1.20425e+09
O46067	EG:25E8.1 protein	Drosophila melanogaster	GRP170	0	236.877	37	48	923	103.4	5.12	153143	35231.8
E1JHJ5	Myosin heavy chain, isoform P	Drosophila melanogaster	Mhc	0	172.283	26	45	1949	222.7	6.24	1.84949e+08	3.49549e+08
Q95TL8	LD41494p	Drosophila melanogaster	Dmel\CG9911	0	164.959	46	30	412	47	5.97		133432
Q9VPJ0	RE58433p	Drosophila melanogaster	CT31762	0	118.397	36	14	374	41.1	5.59	87809	48199.1
Q7KB18	Epoxide hydrolase	Drosophila melanogaster	Jheh2	0	99.658	24	10	463	52	7.68	17275.9	1.11956e+06
A8E6L6	FI01906p	Drosophila melanogaster	O-fut1	0	97.457	45	14	402	46.8	7.72	410140
A1Z6H7	Nuclear pore membrane glycoprotein 210	Drosophila melanogaster	Gp210	0	91.708	17	26	1876	209.7	6.47	1.66238e+06	1.71676e+06
Q24560	Tubulin beta-1 chain	Drosophila melanogaster	betaTub56D	0	79.795	30	14	447	50.1	4.86	8.10493e+07	5.85579e+07
Q9VAY2	Glycoprotein 93	Drosophila melanogaster	Gp93	0	79.28	22	21	787	90.2	5.02	2.087e+06	1.2011e+06
P13607	Sodium/potassium-transporting ATPase subunit alpha	Drosophila melanogaster	Atpalpha	0	77.841	24	19	1041	115.5	5.69	2.61608e+08	9.73436e+07
A0A0B4LGB7	Calcium-transporting ATPase	Drosophila melanogaster	SERCA	0	60.22	22	18	999	109.3	5.45	3.63e+07	1.15121e+08
Q3YMU0	Protein disulfide-isomerase (Fragment)	Drosophila melanogaster	ERp60	0	59.614	24	13	489	55.3	5.87	26834.9
Q9VH64	LD29322p	Drosophila melanogaster	Dmel\CG8507	0	59.478	27	11	379	44.6	8.15	107636	510262
P54399	Protein disulfide-isomerase	Drosophila melanogaster	Pdi	0	57.559	29	13	496	55.7	4.82	20068.6	36516.3
Q26365	ADP,ATP carrier protein	Drosophila melanogaster	sesB	0	56.197	41	15	312	34.2	9.8	9.81963e+07	1.05125e+09
P11147	Heat shock 70 kDa protein cognate 4	Drosophila melanogaster	Hsc70-4	0	55.802	27	14	651	71.1	5.52	4.00647e+06	6.95679e+06
P29844	Endoplasmic reticulum chaperone BiP	Drosophila melanogaster	Hsc70-3	0	55.501	32	18	656	72.2	5.36	146932	671815
A4V1N8	FI03688p	Drosophila melanogaster	Prm	0	52.132	21	17	879	102.3	5.58	3.17269e+07	1.14632e+08
Q9V3Q4	Peroxiredoxin	Drosophila melanogaster	Jafrac2	0	47.685	37	9	242	26.7	6.8	13824.7
Q9VV46	Cuticular protein 72Ec	Drosophila melanogaster	Cpr72Ec	0	45.813	33	14	429	50.5	5.53	6.22192e+07	1.43334e+08
Q9VB46	FI18644p1	Drosophila melanogaster	Hmu	0	44.686	19	9	579	63.4	9.35	129618	1.08419e+06
M9PBL3	Heat shock protein 83, isoform B	Drosophila melanogaster	Hsp83	0	44.15	15	9	717	81.8	5.02	2.11965e+06	6.79126e+06
Q9VKE2	Crystallin, isoform A	Drosophila melanogaster	Crys	0	42.636	25	12	477	55.8	5.67	2.90069e+08	6.90495e+08
P08736	Elongation factor 1-alpha 1	Drosophila melanogaster	eEF1alpha1	0	41.907	28	12	463	50.3	9.07	5.59438e+06	2.05957e+07
P35416	Paramyosin, short form	Drosophila melanogaster	Prm	0	41.865	22	13	640	74.2	9.2	2.02147e+06
P35381	ATP synthase subunit alpha, mitochondrial	Drosophila melanogaster	blw	0	41.791	23	10	552	59.4	9.01	2.2459e+07	1.516e+08
P06605	Tubulin alpha-3 chain	Drosophila melanogaster	alphaTub84D	0	41.147	19	7	450	49.9	5.14	2.96202e+06	8.34534e+06
P10987	Actin-5C	Drosophila melanogaster	Act5C	0	39.068	36	10	376	41.8	5.48	4.27947e+07	4.14043e+07
P10676	Neither inactivation nor afterpotential protein C	Drosophila melanogaster	ninaC	0	38.737	11	13	1501	174.2	7.66	3.60099e+07	7.24676e+07
Q9VKC7	FI04402p	Drosophila melanogaster	Dmel\CG6766	0	34.5	23	11	525	59.7	5.64	66348.7
C9QP42	Eukaryotic translation initiation factor 4A, isoform E	Drosophila melanogaster	eIF4A	0	33.777	20	7	403	45.8	5.66	514372	983281
P53501	Actin-57B	Drosophila melanogaster	Act57B	0	33.027	26	8	376	41.8	5.39	5.45559e+06	4.25387e+06
Q9W5R8	60S ribosomal protein L5	Drosophila melanogaster	RpL5	0	31.239	27	8	299	34	9.77	2.58098e+06	4.35728e+06
P00334	Alcohol dehydrogenase	Drosophila melanogaster	Adh	0	29.944	28	5	256	27.7	7.96	3.73632e+07	9.42103e+08
P08841	Tubulin beta-3 chain	Drosophila melanogaster	betaTub60D	0	28.892	15	7	454	50.8	4.88	121517	87154
P50887	60S ribosomal protein L22	Drosophila melanogaster	RpL22	0	28.854	24	4	299	30.6	10.11	1.73316e+06	527951
A0A0B4LGH1	Tubulin beta chain	Drosophila melanogaster	betaTub60D	0	27.649	15	7	453	50.7	4.88	42428.9
P19107	Phosrestin-1	Drosophila melanogaster	Arr2	0	24.821	27	11	401	45	8.6	9.05238e+07	1.47869e+08
Q05825	ATP synthase subunit beta, mitochondrial	Drosophila melanogaster	ATPsynbeta	0	24.02	21	9	505	54.1	5.27	5.77212e+06	2.1441e+07
X2JC31	Clathrin heavy chain	Drosophila melanogaster	Chc	0	23.421	6	9	1678	191.1	5.72	1.32073e+06	4.69423e+06
O18640	Guanine nucleotide-binding protein subunit beta-like protein	Drosophila melanogaster	Rack1	0	22.97	31	9	318	35.6	7.47	4.03116e+06	4.30972e+06
Q9VHA8	LD25575p	Drosophila melanogaster	P58IPK	0	22.851	16	10	498	56.8	6.29	50143.2
Q06559	40S ribosomal protein S3	Drosophila melanogaster	RpS3	0	20.728	37	8	246	27.5	9.39	3.12958e+06	1.55515e+07
M9NDL5	Terribly reduced optic lobes, isoform AF	Drosophila melanogaster	trol	0	20.383	3	9	4434	491.4	4.86	5.28467e+07	1.42477e+08
M9PBU9	Eyes shut, isoform E	Drosophila melanogaster	eys	0	19.455	4	6	2176	234	5.47		87245.5
M9PJN8	Glyceraldehyde-3-phosphate dehydrogenase	Drosophila melanogaster	Gapdh2	0	19.38	17	5	332	35.3	8.44	2.72313e+07	3.90911e+06
O97422	Galactosylgalactosylxylosylprotein 3-beta-glucuronosyltransferase I	Drosophila melanogaster	GlcAT-I	0	18.788	17	7	306	35	9.14		52752
P55830	40S ribosomal protein S3a	Drosophila melanogaster	RpS3A	0	18.676	25	7	268	30.3	9.61	1.01468e+06
Q9W3E2	PIP82	Drosophila melanogaster	PIP82	0	17.578	4	4	1195	132.3	6.67		5.1391e+07
P83094	Stromal interaction molecule homolog	Drosophila melanogaster	Stim	0	16.756	12	5	570	64.8	6.43	154884	507726
O62619	Pyruvate kinase	Drosophila melanogaster	PyK	0	16.392	15	6	533	57.4	7.44	1.8352e+06	6.62433e+06
Q9VKZ7	Nicalin	Drosophila melanogaster	Q9VKZ7_DROME	0	15.247	8	4	561	63.1	6.93		140070
O01666	ATP synthase subunit gamma, mitochondrial	Drosophila melanogaster	ATPsyngamma	0	15.159	22	6	297	32.9	9.22	1.00042e+07	3.40079e+07
Q9VZG2	Cuticular protein 64Aa	Drosophila melanogaster	Cpr64Aa	0	14.975	19	3	192	19.6	8.31	2.77749e+06	7.35467e+06
P07486	Glyceraldehyde-3-phosphate dehydrogenase 1	Drosophila melanogaster	Gapdh1	0	14.942	16	4	332	35.3	8.18	9.52599e+06	812932
P38979	40S ribosomal protein SA	Drosophila melanogaster	sta	0	14.546	19	4	270	30.2	4.87	176164	6.07365e+06
A4V4A5	GTP-binding nuclear protein	Drosophila melanogaster	Ran	0	14.372	26	5	216	24.7	7.81	1.61691e+06	1.59352e+07
A0A0B4LG52	GEO08239p1	Drosophila melanogaster	RpS16	0	13.673	23	3	148	16.8	10.17	450024	4.16873e+06
Q9VV36	Retinin	Drosophila melanogaster	retinin	0	13.495	32	5	191	20	6.06	2.62481e+08	4.54654e+08
P29327	40S ribosomal protein S6	Drosophila melanogaster	RpS6	0	13.353	19	4	248	28.4	10.74	4.95841e+06	3.77362e+07
C6SUW3	LD13662p	Drosophila melanogaster	RpS9	0	13.282	10	3	195	22.6	10.61	1.61754e+06	489573
Q9VYV3	Thioredoxin domain-containing protein 5 homolog	Drosophila melanogaster	prtp	0	13.14	14	6	416	46.6	5.27		9921.14
Q76NQ0	Dolichyl-diphosphooligosaccharide--protein glycosyltransferase subunit 1	Drosophila melanogaster	CG5364	0	13.109	14	5	458	51.7	8.05	27693.6	455143
A1Z729	Uncharacterized protein	Drosophila melanogaster	Dmel\CG2064	0	13.025	20	6	330	36.6	8.66	24336.8	505815
Q9VJ19	RE25263p	Drosophila melanogaster	RpL30	0	12.571	42	3	111	12.2	9.58	1.58958e+06	7.28847e+06
Q9V438	Protein disulfide-isomerase A6 homolog	Drosophila melanogaster	CaBP1	0	12.286	7	4	433	46.7	5.69	72370.1
Q9VFF0	GH01077p	Drosophila melanogaster	UQCR-C1	0	12.285	8	3	470	51.8	6	4.1866e+06	1.17765e+07
P06002	Opsin Rh1	Drosophila melanogaster	ninaE	0	12.206	15	4	373	41.5	8.02	7.24198e+06	1.64382e+07
Q9VV75	AT02348p	Drosophila melanogaster	UQCR-C2	0	12.116	13	4	440	45.4	9.44	9.309e+06	1.2002e+08
M9PDS8	Sallimus, isoform Y	Drosophila melanogaster	sls	0	11.651	1	4	10625	1206.5	5.15	2.26054e+06	1.23874e+07
P41042	40S ribosomal protein S4	Drosophila melanogaster	RpS4	0	11.355	12	3	261	29.1	10.18	494147	3.1878e+06
Q9W0S7	Staphylococcal nuclease domain-containing protein 1	Drosophila melanogaster	Tudor-SN	0	11.183	4	3	926	103	8.05	404307	848601
X2JDU0	Ribosomal protein L9, isoform C	Drosophila melanogaster	RpL9	0	11.1	12	3	190	21.4	9.69	395894	5.69582e+06
A8QI34	Sodium/potassium-transporting ATPase subunit alpha	Drosophila melanogaster	JYalpha	0	10.614	2	2	1009	112.3	5.45	4.02575e+06
Q9VQL7	Fatty acid synthase 1, isoform A	Drosophila melanogaster	FASN1	0	10.614	2	4	2438	266.3	6.37	2.13622e+06	8.87578e+06
Q94920	Voltage-dependent anion-selective channel	Drosophila melanogaster	porin	0	10.602	17	4	282	30.5	6.96	1.75574e+07	2.18833e+07
A0A0B4LH64	Ataxin-2, isoform D	Drosophila melanogaster	Atx2	0	10.58	4	3	1023	111.3	8.03	89614.6
Q0E9B6	40S ribosomal protein S11	Drosophila melanogaster	RpS11	0	10.487	31	5	155	18.1	10.93	1.7663e+06
Q9W077	Cuticular protein 62Bc, isoform A	Drosophila melanogaster	Cpr62Bc	0	10.281	33	4	180	18.7	6.92	3.99437e+07	3.12069e+07
Q8IQN8	Photoreceptor dehydrogenase, isoform B	Drosophila melanogaster	Pdh	0	9.97	11	3	277	30	9.01	4.82563e+06	7.67247e+07
A0A0B4KI71	Microtubule-associated protein 205, isoform C	Drosophila melanogaster	Map205	0	9.722	5	3	1109	118.1	4.83	75967.9	282520
Q9W1V3	rRNA 2'-O-methyltransferase fibrillarin	Drosophila melanogaster	Fib	0	9.547	9	3	344	34.6	10.29	72536.9	140553
A0A0B4LGS6	Holocarboxylase synthetase, isoform D	Drosophila melanogaster	Hcs	0	9.445	5	4	999	110.9	7.2	1.46808e+07	3.64738e+06
Q95RB2	Cuticular protein 49Ae	Drosophila melanogaster	Cpr49Ae	0	9.441	19	3	134	14.3	4.75	1.05626e+08	1.63635e+07
Q9VB86	LP07342p	Drosophila melanogaster	TwdlT	0	9.302	17	3	286	27	9.03	4.03809e+07	4.36555e+07
Q9V496	Apolipophorins	Drosophila melanogaster	apolpp	0	9.296	2	5	3351	372.4	7.97	4.21894e+06	2.43493e+07
Q7K110	Dolichyl-diphosphooligosaccharide--protein glycosyltransferase subunit 2	Drosophila melanogaster	OstDelta	0	9.206	6	3	634	69.2	9.17	21061.3	222694
Q9W499	FI02809p	Drosophila melanogaster	RpL35	0	8.984	16	2	123	14.4	11.18	1.60217e+07	4.6228e+06
P31009	40S ribosomal protein S2	Drosophila melanogaster	RpS2	0	8.9	12	3	267	28.9	10.15	5.20915e+06
Q9NJH0	Elongation factor 1-gamma	Drosophila melanogaster	eEF1gamma	0	8.894	6	2	431	48.9	7.05	574141	2.24109e+06
Q9W0B8	Coatomer subunit alpha	Drosophila melanogaster	alphaCOP	0	8.786	4	4	1234	139.2	7.65		125824
P21187	Polyadenylate-binding protein	Drosophila melanogaster	pAbp	0	8.731	4	2	634	69.9	9.31	176178	2.55034e+06
P13060	Elongation factor 2	Drosophila melanogaster	EF2	0	8.671	5	5	844	94.4	6.6	1.27519e+06	506587
Q9Y119	BcDNA.GH08860	Drosophila melanogaster	Tps1	0	8.634	4	3	809	91.1	6.86	206033	6.51765e+06
Q9W0P5	UDP-glucose 4-epimerase	Drosophila melanogaster	Gale	0	8.455	14	3	350	38.7	7.46	212663
Q9W1H8	GH13256p	Drosophila melanogaster	Mtpbeta	0	8.355	6	3	469	50.6	9.14	1.58894e+06	1.08075e+07
Q9VBN5	60S ribosomal protein L27	Drosophila melanogaster	RpL27	0	8.201	21	3	135	15.9	10.61	16245.6	618033
Q9W1B9	GEO07602p1	Drosophila melanogaster	RpL12	0	8.171	15	2	165	17.7	9.07	2.56308e+06	3.72297e+06
Q9VZS5	60S ribosomal protein L28	Drosophila melanogaster	RpL28	0	8.163	19	2	144	16	11.09	104964
A4UZZ4	Alpha-1,4 glucan phosphorylase	Drosophila melanogaster	GlyP	0	8.135	5	4	844	96.9	6.52	2.84713e+06	3.61864e+07
Q9VS34	60S ribosomal protein L18	Drosophila melanogaster	RpL18	0	8.124	16	3	188	21.7	11.53	1.92078e+06	271418
Q7KVX5	VAMP-associated protein 33kDa, isoform A	Drosophila melanogaster	Vap33	0	7.941	14	3	235	26.8	8.38		2.1479e+07
P48149	40S ribosomal protein S15Aa	Drosophila melanogaster	RpS15Aa	0	7.815	22	3	130	14.8	9.8	289498	1.96014e+06
M9NFJ2	Proline dehydrogenase	Drosophila melanogaster	slgA	0	7.79	2	1	669	75.8	8.97	1.09326e+06	6.22065e+06
P02283	Histone H2B	Drosophila melanogaster	His2B	0	7.546	27	3	123	13.7	10.35	3.1175e+07	1.14426e+08
Q9VSN3	Cuticular protein 66D	Drosophila melanogaster	Cpr66D	0	7.544	10	2	270	30.8	6.4	2.11901e+06	7.6933e+06
X2J5G6	Ribosomal protein L7, isoform B	Drosophila melanogaster	RpL7	0	7.491	14	4	252	29.5	10.89	460096
Q9NB04	Patj homolog	Drosophila melanogaster	Patj	0	7.315	3	2	871	92.8	4.97		2.93642e+07
Q9VN25	Eukaryotic translation initiation factor 3 subunit A	Drosophila melanogaster	eIF3a	0	7.185	3	3	1140	133.8	9.01	38532.4	3.39608e+06
Q00174	Laminin subunit alpha	Drosophila melanogaster	LanA	0	7.154	1	4	3712	410.9	5.22	98274
Q7JXF7	Protein seele	Drosophila melanogaster	sel	0	7.038	17	2	189	21.3	4.7	23653.2
Q9VLT7	IP17351p	Drosophila melanogaster	RpL36A	0	7.019	13	1	104	12.5	10.8	1.04423e+07
P84040	Histone H4	Drosophila melanogaster	His4	0	6.81	12	1	103	11.4	11.36	1.55633e+08
A0A0B4LGM0	Prominin, isoform E	Drosophila melanogaster	prom	0	6.797	2	2	1173	131.4	7.15	268815	1.2152e+07
Q9W3N9	LD24105p	Drosophila melanogaster	154229_at	0	6.772	6	2	410	43.4	8.68	233867	4.21335e+06
C0HKA1	40S ribosomal protein S14b	Drosophila melanogaster	RpS14b	0	6.746	24	3	151	16.3	10.35	1.74657e+06	2.29486e+06
A4V4I8	Shibire, isoform F	Drosophila melanogaster	shi	0	6.732	5	3	877	97.7	8.37	913390	1.62064e+07
R9PY16	Uncharacterized protein	Drosophila melanogaster	Ubi-p5E5	0	6.727	19	3	301	34.3	8.24	3.06006e+06
Q9VZG0	Cuticular protein 64Ac	Drosophila melanogaster	Cpr64Ac	0	6.689	12	2	188	19.1	8.27	2.71605e+06	7.74894e+06
M9NES0	Arrestin 1, isoform B	Drosophila melanogaster	Arr1	0	6.638	5	3	364	40.7	8.51	6.14941e+06	1.04557e+07
P15348	DNA topoisomerase 2	Drosophila melanogaster	Top2	0	6.595	1	2	1447	164.3	8.22	109548
A0A0B4K8A6	NtR, isoform B	Drosophila melanogaster	NtR	0	6.557	2	1	578	66.2	7.3		16645.7
A8DRW0	Cuticular protein 49Aa	Drosophila melanogaster	Cpr49Aa	0	6.459	17	2	144	15.6	4.81	8.56476e+06	1.11645e+07
Q27268	ATP-dependent RNA helicase WM6	Drosophila melanogaster	Hel25E	0	6.454	8	3	424	48.6	5.66	14676	119212
X2JC02	Supervillin, isoform AB	Drosophila melanogaster	Svil	0	6.408	1	2	3359	367	8.9		4.88036e+06
Q9V3Z9	HL02234p	Drosophila melanogaster	Vajk3	0	6.368	12	2	277	29.7	9.2	5.59779e+06	2.53216e+07
P55841	60S ribosomal protein L14	Drosophila melanogaster	RpL14	0	6.296	13	2	166	19.2	11.18	386546	750061
P13008	40S ribosomal protein S26	Drosophila melanogaster	RpS26	0	6.275	18	2	114	13.3	11.15	1.72891e+07	9.09309e+06
Q24319	Dolichyl-diphosphooligosaccharide--protein glycosyltransferase 48 kDa subunit	Drosophila melanogaster	Ost48	0	6.163	7	3	449	50	5.59	104921	1.00856e+06
A0A0B4KH94	Fasciclin 1, isoform G	Drosophila melanogaster	Fas1	0	6.13	5	3	661	73.6	6.65	8.53068e+06	2.12503e+07
Q7JUS9	MIP16332p	Drosophila melanogaster	Mpcp1	0	6.107	8	3	374	40.5	8.97	3.78215e+06	4.43063e+06
P16378	G protein alpha o subunit	Drosophila melanogaster	Galphao	0	6.066	7	2	354	40.5	5.53	573096	2.32989e+07
P41374	Eukaryotic translation initiation factor 2 subunit 1	Drosophila melanogaster	eIF2alpha	0	6.053	7	2	341	38.6	4.94	301598	4.97431e+06
Q7K5K3	Pyruvate dehydrogenase E1 component subunit beta	Drosophila melanogaster	Pdhb	0	6.044	6	2	365	39.3	7.8	3.14212e+06	438065
O18404	3-hydroxyacyl-CoA dehydrogenase type-2	Drosophila melanogaster	scu	0	5.943	11	2	255	26.9	9.03	1.02868e+06	2.17899e+06
P45594	Cofilin/actin-depolymerizing factor homolog	Drosophila melanogaster	tsr	0	5.909	15	2	148	17.1	7.17	257564	2.87565e+06
Q9VNW6	Delta-1-pyrroline-5-carboxylate synthase	Drosophila melanogaster	Dmel\CG7470	0	5.817	4	2	776	84	6.73	5.75809e+06	6.01141e+06
Q9V9U0	RE35358p	Drosophila melanogaster	GCR1	0	5.783	10	2	188	17.5	4.89	9.31871e+07	5.97319e+07
Q9VBH8	FI02850p	Drosophila melanogaster	RpL34a	0	5.752	12	2	162	18.1	11.44	1.47978e+06	2.37457e+06
Q9VLX9	Uncharacterized protein, isoform B	Drosophila melanogaster	Dmel\CG7203	0	5.733	21	1	129	12.4	8.76	6.16555e+06	7.58091e+06
O18338	LD44762p	Drosophila melanogaster	Rab8	0	5.663	11	2	207	23.7	8.48	1.30853e+06	2.36747e+07
Q9W392	Chaperonin containing TCP1 subunit 2	Drosophila melanogaster	CCT2	0	5.637	5	2	535	58	5.85	15770.4
Q9VD58	GH26270p	Drosophila melanogaster	Idh3b	0	5.554	8	3	370	40.4	8.54	6.35794e+06	4.34083e+06
A1Z8H7	Cuticular protein 47Ef, isoform C	Drosophila melanogaster	Cpr47Ef	0	5.471	15	3	612	50.9	9.25	1.94804e+07	3.67131e+06
P23625	G protein alpha q subunit	Drosophila melanogaster	Galphaq	0	5.47	5	2	353	41.3	5.31		1.26703e+07
P17704	40S ribosomal protein S17	Drosophila melanogaster	RpS17	0	5.419	22	3	131	15.3	9.94	655839	83256.1
O16797	60S ribosomal protein L3	Drosophila melanogaster	RpL3	0	5.181	5	2	416	46.9	10.24	2.5594e+06
P46222	60S ribosomal protein L11	Drosophila melanogaster	RpL11	0	5.133	13	2	184	21.1	10.02	1.4716e+06	6.27288e+06
Q9VJY7	B-block_TFIIIC domain-containing protein	Drosophila melanogaster	FBgn 32517	0	4.826	1	1	1906	219.9	9.2	7.66554e+09	3.57298e+09
A0A0B4K849	Hu li tai shao, isoform O	Drosophila melanogaster	hts	0	4.744	3	2	716	79	6.84	925848	1.31742e+06
M9MSI3	Vajk1, isoform B	Drosophila melanogaster	Vajk1	0	4.662	10	2	358	41.1	8.62	4.20124e+06
Q9VFC6	MIP06926p	Drosophila melanogaster	Mf	0	4.484	8	1	157	18.6	9.57	2.1782e+07
Q7K0E6	Aspartyl-tRNA synthetase, isoform A	Drosophila melanogaster	AspRS	0	4.44	4	2	531	59	6.81	1.28694e+07	1.78923e+06
G3JX30	Z band alternatively spliced PDZ-motif protein 52, isoform U	Drosophila melanogaster	Zasp52	0	4.437	3	2	716	77.1	8.46	987806	9.44377e+06
Q26416	Adult cuticle protein 1	Drosophila melanogaster	Acp1	0	4.419	20	1	135	13.1	9.72	2.7354e+07	2.31917e+07
A0A0B4LFX4	Coracle, isoform F	Drosophila melanogaster	cora	0	4.369	2	2	1600	173.8	8.79	106665	5.76696e+06
Q0E924	Prohibitin	Drosophila melanogaster	Phb2	0	4.185	8	2	299	33	9.54	3.91033e+06	2.0213e+06
A4V391	Chaperonin containing TCP1 subunit 1, isoform B	Drosophila melanogaster	CCT1	0	4.07	2	1	557	59.5	6.39		106936
Q9VIQ8	Cytochrome c oxidase subunit 4, isoform A	Drosophila melanogaster	COX4	0	4.033	7	1	182	20.5	8.25	5.79551e+06	426957
Q01604	Phosphoglycerate kinase	Drosophila melanogaster	Pgk	0	3.848	5	2	415	43.8	7.42	348792	8.97783e+06
Q7K1D7	GH15861p	Drosophila melanogaster	Dmel\CG1358	0	3.775	4	1	482	52.2	5.49		1.8472e+06
A0A0B4LFL2	Eukaryotic translation initiation factor 3 subunit C	Drosophila melanogaster	eIF3c	0	3.741	2	2	910	105.6	6.06	580415
Q9W3W8	60S ribosomal protein L17	Drosophila melanogaster	RpL17	0	3.688	6	1	186	21.6	10.3		1.6418e+06
Q9VLY1	HL02931p	Drosophila melanogaster	Dmel\CG7214	0	3.621	19	1	142	13.9	9	1.43293e+07	2.26893e+08
Q7KLX3	GEO05407p1	Drosophila melanogaster	Tapdelta	0	3.616	6	1	166	17.6	8.54	57093.6	193452
P48159	60S ribosomal protein L23	Drosophila melanogaster	RpL23	0	3.587	8	1	140	14.9	10.83	401168
Q7K2P1	Cuticular protein 50Cb	Drosophila melanogaster	Cpr50Cb	0	3.535	7	1	178	18.7	6.16	2.11498e+06
Q9VMV5	Viking, isoform A	Drosophila melanogaster	vkg	0	3.379	1	2	1940	193.7	6.43	5.26439e+06	99897.1
A1Z8H1	Cuticular protein 47Ea	Drosophila melanogaster	Cpr47Ea	0	3.352	9	1	135	14.5	5.86	4.78755e+06	9.77919e+07
Q9VIX4	Acyl-coenzyme A oxidase	Drosophila melanogaster	Dmel\CG17544	0	3.322	4	2	693	77.2	7.03	52851.3	139134
X2JCS6	60S ribosomal protein L7a	Drosophila melanogaster	RpL7A	0	3.318	8	2	271	30.7	10.71	4.10265e+06	233914
E2QCZ0	Synapsin, isoform E	Drosophila melanogaster	Syn	0	3.317	3	1	597	64.1	8.82	879032	4.95387e+06
P91941	Adult cuticle protein 65Aa	Drosophila melanogaster	Acp65Aa	0	3.273	18	1	105	11.3	4.54	531462	4.38224e+06
Q9VN91	MORN repeat-containing protein 4 homolog	Drosophila melanogaster	rtp	0	3.24	21	2	198	22.7	7.12	5.25802e+06
A0A0B4K6N1	40S ribosomal protein S8	Drosophila melanogaster	RpS8	0	3.238	7	1	208	23.7	10.48	1.51533e+06	675105
P13677	Protein kinase C, eye isozyme	Drosophila melanogaster	inaC	0	3.17	2	2	700	79.8	7.46	932010	1.27999e+07
Q9VUM3	GH25868p	Drosophila melanogaster	Dmel\CG7011	0	3.08	5	2	373	42.3	7.21	325233
P13469	DNA-binding protein modulo	Drosophila melanogaster	mod	0	3.03	2	1	542	60.3	5.43	259177	127063
A8JNP1	Arginine kinase, isoform G	Drosophila melanogaster	Argk	0	2.987	4	1	356	39.8	6.47	255666	2.84197e+06
P23128	ATP-dependent RNA helicase me31b	Drosophila melanogaster	me31B	0	2.957	5	2	459	51.9	7.64	87431.8	584048
M9PE30	Transgelin	Drosophila melanogaster	Chd64	0	2.946	12	2	175	19.4	7.75	186642
P41093	60S ribosomal protein L18a	Drosophila melanogaster	RpL18A	0	2.893	8	1	177	21	10.62	553214	1.84157e+06
A1Z7S3	Rab32, isoform B	Drosophila melanogaster	Rab32	0	2.85	2	1	686	74.7	6.23	407990	1.41321e+06
Q9W2D9	Eukaryotic translation initiation factor 3 subunit K	Drosophila melanogaster	eIF3k	0	2.846	5	1	222	25.6	6.43	21528.1
X2JE06	GEO07624p1	Drosophila melanogaster	RpL24	0	2.743	12	2	155	17.5	11.06	840036	1.10286e+06
Q9VJD1	Glucosidase 2 beta subunit, isoform A	Drosophila melanogaster	GCS2beta	0	2.7	3	2	548	61.5	4.46	222345	47103.6
Q9VB82	Cuticular protein 97Ea, isoform A	Drosophila melanogaster	Cpr97Ea	0	2.632	4	1	366	40	8.92	395263	2.02862e+06
P29310	14-3-3 protein zeta	Drosophila melanogaster	14-3-3zeta	0	2.63	4	1	248	28.2	4.88	3.45665e+06	2.92839e+06
A1Z992	1,4-Alpha-Glucan branching enzyme	Drosophila melanogaster	AGBE	0	2.625	2	1	685	79.1	6.25	317092	5.66829e+06
X2JDA5	Glutamine synthetase	Drosophila melanogaster	Gs2	0	2.603	3	1	373	41.7	5.74	506551	8.81984e+06
Q9W3N1	RH59310p	Drosophila melanogaster	spidey	0	2.549	3	1	321	35.1	9.47	78169
O17445	60S ribosomal protein L15	Drosophila melanogaster	RpL15	0	2.528	4	1	204	24.3	11.47	5.19095e+06	1.76257e+06
E1JJK8	Retinal degeneration B, isoform G	Drosophila melanogaster	rdgB	0	2.492	1	1	1237	136.4	6.54		2.71555e+06
Q7K0W4	LD27203p	Drosophila melanogaster	Vajk4	0	2.489	10	2	328	38.1	8.56	6.80422e+06	7.8954e+06
Q7JZJ3	Cuticular protein 56F	Drosophila melanogaster	Cpr56F	0	2.459	4	1	217	23	5.27	272661	1.64737e+06
Q0E8E8	MIP08013p1	Drosophila melanogaster	Mpcp2	0	2.447	3	1	356	38.8	8.88	3.74671e+06	1.09552e+06
Q8MQP7	Pinstripe, isoform C	Drosophila melanogaster	pns	0	2.332	1	1	817	91.2	7.24	4.28631e+06	1.25438e+07
Q8STG9	DSec61alpha	Drosophila melanogaster	Sec61alpha	0	2.268	2	1	476	52.2	8.24	272563
Q6IL43	GEO11093p1	Drosophila melanogaster	Dmel\CG34247	0	2.265	13	1	83	9.6	7.42		7.16819e+06
P91926	AP-2 complex subunit alpha	Drosophila melanogaster	AP-2alpha	0	2.249	1	1	940	105.6	7.18		2.9462e+06
Q9VTU2	NADH dehydrogenase (Ubiquinone) SGDH subunit, isoform A	Drosophila melanogaster	ND-SGDH	0	2.213	6	1	186	22	8.51		3.66812e+06
Q9V597	60S ribosomal protein L31	Drosophila melanogaster	RpL31	0	2.205	7	1	124	14.5	10.2	1.18088e+06
M9PDX8	Nervana 3, isoform E	Drosophila melanogaster	nrv3	0	2.197	3	1	313	36.5	6.86	3.87678e+06	1.70129e+06
Q9VDJ8	Cuticular protein 92F	Drosophila melanogaster	Cpr92F	0	2.152	6	1	381	39.8	7.09	1.08805e+06
A1ZB71	Glutathione S transferase E6	Drosophila melanogaster	GstE6	0	2.133	4	1	222	25	6.23	156836	320565
Q9VTU4	Eukaryotic translation initiation factor 3 subunit L	Drosophila melanogaster	eIF3l	0	2.132	2	1	539	63.2	5.96	79954.6	101764
P52295	Importin subunit alpha	Drosophila melanogaster	Pen	0	2.117	2	1	522	57.8	5.35	6.05175e+07
A0A0B4K7Z5	Regulatory particle non-ATPase 6, isoform C	Drosophila melanogaster	Rpn6	0	2.1	5	1	422	47.2	5.88	14195.7
Q8SZM2	RH04334p	Drosophila melanogaster	Vajk2	0.002	2.054	4	1	270	28.7	9.45	2.42836e+07	1.01912e+07
Q07327	Protein ROP	Drosophila melanogaster	Rop	0.002	2.043	2	1	597	67.8	6.7		1.97167e+06
P54351	Vesicle-fusing ATPase 2	Drosophila melanogaster	Nsf2	0.002	2.037	2	1	752	83.4	6.74		2.85954e+06
Q9V7U0	Pro-resilin	Drosophila melanogaster	resilin	0.002	1.989	4	1	620	58.6	5.54	1.23232e+06	3.6703e+06
Q9V470	Succinate--CoA ligase [GDP-forming] subunit beta, mitochondrial	Drosophila melanogaster	ScsbetaG	0.002	1.961	2	1	416	45	6.01	98865.9	29004.9
Q9W078	Cuticular protein 62Bb, isoform A	Drosophila melanogaster	Cpr62Bb	0.002	1.955	8	1	194	21.2	6.51	79311.6	1.071e+06
Q9VTB0	LD35289p	Drosophila melanogaster	Dmel\CG8003	0.002	1.912	2	1	407	45.7	7.62	14797.8	41789.9
Q8SX37	CDP-diacylglycerol--inositol 3-phosphatidyltransferase	Drosophila melanogaster	Pis	0.004	1.855	5	1	224	25.5	8	3.65864e+06	3.98966e+06
Q95U34	GH11113p	Drosophila melanogaster	Galk	0.004	1.818	3	1	490	54.1	7.62	253990	2.06432e+06
Q9VDH8	40S ribosomal protein S30	Drosophila melanogaster	RpS30	0.004	1.807	8	1	132	14.6	10.05	1.48143e+06	2.24278e+06
Q9VAC1	GM14349p	Drosophila melanogaster	anon-WO0153538.36	0.006	1.771	2	1	477	51.8	8.12	298977	2.99265e+06
Q8SZK9	C-type lectin 27kD, isoform A	Drosophila melanogaster	slf	0.006	1.767	5	1	231	26.3	8.16	959911	532795
Q9VXQ5	Chaperonin containing TCP1 subunit 6	Drosophila melanogaster	CCT6	0.005	1.762	2	1	533	58.2	6.62	23766.1	228451
Q9VXI1	Beta hydroxy acid dehydrogenase 1, isoform A	Drosophila melanogaster	Had1	0.005	1.746	3	1	315	34.8	7.81		6.08037e+06
Q09103	Eye-specific diacylglycerol kinase	Drosophila melanogaster	rdgA	0.005	1.72	1	1	1457	160	6.54	175487	2.18829e+06
Q9VSW2	UTP--glucose-1-phosphate uridylyltransferase	Drosophila melanogaster	UGP	0.005	1.686	3	1	513	58	7.21	405329	3.08828e+06
M9PHL6	Bifocal, isoform E	Drosophila melanogaster	bif	0.005	1.645	2	1	1107	117.3	6.44		1.64991e+07
Q9VUZ0	Translocon-associated protein subunit beta	Drosophila melanogaster	SsRbeta	0.005	1.61	13	1	190	21.2	8.72		178825
Q9W0M4	Endoplasmic reticulum transmembrane protein	Drosophila melanogaster	Dmel\CG13887	0.007	1.58	4	1	228	26.1	9.32	327531
P48596	GTP cyclohydrolase 1	Drosophila melanogaster	Pu	0.007	1.566	3	1	324	35.5	6.62		7.17153e+06
Q9VPQ2	DnaJ homolog shv	Drosophila melanogaster	shv	0.007	1.561	3	1	354	40.2	5.67		815682
Q9Y140	Dehydrogenase/reductase SDR family protein 7-like	Drosophila melanogaster	CG7601	0.007	1.536	2	1	326	35.7	9.26	7867.56
Q9VHL2	T-complex protein 1 subunit eta	Drosophila melanogaster	CCT7	0.007	1.499	2	1	544	59.3	6.34	11227.9
Q8MS31	Muscle wasted, isoform D	Drosophila melanogaster	mute	0.007	1.485	1	1	665	74.4	6.55		9.96069e+07
C0HL66	Histone H3.3A	Drosophila melanogaster	His3.3A	0.01	1.465	5	1	136	15.3	11.27	5.02403e+06	815689
Q9VVU2	GEO07453p1	Drosophila melanogaster	RpL26	0.01	1.452	5	1	149	17.3	10.95	772455
A0A0B4KI32	CIN85 and CD2AP related, isoform E	Drosophila melanogaster	cindr	0.01	1.442	1	1	848	88.4	9.26	1.69062e+06	1.03309e+07
Q8INL3	Peptide deformylase	Drosophila melanogaster	Dmel\CG31373	0.023	1.407	6	1	196	22.5	5.62	367105
P19889	60S acidic ribosomal protein P0	Drosophila melanogaster	RpLP0	0.023	1.403	6	1	317	34.2	6.95	310188	1.37285e+06
Q8MME7	Uncharacterized protein, isoform L	Drosophila melanogaster	CG13520	0.023	1.398	2	1	1285	150.2	7.17	3.42493e+06	472326
Q9VXV9	WSCD family member CG9164	Drosophila melanogaster	CG9164	0.023	1.394	3	1	317	36.6	9.99	1.98234e+06	1.61307e+06
A0A0B4KGP8	Eukaryotic translation initiation factor 2 subunit gamma, isoform D	Drosophila melanogaster	eIF2gamma	0.023	1.362	2	1	475	51.5	8.73		570343
A0A0B4LGZ7	Uncharacterized protein, isoform H	Drosophila melanogaster	Dmel\CG45076	0.025	1.314	2	1	619	68.6	5.06		3.97674e+06
M9PFX4	Cuticular protein 76Bd, isoform C	Drosophila melanogaster	Cpr76Bd	0.025	1.288	1	1	1231	122.6	9.45		1.96343e+06
Q9VKD0	GH12955p	Drosophila melanogaster	Wdr81	0.024	1.278	1	1	1953	217.5	6.7	5.05182e+06	5.35014e+06
Q7KVA7	Dynein heavy chain at 62B	Drosophila melanogaster	Dhc62B	0.024	1.277	0	1	3964	455.1	6.43	2.10437e+06	2.50258e+06
Q9VV13	GEO08383p1	Drosophila melanogaster	Dmel\CG13065	0.029	1.216	11	1	140	13.6	9.28	547761	3.02213e+06
M9PGJ3	Period, isoform B	Drosophila melanogaster	per	0.029	1.215	1	1	1218	127.3	7.17	50857.7
A8JRC1	Uncharacterized protein, isoform D	Drosophila melanogaster	Dmel\CG5028	0.029	1.201	2	1	393	43.4	6.76	204001	8.00449e+06
Q9VUE5	LD17962p	Drosophila melanogaster	stwl	0.03	1.185	1	1	1037	112.8	9.39	3.88973e+07	2.64855e+06
Q9V9M7	RE62581p	Drosophila melanogaster	RpL21	0.031	1.163	5	1	159	18.5	10.55
P41094	40S ribosomal protein S18	Drosophila melanogaster	RpS18	0.031	1.16	6	1	152	17.6	10.48	78204.2	231834
Q9VW15	Histone-lysine N-methyltransferase ash1	Drosophila melanogaster	ash1	0.034	1.132	1	1	2226	246.1	9.57	199929	4.69465e+06
Q9VXY3	Dihydrolipoamide acetyltransferase component of pyruvate dehydrogenase complex	Drosophila melanogaster	Dmel\CG5599	0.034	1.116	2	1	462	50	6.61	2.48196e+06	234448
Q9VV37	GEO13385p1	Drosophila melanogaster	Dmel\CG13056	0.036	1.097	10	1	99	11.2	9.55		743207
A0A0B4KH25	Histone H2A	Drosophila melanogaster	His2Av	0.036	1.087	6	1	141	15	10.24	1.42414e+06	727131

## Sheet: Experiment 4
Accession	Description	organism	gene	Exp. q-value: Combined	Sum PEP Score	Coverage [%]	# Peptides	W1118 control	PIP82-tid
Q0E9E2	Pyruvate carboxylase OS	Drosophila melanogaster OX	PCB PE	0	784.307	68	96	2.9529e+11	2.81311e+11
M9ND95	Myosin heavy chain, isoform U OS	Drosophila melanogaster OX	Mhc PE	0	688.805	52	121	2.28746e+10	2.20864e+10
M9NF46	Myosin heavy chain, isoform R OS	Drosophila melanogaster OX	Mhc PE	0	684.505	51	119	4.4639e+08	476974200
P05661	Myosin heavy chain, muscle OS	Drosophila melanogaster OX	Mhc PE	0	670.981	50	118	3.0323e+07	1.47537e+07
A1Z784	Acetyl-CoA carboxylase, isoform A OS	Drosophila melanogaster OX	ACC PE	0	575.106	42	95	2.33154e+10	3.33871e+10
Q9V496	Apolipophorins OS	Drosophila melanogaster OX	apolpp PE	0	266.523	20	58	4.17151e+09	4302868916
A4V1N8	FI03688p OS	Drosophila melanogaster OX	Prm PE	0	257.908	48	44	6.62824e+09	6795462986
P13607	Sodium/potassium-transporting ATPase subunit alpha OS	Drosophila melanogaster OX	Atpalpha PE	0	238.767	43	43	1.00101e+10	5738921087
Q9VQL7	Fatty acid synthase 1, isoform A OS	Drosophila melanogaster OX	FASN1 PE	0	211.42	22	46	4.33973e+09	3064728443
M9NDL5	Terribly reduced optic lobes, isoform AF OS	Drosophila melanogaster OX	trol PE	0	205.535	13	43	3.4145e+09	5372109062
X2JCE8	Terribly reduced optic lobes, isoform BA OS	Drosophila melanogaster OX	trol PE	0	204.441	14	43	1.31773e+07	40236696
Q9V9T5	GM14617p OS	Drosophila melanogaster OX	Mccc1 PE	0	195.484	55	34	1.91119e+10	20605676210
P10676	Neither inactivation nor afterpotential protein C OS	Drosophila melanogaster OX	ninaC PE	0	193.63	29	44	5.01298e+09	3.84282e+09
P35416	Paramyosin, short form OS	Drosophila melanogaster OX	Prm PE	0	134.86	38	22	2.87423e+08	302796561
Q9VKE2	Crystallin, isoform A OS	Drosophila melanogaster OX	Crys PE	0	122.051	46	20	6.52235e+09	1.60115e+10
Q9VV46	Cuticular protein 72Ec OS	Drosophila melanogaster OX	Cpr72Ec PE	0	120.995	46	25	3.13302e+09	9454169800
A4UZZ4	Alpha-1,4 glucan phosphorylase OS	Drosophila melanogaster OX	GlyP PE	0	114.553	27	25	3.67824e+09	2.17302e+09
A8JNP1	Arginine kinase, isoform G OS	Drosophila melanogaster OX	Argk PE	0	109.008	40	17	1.72387e+09	906899362
P11147	Heat shock 70 kDa protein cognate 4 OS	Drosophila melanogaster OX	Hsc70-4 PE	0	102.35	34	21	1.46778e+09	1527575033
A1Z8H7	Cuticular protein 47Ef, isoform C OS	Drosophila melanogaster OX	Cpr47Ef PE	0	96.064	31	6	1.10369e+07	241260639
P19107	Phosrestin-1 OS	Drosophila melanogaster OX	Arr2 PE	0	93.21	47	21	6.50627e+09	4883924760
Q7KQP6	Bent, isoform C OS	Drosophila melanogaster OX	bt PE	0	92	5	29	1.14439e+09	1188704195
A0A0B4LGB7	Calcium-transporting ATPase OS	Drosophila melanogaster OX	SERCA PE	0	90.438	25	21	2.6601e+09	1915885859
P53501	Actin-57B OS	Drosophila melanogaster OX	Act57B PE	0	88.98	47	15	2.00464e+09	1112684144
Q9VIE8	Aconitate hydratase, mitochondrial OS	Drosophila melanogaster OX	mAcon1 PE	0	86.515	28	17	1.40901e+09	1073794254
A0A0B4LH50	Actin 87E, isoform C OS	Drosophila melanogaster OX	Act87E PE	0	83.651	44	14	1.93187e+08	119617634
P10987	Actin-5C OS	Drosophila melanogaster OX	Act5C PE	0	81.976	47	15	1.2886e+10	7958591555
Q9VV75	AT02348p OS	Drosophila melanogaster OX	UQCR-C2 PE	0	79.183	44	15	2.33203e+09	2048507312
Q24560	Tubulin beta-1 chain OS	Drosophila melanogaster OX	betaTub56D PE	0	75.713	33	14	3.05827e+09	2879562334
E1JJA4	Shibire, isoform L OS	Drosophila melanogaster OX	shi PE	0	72.837	22	16	1.166e+09	1.01503e+09
Q94920	Voltage-dependent anion-selective channel OS	Drosophila melanogaster OX	porin PE	0	72.102	39	12	2.69685e+09	2366690821
M9PDS8	Sallimus, isoform Y OS	Drosophila melanogaster OX	sls PE	0	71.362	3	21	7.85001e+08	1415031336
P35381	ATP synthase subunit alpha, mitochondrial OS	Drosophila melanogaster OX	blw PE	0	69.756	27	15	7.36789e+09	5192129046
O01666	ATP synthase subunit gamma, mitochondrial OS	Drosophila melanogaster OX	ATPsyngamma PE	0	69.42	43	13	2.33663e+09	2155339328
O62619	Pyruvate kinase OS	Drosophila melanogaster OX	PyK PE	0	68.726	30	13	6.44215e+08	531594277
Q7KNR7	Photoreceptor dehydrogenase, isoform C OS	Drosophila melanogaster OX	Pdh PE	0	66.715	49	15	2.97934e+09	3236112270
Q9VV36	Retinin OS	Drosophila melanogaster OX	retinin PE	0	64.513	42	6	1.91608e+09	6032300056
A0A0B4LFX4	Coracle, isoform F OS	Drosophila melanogaster OX	cora PE	0	63.679	14	17	8.89409e+07	384578712
Q26365	ADP,ATP carrier protein OS	Drosophila melanogaster OX	sesB PE	0	60.795	50	16	1.14798e+10	14517879458
Q9W3E2	PIP82 OS	Drosophila melanogaster OX	PIP82 PE	0	60.786	16	13	1.05858e+09	1.00025e+09
P00334	Alcohol dehydrogenase OS	Drosophila melanogaster OX	Adh PE	0	58.398	50	10	1.20342e+10	1.0345e+10
X2JC31	Clathrin heavy chain OS	Drosophila melanogaster OX	Chc PE	0	58.111	9	13	3.14335e+08	401457076
Q05825	ATP synthase subunit beta, mitochondrial OS	Drosophila melanogaster OX	ATPsynbeta PE	0	55.498	24	10	1.79768e+09	1405470280
Q9VFF0	GH01077p OS	Drosophila melanogaster OX	UQCR-C1 PE	0	54.917	26	11	1.71068e+09	1324254242
A0A0B4K6N1	40S ribosomal protein S8 OS	Drosophila melanogaster OX	RpS8 PE	0	54.619	44	9	2.76188e+08	2.66456e+08
P06605	Tubulin alpha-3 chain OS	Drosophila melanogaster OX	alphaTub84D PE	0	54.373	27	9	2.18e+09	1939441465
P06002	Opsin Rh1 OS	Drosophila melanogaster OX	ninaE PE	0	53.102	10	5	1.89105e+09	1267036958
M9NHG9	Proline dehydrogenase OS	Drosophila melanogaster OX	slgA PE	0	52.912	21	12	3.34785e+08	322290904
Q9VNW6	Delta-1-pyrroline-5-carboxylate synthase OS	Drosophila melanogaster OX	Dmel\CG7470 PE	0	52.183	21	13	4.80987e+09	4265062291
Q9VB86	LP07342p OS	Drosophila melanogaster OX	TwdlT PE	0	47.59	29	5	3.69439e+09	5938893772
A0A0B4KH94	Fasciclin 1, isoform G OS	Drosophila melanogaster OX	Fas1 PE	0	46.954	23	12	1.59001e+09	932633589
Q9VSW2	UTP--glucose-1-phosphate uridylyltransferase OS	Drosophila melanogaster OX	UGP PE	0	46.142	24	10	7.84312e+08	687193818
A0A0B4LGS6	Holocarboxylase synthetase, isoform D OS	Drosophila melanogaster OX	Hcs PE	0	42.68	15	12	1.04422e+09	808623971
Q7K0W4	LD27203p OS	Drosophila melanogaster OX	Vajk4 PE	0	41.927	54	13	3.92901e+08	1322473734
Q9W077	Cuticular protein 62Bc, isoform A OS	Drosophila melanogaster OX	Cpr62Bc PE	0	41.86	33	5	5.05176e+08	1.16153e+09
X2JDA5	Glutamine synthetase OS	Drosophila melanogaster OX	Gs2 PE	0	38.332	21	9	1.40403e+09	592503708
Q9VSN3	Cuticular protein 66D OS	Drosophila melanogaster OX	Cpr66D PE	0	38.16	41	9	1.64727e+08	659254244
Q01604	Phosphoglycerate kinase OS	Drosophila melanogaster OX	Pgk PE	0	37.946	23	8	5.16318e+08	434704273
M9MSN3	Diacylglycerol kinase OS	Drosophila melanogaster OX	rdgA PE	0	37.761	10	8	3.19876e+08	282219462
M9PBL3	Heat shock protein 83, isoform B OS	Drosophila melanogaster OX	Hsp83 PE	0	35.151	16	9	3.1164e+08	320378232
M9PH10	Vesicle-fusing ATPase OS	Drosophila melanogaster OX	comt PE	0	35.078	15	8	4.25476e+08	308581362
P07486	Glyceraldehyde-3-phosphate dehydrogenase 1 OS	Drosophila melanogaster OX	Gapdh1 PE	0	34.787	30	10	1.7856e+09	1329465591
C9QP42	Eukaryotic translation initiation factor 4A, isoform E OS	Drosophila melanogaster OX	eIF4A PE	0	33.556	19	8	2.59791e+08	273537088
M9NES0	Arrestin 1, isoform B OS	Drosophila melanogaster OX	Arr1 PE	0	33.521	36	10	7.91316e+08	762380132
Q9W5R8	60S ribosomal protein L5 OS	Drosophila melanogaster OX	RpL5 PE	0	33.189	25	8	5.23528e+08	481918001
M9PJN8	Glyceraldehyde-3-phosphate dehydrogenase OS	Drosophila melanogaster OX	Gapdh2 PE	0	32.727	27	9	4.61124e+08	298914216
Q9V3Z9	HL02234p OS	Drosophila melanogaster OX	Vajk3 PE	0	31.708	29	7	5.00944e+08	993099162
Q9V3G8	RH73259p OS	Drosophila melanogaster OX	Vajk1 PE	0	31.379	31	11	1.80935e+08	565038019
Q9VMV5	Viking, isoform A OS	Drosophila melanogaster OX	vkg PE	0	30.624	7	8	3.33776e+07	2.80001e+08
A1ZA23	FI18007p1 OS	Drosophila melanogaster OX	Dmel\CG8192 PE	0	29.823	23	6	2.2185e+07	209084622
Q9VAC1	GM14349p OS	Drosophila melanogaster OX	anon-WO0153538.36 PE	0	29.519	23	8	7.81031e+08	4.18024e+08
Q9W0S7	Staphylococcal nuclease domain-containing protein 1 OS	Drosophila melanogaster OX	Tudor-SN PE	0	29.475	7	5	1.69294e+08	1.42502e+08
B7Z103	Uncharacterized protein, isoform E OS	Drosophila melanogaster OX	CG15055 PE	0	28.664	10	1	2.33336e+07	5.00857e+07
Q9VZG0	Cuticular protein 64Ac OS	Drosophila melanogaster OX	Cpr64Ac PE	0	28.636	48	5	3.00495e+08	880986910
P55830	40S ribosomal protein S3a OS	Drosophila melanogaster OX	RpS3A PE	0	28.443	33	11	3.14882e+08	410585056
Q9VZG2	Cuticular protein 64Aa OS	Drosophila melanogaster OX	Cpr64Aa PE	0	28.362	32	4	1.7215e+08	234307910
Q9W1H8	GH13256p OS	Drosophila melanogaster OX	Mtpbeta PE	0	28.334	19	9	5.57606e+08	494630730
Q9NJH0	Elongation factor 1-gamma OS	Drosophila melanogaster OX	eEF1gamma PE	0	28.075	21	7	3.47245e+08	322198564
Q9W287	Uncharacterized protein OS	Drosophila melanogaster OX	CG13504 PE	0	28.008	56	5		204219708
P29844	Endoplasmic reticulum chaperone BiP OS	Drosophila melanogaster OX	Hsc70-3 PE	0	27.808	9	5	1.79434e+07	31891222
A4V134	Calcium/calmodulin-dependent protein kinase II, isoform E OS	Drosophila melanogaster OX	CaMKII PE	0	27.602	17	6	2.40233e+08	165653119
P29829	Guanine nucleotide-binding protein subunit beta-2 OS	Drosophila melanogaster OX	Gbeta76C PE	0	27.379	22	7	4.76608e+08	211932740
P08736	Elongation factor 1-alpha 1 OS	Drosophila melanogaster OX	eEF1alpha1 PE	0	26.95	23	9	9.74568e+08	1156407624
Q7KVX1	Pyruvate dehydrogenase E1 component subunit alpha OS	Drosophila melanogaster OX	Pdha PE	0	26.911	16	7	6.22586e+08	378365266
G3JX30	Z band alternatively spliced PDZ-motif protein 52, isoform U OS	Drosophila melanogaster OX	Zasp52 PE	0	26.654	15	8	3.54203e+08	412641253
A0A0B4LGZ7	Uncharacterized protein, isoform H OS	Drosophila melanogaster OX	Dmel\CG45076 PE	0	26.449	20	9	1.50765e+09	1167877396
A8JRC1	Uncharacterized protein, isoform D OS	Drosophila melanogaster OX	Dmel\CG5028 PE	0	26.372	14	6	6.27907e+08	557613540
O18640	Guanine nucleotide-binding protein subunit beta-like protein OS	Drosophila melanogaster OX	Rack1 PE	0	26.012	22	6	4.45966e+08	465184810
Q8IMC1	Transporter OS	Drosophila melanogaster OX	Gat PE	0	25.907	6	3	5.44788e+07	35376452
Q06559	40S ribosomal protein S3 OS	Drosophila melanogaster OX	RpS3 PE	0	25.553	29	7	3.83668e+08	4.17907e+08
P91926	AP-2 complex subunit alpha OS	Drosophila melanogaster OX	AP-2alpha PE	0	25.264	10	8	4.78186e+08	229503448
Q9Y119	BcDNA.GH08860 OS	Drosophila melanogaster OX	Tps1 PE	0	25.175	11	10	4.72786e+08	424804399
Q7K5K3	Pyruvate dehydrogenase E1 component subunit beta OS	Drosophila melanogaster OX	Pdhb PE	0	25.093	17	6	6.91008e+08	528280388
Q9VD58	GH26270p OS	Drosophila melanogaster OX	Idh3b PE	0	24.531	22	7	5.06221e+08	504270156
Q9VVU1	FI09602p OS	Drosophila melanogaster OX	GH07925p PE	0	23.936	17	5	3.24673e+08	245563310
P13217	1-phosphatidylinositol 4,5-bisphosphate phosphodiesterase OS	Drosophila melanogaster OX	norpA PE	0	23.36	6	7	2.73881e+08	144751713
X2J8K5	Uncharacterized protein, isoform H OS	Drosophila melanogaster OX	Srrm234 PE	0	22.73	33	6	2.24882e+08	2.69349e+08
Q8SZK9	C-type lectin 27kD, isoform A OS	Drosophila melanogaster OX	slf PE	0	22.265	33	7	2.49282e+08	355610038
Q9VJ19	RE25263p OS	Drosophila melanogaster OX	RpL30 PE	0	22.193	48	4	3.33582e+08	341000138
Q5U126	GEO11286p1 OS	Drosophila melanogaster OX	Dmel\CG34461 PE	0	22.109	30	4	1.22062e+08	271976715
P15357	Ubiquitin-40S ribosomal protein S27a OS	Drosophila melanogaster OX	RpS27A PE	0	21.879	33	4	2.31196e+08	244229140
P08120	Collagen alpha-1(IV) chain OS	Drosophila melanogaster OX	Col4a1 PE	0	21.522	4	4	5.22474e+07	421902156
O16797	60S ribosomal protein L3 OS	Drosophila melanogaster OX	RpL3 PE	0	21.462	13	5	2.36292e+08	250978343
Q8SZM2	RH04334p OS	Drosophila melanogaster OX	Vajk2 PE	0	20.926	24	6	5.07652e+08	1162635440
Q9VXI1	Beta hydroxy acid dehydrogenase 1, isoform A OS	Drosophila melanogaster OX	Had1 PE	0	20.862	23	6	2.63708e+08	276732726
C0HK95	Protein anoxia up-regulated OS	Drosophila melanogaster OX	fau PE	0	20.844	51	4	1.40776e+08	179049850
Q7KTP4	Reticulon-like protein OS	Drosophila melanogaster OX	Rtnl1 PE	0	20.584	18	4	2.78986e+08	1.21653e+08
M9MRW7	Uncharacterized protein OS	Drosophila melanogaster OX	Dmel\CG13071 PE	0	20.539	36	1	7.67116e+07	453496624
A1Z992	1,4-Alpha-Glucan branching enzyme OS	Drosophila melanogaster OX	AGBE PE	0	20.536	9	5	1.04775e+08	96888930
P09180	60S ribosomal protein L4 OS	Drosophila melanogaster OX	RpL4 PE	0	19.743	18	7	1.95402e+08	141617892
P16378	G protein alpha o subunit OS	Drosophila melanogaster OX	Galphao PE	0	19.647	18	6	8.69828e+08	352141096
Q9VB10	GH01709p OS	Drosophila melanogaster OX	Dmel\CG5590 PE	0	19.507	11	3	1.0345e+08	98952328
P41093	60S ribosomal protein L18a OS	Drosophila melanogaster OX	RpL18A PE	0	19.493	25	4	4.80399e+08	536077728
P91941	Adult cuticle protein 65Aa OS	Drosophila melanogaster OX	Acp65Aa PE	0	19.451	25	2	4.39487e+08	710083652
C0HKA1	40S ribosomal protein S14b OS	Drosophila melanogaster OX	RpS14b PE	0	18.944	26	4	3.60846e+08	325210274
P91929	NADH dehydrogenase [ubiquinone] 1 alpha subcomplex subunit 10, mitochondrial OS	Drosophila melanogaster OX	ND-42 PE	0	18.912	17	6	4.06258e+08	270770741
X2JEX8	Yolk protein 3, isoform B OS	Drosophila melanogaster OX	Yp3 PE	0	18.907	16	8	5.98037e+08	652735892
O17445	60S ribosomal protein L15 OS	Drosophila melanogaster OX	RpL15 PE	0	18.289	23	5	4.00325e+08	401294636
P13060	Elongation factor 2 OS	Drosophila melanogaster OX	EF2 PE	0	18.216	5	4	2.16562e+08	43616909
P50887	60S ribosomal protein L22 OS	Drosophila melanogaster OX	RpL22 PE	0	18.185	23	4	1.65116e+08	1.64746e+08
A0A0B4JCW4	Succinate--CoA ligase [ADP-forming] subunit beta, mitochondrial OS	Drosophila melanogaster OX	ScsbetaA PE	0	17.823	11	4	3.14519e+08	230473454
Q7K5M0	Inactive serine protease scarface OS	Drosophila melanogaster OX	scaf PE	0	17.657	10	5	5.1075e+07	81117719
Q9VLB7	Rab GDP dissociation inhibitor OS	Drosophila melanogaster OX	Gdi PE	0	17.512	15	6	2.9982e+08	1.10265e+08
M9PF16	Spectrin beta chain OS	Drosophila melanogaster OX	beta-Spec PE	0	17.419	4	8	9.70691e+07	126919402
Q9V3G1	60S ribosomal protein L8 OS	Drosophila melanogaster OX	RpL8 PE	0	17.415	17	5	1.96064e+08	176255334
Q9W078	Cuticular protein 62Bb, isoform A OS	Drosophila melanogaster OX	Cpr62Bb PE	0	17.347	24	3	5.65034e+07	168625066
P55828	40S ribosomal protein S20 OS	Drosophila melanogaster OX	RpS20 PE	0	17.328	13	1	1.65047e+09	1015492032
Q9VSA9	CG7409 OS	Drosophila melanogaster OX	Dmel\CG7409 PE	0	17.104	39	6	9.54185e+08	1527669936
Q7JUS9	MIP16332p OS	Drosophila melanogaster OX	Mpcp1 PE	0	16.877	16	7	8.22692e+08	835523118
P19334	Transient receptor potential protein OS	Drosophila melanogaster OX	trp PE	0	16.414	4	3	8.1517e+07	64144076
E6EK17	Calcium-transporting ATPase OS	Drosophila melanogaster OX	PMCA PE	0	16.361	7	6	3.76999e+07	1.12026e+07
A1Z8H1	Cuticular protein 47Ea OS	Drosophila melanogaster OX	Cpr47Ea PE	0	16.315	41	4	7.09506e+08	1341478428
P48149	40S ribosomal protein S15Aa OS	Drosophila melanogaster OX	RpS15Aa PE	0	16.273	38	5	2.72995e+08	328929556
Q8IQQ0	Neural conserved at 73EF, isoform F OS	Drosophila melanogaster OX	Nc73EF PE	0	16.203	5	3	7.81709e+07	30557234
Q94516	ATP synthase subunit b, mitochondrial OS	Drosophila melanogaster OX	ATPsynB PE	0	15.921	13	3	1.16254e+08	123860384
Q9VBN5	60S ribosomal protein L27 OS	Drosophila melanogaster OX	RpL27 PE	0	15.912	44	5	9.35367e+08	1.07044e+09
Q9VWH4	Probable isocitrate dehydrogenase [NAD] subunit alpha, mitochondrial OS	Drosophila melanogaster OX	Idh3a PE	0	15.845	9	3	4.77161e+08	451130055
M9PFX4	Cuticular protein 76Bd, isoform C OS	Drosophila melanogaster OX	Cpr76Bd PE	0	15.701	6	5	2.48506e+07	75238342
Q95RB2	Cuticular protein 49Ae OS	Drosophila melanogaster OX	Cpr49Ae PE	0	15.387	10	2	1.31606e+09	2524404888
P84040	Histone H4 OS	Drosophila melanogaster OX	His4 PE	0	15.336	52	5	9.97262e+08	4.21516e+08
Q9VN91	MORN repeat-containing protein 4 homolog OS	Drosophila melanogaster OX	rtp PE	0	15.284	15	3	2.31283e+08	2.2702e+08
A0A0B4KGN2	MICOS complex subunit MIC60 OS	Drosophila melanogaster OX	Mitofilin PE	0	15.206	5	2	2.22631e+07	1.9777e+07
Q9V7U0	Pro-resilin OS	Drosophila melanogaster OX	resilin PE	0	15.083	7	3	1.39259e+08	437439654
X2JCS6	60S ribosomal protein L7a OS	Drosophila melanogaster OX	RpL7A PE	0	14.902	14	3	1.37784e+08	6.94131e+07
A1Z7H3	Acyl-CoA synthetase long-chain, isoform C OS	Drosophila melanogaster OX	Acsl PE	0	14.801	9	6	1.54837e+08	95634691
E2QCZ0	Synapsin, isoform E OS	Drosophila melanogaster OX	Syn PE	0	14.717	11	5	7.9662e+07	50553134
P41042	40S ribosomal protein S4 OS	Drosophila melanogaster OX	RpS4 PE	0	14.536	23	5	2.94923e+08	310432496
Q9NB04	Patj homolog OS	Drosophila melanogaster OX	Patj PE	0	14.49	7	4	114301	149385749
A4V4A5	GTP-binding nuclear protein OS	Drosophila melanogaster OX	Ran PE	0	14.449	21	4	1.73694e+08	206824628
Q9VA91	40S ribosomal protein S7 OS	Drosophila melanogaster OX	RpS7 PE	0	14.277	22	4	1.74739e+08	199696768
Q9W1Q4	Uncharacterized protein, isoform D OS	Drosophila melanogaster OX	Dmel\CG9812 PE	0	14.247	19	3	3.28173e+07	76913920
P29327	40S ribosomal protein S6 OS	Drosophila melanogaster OX	RpS6 PE	0	14.185	23	5	3.41093e+08	346745646
Q9W1N3	Levy, isoform A OS	Drosophila melanogaster OX	levy PE	0	13.801	24	2	9.67655e+07	46006218
Q9W1B9	GEO07602p1 OS	Drosophila melanogaster OX	RpL12 PE	0	13.53	24	3	2.01491e+08	197369260
Q0E924	Prohibitin OS	Drosophila melanogaster OX	Phb2 PE	0	13.449	17	4	1.22978e+08	146063730
Q07327	Protein ROP OS	Drosophila melanogaster OX	Rop PE	0	13.368	5	3	1.58443e+08	135128456
A1Z7S3	Rab32, isoform B OS	Drosophila melanogaster OX	Rab32 PE	0	13.358	7	4	1.7027e+08	160400036
P23625	G protein alpha q subunit OS	Drosophila melanogaster OX	Galphaq PE	0	13.334	11	4	2.70144e+08	164430830
Q94522	Succinate--CoA ligase [ADP/GDP-forming] subunit alpha, mitochondrial OS	Drosophila melanogaster OX	Scsalpha1 PE	0	13.224	12	3	5.16377e+08	243290918
Q0E8E8	MIP08013p1 OS	Drosophila melanogaster OX	Mpcp2 PE	0	13.205	15	6	8.41652e+08	513706547
A0A023GQA5	Prohibitin OS	Drosophila melanogaster OX	l(2)37Cc PE	0	13.14	14	3	9.97717e+07	70199200
Q9W3L4	GH20802p OS	Drosophila melanogaster OX	Dmel\CG2233 PE	0	12.954	13	5	2.26426e+08	130773527
Q9VS34	60S ribosomal protein L18 OS	Drosophila melanogaster OX	RpL18 PE	0	12.705	19	3	1.56528e+08	195814236
Q9W141	Putative ATP synthase subunit f, mitochondrial OS	Drosophila melanogaster OX	ATPsynF PE	0	12.365	29	4	2.66445e+08	199207488
P17704	40S ribosomal protein S17 OS	Drosophila melanogaster OX	RpS17 PE	0	12.308	29	3	6.94394e+08	965672194
P02283	Histone H2B OS	Drosophila melanogaster OX	His2B PE	0	12.296	30	5	1.37797e+09	599993260
M9PHG2	Moesin, isoform M OS	Drosophila melanogaster OX	Moe PE	0	12.29	8	4	6.1005e+07	3.55397e+07
Q9VXY3	Dihydrolipoamide acetyltransferase component of pyruvate dehydrogenase complex OS	Drosophila melanogaster OX	Dmel\CG5599 PE	0	11.96	7	2	1.54818e+08	100319420
O18332	FI01544p OS	Drosophila melanogaster OX	Rab1 PE	0	11.882	22	4	3.16742e+08	2.49572e+08
Q26416	Adult cuticle protein 1 OS	Drosophila melanogaster OX	Acp1 PE	0	11.874	20	1	1.26769e+09	3308981064
M9PDX8	Nervana 3, isoform E OS	Drosophila melanogaster OX	nrv3 PE	0	11.736	12	4	8.19269e+08	321039688
D3DMF9	Inactivation no afterpotential D, isoform B OS	Drosophila melanogaster OX	inaD PE	0	11.66	9	3	1.82049e+07	3.20155e+07
Q9VLY1	HL02931p OS	Drosophila melanogaster OX	Dmel\CG7214 PE	0	11.62	20	2	9.86088e+08	1764273928
M9PIM0	Ribosomal protein L10, isoform E OS	Drosophila melanogaster OX	RpL10 PE	0	11.594	20	4	8.46239e+07	137362712
Q9VZS5	60S ribosomal protein L28 OS	Drosophila melanogaster OX	RpL28 PE	0	11.546	17	2	8.31766e+07	57029940
P21521	Synaptotagmin 1 OS	Drosophila melanogaster OX	Syt1 PE	0	11.457	6	2	6.67599e+07	23097789
A0A0B4LG52	GEO08239p1 OS	Drosophila melanogaster OX	RpS16 PE	0	11.163	24	4	2.21181e+08	221409260
A0A0B4K623	Pugilist, isoform E OS	Drosophila melanogaster OX	pug PE	0	11.057	5	4	1.08752e+08	48822114
X2JDU0	Ribosomal protein L9, isoform C OS	Drosophila melanogaster OX	RpL9 PE	0	10.972	22	4	8.32825e+07	161842706
P38979	40S ribosomal protein SA OS	Drosophila melanogaster OX	sta PE	0	10.895	11	3	1.01999e+08	79281994
P56079	Phosphatidate cytidylyltransferase, photoreceptor-specific OS	Drosophila melanogaster OX	Cds PE	0	10.866	5	1	1.87983e+07	10410064
Q9VLC5	Aldehyde dehydrogenase OS	Drosophila melanogaster OX	Aldh PE	0	10.791	8	4	9.45518e+07	85000012
A1Z9E3	Elongation factor Tu OS	Drosophila melanogaster OX	mEFTu1 PE	0	10.662	7	2	1.64846e+07	1.65254e+07
Q9VX67	RH61136p OS	Drosophila melanogaster OX	CT16557 PE	0	10.614	22	1	4.05438e+06	4.47906e+06
A0A0B4KHG5	Chaoptin, isoform C OS	Drosophila melanogaster OX	chp PE	0	10.465	3	3	1.51872e+08	1.07358e+08
Q9VLX9	Uncharacterized protein, isoform B OS	Drosophila melanogaster OX	Dmel\CG7203 PE	0	10.442	21	1	5.43502e+08	1455811552
Q9VKU1	Fatty acid transport protein 1, isoform A OS	Drosophila melanogaster OX	Fatp1 PE	0	10.42	5	3	3.2552e+07	34457507
Q9VVC3	Cuticular protein 73D, isoform B OS	Drosophila melanogaster OX	Cpr73D PE	0	10.401	8	3	9.29442e+06	36667080
C0HL66	Histone H3.3A OS	Drosophila melanogaster OX	His3.3A PE	0	9.991	20	4	1.43626e+09	897166736
P48159	60S ribosomal protein L23 OS	Drosophila melanogaster OX	RpL23 PE	0	9.94	38	5	1.88617e+08	227997920
Q7KN94	Electron transfer flavoprotein subunit alpha OS	Drosophila melanogaster OX	wal PE	0	9.872	15	4	1.78752e+08	1.44202e+08
P29310	14-3-3 protein zeta OS	Drosophila melanogaster OX	14-3-3zeta PE	0	9.716	13	3	8.54658e+08	408955960
A8DRW0	Cuticular protein 49Aa OS	Drosophila melanogaster OX	Cpr49Aa PE	0	9.663	17	3	4.53828e+08	635075102
A1Z8Z3	Cuticular protein 49Ag OS	Drosophila melanogaster OX	Cpr49Ag PE	0	9.625	21	2	5.43084e+07	135647624
O15971	LD39986p OS	Drosophila melanogaster OX	Rab10 PE	0	9.583	17	3	5.51678e+06
R9PY51	Uncharacterized protein OS	Drosophila melanogaster OX	CG4588 PE	0	9.437	17	3	2.41692e+08	419934220
Q9VTU2	NADH dehydrogenase (Ubiquinone) SGDH subunit, isoform A OS	Drosophila melanogaster OX	ND-SGDH PE	0	9.389	22	3	1.19675e+08	85605115
A0A0B4KFI7	ATP-dependent 6-phosphofructokinase OS	Drosophila melanogaster OX	Pfk PE	0	9.234	3	2	2.87433e+07	49110712
Q9W0A8	FI01658p OS	Drosophila melanogaster OX	RpL23A PE	0	9.156	5	1	3.78899e+07	18769834
Q9W4A6	Otopetrin-like a, isoform A OS	Drosophila melanogaster OX	OtopLa PE	0	9.086	4	2	7.40799e+07	28880122
Q7JR58	Enoyl-CoA hydratase, short chain 1, isoform A OS	Drosophila melanogaster OX	Echs1 PE	0	9.066	10	2	6.90307e+07	26647627
Q9VIQ8	Cytochrome c oxidase subunit 4, isoform A OS	Drosophila melanogaster OX	COX4 PE	0	8.949	10	2	2.27927e+09	1879498588
Q9VFC7	Mf5 protein OS	Drosophila melanogaster OX	Mf PE	0	8.873	12	3	1.02741e+08	159349596
Q9VA73	Calcium-binding mitochondrial carrier protein Aralar1 OS	Drosophila melanogaster OX	aralar1 PE	0	8.745	5	4	2.39747e+08	234392856
A0A0B4LFD9	GEO04460p1 OS	Drosophila melanogaster OX	RpS23 PE	0	8.711	21	3	1.19089e+08	160919164
O96607	Homer OS	Drosophila melanogaster OX	homer PE	0	8.661	7	2	3.23611e+07	63626672
O18404	3-hydroxyacyl-CoA dehydrogenase type-2 OS	Drosophila melanogaster OX	scu PE	0	8.589	11	2	1.14924e+08	86890148
X2J5G6	Ribosomal protein L7, isoform B OS	Drosophila melanogaster OX	RpL7 PE	0	8.544	12	4	1.55819e+08	107523807
P48148	Ras-like GTP-binding protein Rho1 OS	Drosophila melanogaster OX	Rho1 PE	0	8.532	12	2	5.39209e+07	2.19262e+07
P46222	60S ribosomal protein L11 OS	Drosophila melanogaster OX	RpL11 PE	0	8.428	13	2	1.98227e+08	183650560
Q9VNE9	60S ribosomal protein L13a OS	Drosophila melanogaster OX	RpL13A PE	0	8.407	11	2	7.95409e+07	142629675
P54385	Glutamate dehydrogenase, mitochondrial OS	Drosophila melanogaster OX	Gdh PE	0	8.388	6	4	8.08282e+07	84220141
Q9VBH8	FI02850p OS	Drosophila melanogaster OX	RpL34a PE	0	8.238	12	2	1.26936e+08	71932132
Q9VJZ4	AT12494p OS	Drosophila melanogaster OX	ND-B22 PE	0	8.213	22	3	8.73065e+07	32407815
Q27268	ATP-dependent RNA helicase WM6 OS	Drosophila melanogaster OX	Hel25E PE	0	8.117	7	3	1.59036e+08	105416002
Q9VN21	LD30155p OS	Drosophila melanogaster OX	lost PE	0	8.116	5	2	2.50202e+07	2.22022e+07
X2J4W8	Kruppel homolog 2, isoform C OS	Drosophila melanogaster OX	Kr-h2 PE	0	8.088	7	1	7.06869e+06	4723938
Q9W3N9	LD24105p OS	Drosophila melanogaster OX	154229_at PE	0	7.959	7	2	8.58861e+07	61085453
X2JC35	60S ribosomal protein L36 OS	Drosophila melanogaster OX	RpL36 PE	0	7.493	21	2	1.19039e+08	68371360
P36241	60S ribosomal protein L19 OS	Drosophila melanogaster OX	RpL19 PE	0	7.435	8	1	5.52869e+07	23849336
E1JHJ9	Cytoplasmic linker protein 190, isoform M OS	Drosophila melanogaster OX	CLIP-190 PE	0	7.408	2	2	4.59113e+07	32447010
X2JCV2	Larval serum protein 2, isoform B OS	Drosophila melanogaster OX	Lsp2 PE	0	7.162	4	3	5.98867e+07	40672179
Q9VGQ1	GM01350p OS	Drosophila melanogaster OX	alpha-KGDHC PE	0	6.894	7	3	1.39298e+08	115557001
E1JJL2	Flotillin 2, isoform G OS	Drosophila melanogaster OX	Flo2 PE	0	6.875	8	3	6.40022e+07	55721160
Q9V3W2	GM23292p OS	Drosophila melanogaster OX	ND-B17 PE	0	6.821	14	2	1.05691e+08	69510804
Q9VQM2	NADH dehydrogenase [ubiquinone] 1 subunit C2 OS	Drosophila melanogaster OX	ND-B14.5B PE	0	6.757	12	1	1.8209e+07	11475584
Q9VSK4	GM13032p OS	Drosophila melanogaster OX	Dmel\CG6983 PE	0	6.696	13	2	3.60627e+07	43180854
Q8ML70	Immune-induced peptides OS	Drosophila melanogaster OX	IMPPP PE	0	6.679	7	1
Q0KIE7	Ankyrin, isoform B OS	Drosophila melanogaster OX	Ank PE	0	6.66	2	3	3.85154e+07	3.16693e+07
P48596	GTP cyclohydrolase 1 OS	Drosophila melanogaster OX	Pu PE	0	6.653	9	3	3.71188e+08	415016560
P21187	Polyadenylate-binding protein OS	Drosophila melanogaster OX	pAbp PE	0	6.574	4	2	4.48129e+07	58792230
A1Z8Q0	Tweedlebeta OS	Drosophila melanogaster OX	Twdlbeta PE	0	6.55	15	3	4.09797e+07	197916920
Q8SZP2	RE71854p OS	Drosophila melanogaster OX	TwdlE PE	0	6.484	9	2	1.40664e+07	73615968
P13677	Protein kinase C, eye isozyme OS	Drosophila melanogaster OX	inaC PE	0	6.479	4	3	1.84043e+08	196590296
P45594	Cofilin/actin-depolymerizing factor homolog OS	Drosophila melanogaster OX	tsr PE	0	6.439	14	2	1.3514e+08	103598534
P04359	60S ribosomal protein L32 OS	Drosophila melanogaster OX	RpL32 PE	0	6.439	17	2	8.10948e+07	113208996
P19967	Cytochrome b5-related protein OS	Drosophila melanogaster OX	Cyt-b5-r PE	0	6.379	7	2	2.59273e+07	1.2636e+07
M9PHA0	Bifocal, isoform F OS	Drosophila melanogaster OX	bif PE	0	6.257	2	2		24470692
X2JC02	Supervillin, isoform AB OS	Drosophila melanogaster OX	Svil PE	0	6.186	1	2		54283602
P13706	Glycerol-3-phosphate dehydrogenase [NAD(+)], cytoplasmic OS	Drosophila melanogaster OX	Gpdh PE	0	6.13	7	2	9.18254e+07	38441254
Q7KTK9	Midline uncoordinated, isoform A OS	Drosophila melanogaster OX	muc PE	0	6.105	6	2	3.26637e+07	3.10873e+07
Q7KVX5	VAMP-associated protein 33kDa, isoform A OS	Drosophila melanogaster OX	Vap33 PE	0	6.052	10	2	5.7525e+07	265936312
Q7KV34	CHK domain-containing protein OS	Drosophila melanogaster OX	Dmel\CG1561 PE	0	6.049	4	2	1.63405e+07	25809625
Q9GU68	Eukaryotic translation initiation factor 5A OS	Drosophila melanogaster OX	eEF5 PE	0	6.031	14	2	2.67509e+07	8919624
M9PH59	Ribosomal protein L37 OS	Drosophila melanogaster OX	RpL37a PE	0	6.02	20	2	6.10624e+07	48232579
Q9VSY0	Cuticular protein 67B OS	Drosophila melanogaster OX	Cpr67B PE	0	6	9	2		7965360
Q9VUQ5	Protein argonaute-2 OS	Drosophila melanogaster OX	AGO2 PE	0	5.977	9	1	5.22895e+06	5.45541e+06
A0A0B4K849	Hu li tai shao, isoform O OS	Drosophila melanogaster OX	hts PE	0	5.87	5	2	6.08623e+07	60779396
Q960M4	Peroxiredoxin OS	Drosophila melanogaster OX	Prx5 PE	0	5.854	7	1		55365854
Q9V9U0	RE35358p OS	Drosophila melanogaster OX	GCR1 PE	0	5.847	10	2	2.34991e+09	3550528192
Q9VBU9	40S ribosomal protein S27 OS	Drosophila melanogaster OX	RpS27 PE	0	5.846	23	2	1.16071e+08	123018920
A0A0B4LGI1	G protein alpha s subunit, isoform E OS	Drosophila melanogaster OX	Galphas PE	0	5.843	5	2	1.67864e+07	8884320
Q9VGA3	LD12305p OS	Drosophila melanogaster OX	Dmel\CG4115 PE	0	5.836	12	2	1.07327e+07	29929136
P12370	cAMP-dependent protein kinase catalytic subunit 1 OS	Drosophila melanogaster OX	Pka-C1 PE	0	5.829	7	2	3.77939e+07	11308959
Q9VVC2	Uncharacterized protein OS	Drosophila melanogaster OX	Dmel\CG13022 PE	0	5.801	8	1		9369605
P25228	Ras-related protein Rab-3 OS	Drosophila melanogaster OX	Rab3 PE	0	5.794	9	2	4.48266e+07	42609396
Q9VWI0	NADH dehydrogenase [ubiquinone] iron-sulfur protein 4, mitochondrial OS	Drosophila melanogaster OX	ND-18 PE	0	5.782	18	2	8.31833e+07	60450426
Q9U6L5	Ejaculatory bulb-specific protein 1 OS	Drosophila melanogaster OX	Ebp PE	0	5.763	5	1		28350940
M9PDP3	Fondue, isoform D OS	Drosophila melanogaster OX	fon PE	0	5.736	4	1
P41094	40S ribosomal protein S18 OS	Drosophila melanogaster OX	RpS18 PE	0	5.635	13	2	5.46495e+07	54212258
Q9VQR2	CG8844 protein OS	Drosophila melanogaster OX	ND-PDSW PE	0	5.614	11	2	7.81836e+07	27336616
Q9V9M7	RE62581p OS	Drosophila melanogaster OX	RpL21 PE	0	5.375	14	2	9.7073e+07	80980831
Q9VEJ9	Curly Su OS	Drosophila melanogaster OX	cysu PE	0	5.345	2	1	1.22569e+07	29661862
Q7JWQ7	RE01730p OS	Drosophila melanogaster OX	Swim PE	0	5.285	7	2		16645184
Q7K5J8	Cuticular protein 57A, isoform A OS	Drosophila melanogaster OX	Cpr57A PE	0	5.23	15	2	1.69388e+07	33894940
Q9VPX7	Adenylyl cyclase-associated protein OS	Drosophila melanogaster OX	capt PE	0	5.219	8	2	2.4568e+07	24088780
Q9VXN2	Protein stunted OS	Drosophila melanogaster OX	sun PE	0	5.075	25	1	3.68741e+07	42535968
Q9W425	Rabconnectin-3A OS	Drosophila melanogaster OX	Rbcn-3A PE	0	5.052	1	1	2.27984e+06
Q7YTZ0	GH09436p OS	Drosophila melanogaster OX	Dmel\CG7888 PE	0	5.039	4	1	1.50891e+07	7805584
Q9VQR5	IP10807p OS	Drosophila melanogaster OX	Dmel\CG15414 PE	0	5.037	5	1
Q0KHZ6	Electron transfer flavoprotein subunit beta OS	Drosophila melanogaster OX	ETFB PE	0	4.962	6	1	2.59712e+07	21556068
C6SUW3	LD13662p OS	Drosophila melanogaster OX	RpS9 PE	0	4.881	14	3	9.77178e+07	77716032
X2JGF5	Stoned B, isoform G OS	Drosophila melanogaster OX	stnB PE	0	4.737	2	2	2.77233e+07	20747658
Q76NQ0	Dolichyl-diphosphooligosaccharide--protein glycosyltransferase subunit 1 OS	Drosophila melanogaster OX	CG5364 PE	0	4.663	5	2	5.95147e+07	38072005
Q9VV21	GEO07736p1 OS	Drosophila melanogaster OX	Dmel\CG4962 PE	0	4.659	16	1		34936312
Q9VB81	Cuticular protein 97Eb OS	Drosophila melanogaster OX	Cpr97Eb PE	0	4.62	8	2	2.40498e+07	95904576
P22464	Annexin B9 OS	Drosophila melanogaster OX	AnxB9 PE	0	4.603	5	2	4.43571e+07	36966321
P19889	60S acidic ribosomal protein P0 OS	Drosophila melanogaster OX	RpLP0 PE	0	4.59	3	1	3.45613e+06	6.27473e+06
Q6IDF5	NADH dehydrogenase (Ubiquinone) B15 subunit OS	Drosophila melanogaster OX	ND-B15 PE	0	4.572	14	1	2.84731e+07	12606356
Q9VKM3	ATP synthase subunit OS	Drosophila melanogaster OX	ATPsynG PE	0	4.562	22	2	9.08888e+07	104198554
Q9VSA3	Probable medium-chain specific acyl-CoA dehydrogenase, mitochondrial OS	Drosophila melanogaster OX	CG12262 PE	0	4.54	4	1	2.58891e+07	23088682
Q9V3Y4	LD43650p OS	Drosophila melanogaster OX	Mtch PE	0	4.514	4	1
Q9VIC9	10-formyltetrahydrofolate dehydrogenase OS	Drosophila melanogaster OX	Dmel\CG8665 PE	0	4.486	2	2	2.01756e+07	11776175
M9MSF5	Uncharacterized protein, isoform D OS	Drosophila melanogaster OX	CT17356 PE	0	4.472	3	1	7.14339e+06	6209190
P41126	60S ribosomal protein L13 OS	Drosophila melanogaster OX	RpL13 PE	0	4.46	8	1	3.60063e+07	21448724
P00408	Cytochrome c oxidase subunit 2 OS	Drosophila melanogaster OX	mt:CoII PE	0	4.383	7	2	2.79035e+08	241987432
Q24439	ATP synthase subunit O, mitochondrial OS	Drosophila melanogaster OX	ATPsynO PE	0	4.316	5	1	5.08669e+07	21313964
Q9VAK5	NADH dehydrogenase (Ubiquinone) 20 kDa subunit-like, isoform A OS	Drosophila melanogaster OX	ND-20L PE	0	4.306	7	1	5.37634e+07	43199552
Q9W3K9	FI02989p OS	Drosophila melanogaster OX	Ldsdh1 PE	0	4.299	5	1
Q9U4G1	Protein borderless OS	Drosophila melanogaster OX	bdl PE	0	4.241	3	2	6.06467e+08	13808571
A0A0B4K6C7	Polychaetoid, isoform L OS	Drosophila melanogaster OX	pyd PE	0	4.24	1	1
Q8MYV9	GEO12865p1 OS	Drosophila melanogaster OX	BcDNA:RH08259 PE	0	4.239	11	1	5.49077e+07	95463768
Q9VQB4	LD06553p OS	Drosophila melanogaster OX	Dmel\CG3609 PE	0	4.239	3	1	2.80524e+07	19867302
M9PBU9	Eyes shut, isoform E OS	Drosophila melanogaster OX	eys PE	0	4.199	1	2	3.89956e+07	32018073
Q7KUB1	Isocitrate dehydrogenase [NADP] OS	Drosophila melanogaster OX	Idh PE	0	4.173	3	2	8.23702e+07	30867110
P20432	Glutathione S-transferase D1 OS	Drosophila melanogaster OX	GstD1 PE	0	4.152	8	1	3.44942e+07	23550532
E1JHQ1	Glutamine synthetase OS	Drosophila melanogaster OX	Gs1 PE	0	4.108	4	1	3.79919e+07
Q0E9B6	40S ribosomal protein S11 OS	Drosophila melanogaster OX	RpS11 PE	0	4.073	10	2	1.18439e+08	105529858
Q9V397	BcDNA.GH12558 OS	Drosophila melanogaster OX	Mtpalpha PE	0	4.068	2	1	4.38931e+06
A0A0B4K7Y9	Short stop, isoform AA OS	Drosophila melanogaster OX	shot PE	0	4.051	0	1	2.32313e+06	2.61329e+06
O61491	Flotillin-1 OS	Drosophila melanogaster OX	Flo1 PE	0	4.047	3	1	3.28978e+07	27931846
P07701	Salivary glue protein Sgs-5 OS	Drosophila melanogaster OX	Sgs5 PE	0	4.032	7	1	3.92037e+07	59819832
P55841	60S ribosomal protein L14 OS	Drosophila melanogaster OX	RpL14 PE	0	4.02	10	2	6.06174e+07	40139112
P48601	26S proteasome regulatory subunit 4 OS	Drosophila melanogaster OX	Rpt2 PE	0	3.866	3	1	3.95375e+06	1.77806e+06
Q9W1G5	Kazachoc, isoform C OS	Drosophila melanogaster OX	kcc PE	0	3.827	2	2	4.73687e+07	27856558
Q9W401	Probable citrate synthase, mitochondrial OS	Drosophila melanogaster OX	kdn PE	0	3.809	3	1	3.39529e+07	10109338
M9NE68	Heat shock protein 23, isoform B OS	Drosophila melanogaster OX	Hsp23 PE	0	3.802	8	1	2.02444e+07	7434553
A0A0B4KFY9	Lamin C, isoform B OS	Drosophila melanogaster OX	LamC PE	0	3.779	4	2	3.80573e+07	59738787
Q0KI96	Pasilla, isoform K OS	Drosophila melanogaster OX	ps PE	0	3.766	3	1	4.90326e+06	5654064
E1JIS2	Uncharacterized protein, isoform E OS	Drosophila melanogaster OX	Dmel\CG7956 PE	0	3.715	2	1	3.68768e+06	4634877
Q9V3Q9	IP03705p OS	Drosophila melanogaster OX	GABA-B-R1 PE	0	3.704	1	1	1.4286e+06	509785
Q9Y166	BcDNA.GH02431 OS	Drosophila melanogaster OX	Dic1 PE	0	3.62	4	1	3.32513e+07	26724704
Q500Y7	GEO11443p1 OS	Drosophila melanogaster OX	UQCR-6.4 PE	0	3.571	18	1	9.06021e+07	99795720
Q9V9W2	Ribosomal protein L6, isoform A OS	Drosophila melanogaster OX	RpL6 PE	0	3.561	4	1	3.4394e+07	33399446
O18333	GH01619p OS	Drosophila melanogaster OX	Rab2 PE	0	3.547	7	1
Q9VZL3	Sc2 OS	Drosophila melanogaster OX	Sc2 PE	0	3.516	5	1
Q86BI4	Failed axon connections, isoform B OS	Drosophila melanogaster OX	fax PE	0	3.485	4	1	2.78157e+07	19109406
A0A0B4KI32	CIN85 and CD2AP related, isoform E OS	Drosophila melanogaster OX	cindr PE	0	3.484	3	1		5112442
O76137	Tetraspanin OS	Drosophila melanogaster OX	TM4SF PE	0	3.392	5	1	2.42666e+07	18298726
P35421	Phosphoribosylformylglycinamidine synthase OS	Drosophila melanogaster OX	Pfas PE	0	3.362	1	1	1.49699e+07	13515494
Q9VN25	Eukaryotic translation initiation factor 3 subunit A OS	Drosophila melanogaster OX	eIF3a PE	0	3.359	2	2	1.56918e+07	9.98896e+06
Q9V3Z4	GH11341p OS	Drosophila melanogaster OX	Rpn5 PE	0	3.341	2	1
P29845	Heat shock 70 kDa protein cognate 5 OS	Drosophila melanogaster OX	Hsc70-5 PE	0	3.34	2	2	5.04311e+07	25436567
Q9VPR1	GH02075p OS	Drosophila melanogaster OX	Tspo PE	0	3.31	11	1	1.97581e+06	1.81925e+06
Q9VV51	1-Acylglycerol-3-phosphate O-acyltransferase 3, isoform A OS	Drosophila melanogaster OX	Agpat3 PE	0	3.275	3	1	1.33912e+06	408620
Q9Y143	BcDNA.GH05536 OS	Drosophila melanogaster OX	CT18390 PE	0	3.271	5	1	5.74769e+07	67539448
A0A0B4KFZ7	Mitochondrial pyruvate carrier OS	Drosophila melanogaster OX	Dmel\CG9399 PE	0	3.266	10	1	1.28724e+07	10427771
Q03334	40S ribosomal protein S13 OS	Drosophila melanogaster OX	RpS13 PE	0	3.254	8	1
P41572	6-phosphogluconate dehydrogenase, decarboxylating OS	Drosophila melanogaster OX	Pgd PE	0	3.242	2	1	3.56292e+07	20568360
Q8T018	Farmer, isoform A OS	Drosophila melanogaster OX	frm PE	0	3.215	3	1	2.90609e+07	69578648
P18091	Alpha-actinin, sarcomeric OS	Drosophila melanogaster OX	Actn PE	0	3.187	1	1	2.43191e+07	26149654
Q7K2P1	Cuticular protein 50Cb OS	Drosophila melanogaster OX	Cpr50Cb PE	0	3.185	8	1	2.13136e+07	21094958
Q9VN13	Sideroflexin-1-3 OS	Drosophila melanogaster OX	Sfxn1-3 PE	0	3.167	4	1	1.20588e+07	19816508
Q8INW5	MIP27352p OS	Drosophila melanogaster OX	Dmel\CG10237 PE	0	3.096	6	1		10581343
O96860	Dynein light chain 2, cytoplasmic OS	Drosophila melanogaster OX	Cdlc2 PE	0	3.071	12	1	2.62035e+07	33942456
Q8SWR8	Ataxin-2 homolog OS	Drosophila melanogaster OX	Atx2 PE	0	3.059	3	2	7.39088e+06	3.93588e+06
X2JE06	GEO07624p1 OS	Drosophila melanogaster OX	RpL24 PE	0	3.047	5	1	5.3086e+06	8905325
Q5U0V7	GH06496p OS	Drosophila melanogaster OX	Synj PE	0	3.009	1	1		7279855
A0A0B4KGC6	Like-AP180, isoform H OS	Drosophila melanogaster OX	lap PE	0	2.958	1	1	1.47366e+07	3735941
Q7JQH9	LD31742p OS	Drosophila melanogaster OX	whd PE	0	2.939	2	1	2.24827e+07	18012936
Q6NR72	Entomoglyceroporin 4, isoform A OS	Drosophila melanogaster OX	Eglp4 PE	0	2.922	4	1	2.17832e+07	23798900
Q9W3W8	60S ribosomal protein L17 OS	Drosophila melanogaster OX	RpL17 PE	0	2.92	5	1	6.65908e+07	71027736
Q95U34	GH11113p OS	Drosophila melanogaster OX	Galk PE	0	2.889	3	1
E1JJK8	Retinal degeneration B, isoform G OS	Drosophila melanogaster OX	rdgB PE	0	2.879	1	1	3.34117e+07	33763164
Q8SX37	CDP-diacylglycerol--inositol 3-phosphatidyltransferase OS	Drosophila melanogaster OX	Pis PE	0	2.871	5	1	1.12442e+07	15989048
O62530	Adaptor protein complex 2, mu subunit, isoform A OS	Drosophila melanogaster OX	AP-2mu PE	0	2.853	4	2	5.22361e+07	46219769
Q9VZQ7	Uncharacterized protein OS	Drosophila melanogaster OX	Dmel\CG14961 PE	0	2.826	2	1		6731189
P07909	Heterogeneous nuclear ribonucleoprotein A1 OS	Drosophila melanogaster OX	Hrb98DE PE	0	2.819	2	1	2.09601e+07	13547232
A0A0B4K7Z5	Regulatory particle non-ATPase 6, isoform C OS	Drosophila melanogaster OX	Rpn6 PE	0	2.81	3	1	3.83696e+07	28247804
Q9W053	Zormin, isoform F OS	Drosophila melanogaster OX	zormin PE	0	2.808	0	1	3.47804e+07	10909529
Q7JR69	Cuticular protein 49Ac, isoform C OS	Drosophila melanogaster OX	Cpr49Ac PE	0	2.802	6	1	7.87204e+06	4.9609e+06
Q9VIQ6	FI17342p1 OS	Drosophila melanogaster OX	Dmel\CG16772 PE	0	2.775	5	1	5.82707e+07	38382828
Q94915	Rhythmically expressed gene 2 protein OS	Drosophila melanogaster OX	Reg-2 PE	0	2.757	4	1	7.87442e+06	12402921
A0A0B4K6Z1	Rumpelstiltskin, isoform B OS	Drosophila melanogaster OX	rump PE	0	2.745	6	1		18895772
Q9VA32	Cuticular protein 100A OS	Drosophila melanogaster OX	Cpr100A PE	0	2.718	4	1	2.34407e+07	11291140
Q9VGM2	Fatty acid binding protein, isoform B OS	Drosophila melanogaster OX	fabp PE	0	2.681	7	1	1.16661e+07	27842070
H9XVM7	Crk oncogene, isoform D OS	Drosophila melanogaster OX	Crk PE	0	2.678	5	1	8.83057e+06	14052151
Q9V597	60S ribosomal protein L31 OS	Drosophila melanogaster OX	RpL31 PE	0	2.631	7	1	1.16518e+08	117260648
A4V4I0	G protein beta-subunit 13F, isoform C OS	Drosophila melanogaster OX	Gbeta13F PE	0	2.624	4	1	2.64791e+07	14433605
A0A0B4KH25	Histone H2A OS	Drosophila melanogaster OX	His2Av PE	0	2.593	6	1	1.50014e+08	106416832
M9NEZ5	Neuroglian, isoform G OS	Drosophila melanogaster OX	Nrg PE	0	2.584	2	2
Q94523	Succinate dehydrogenase [ubiquinone] flavoprotein subunit, mitochondrial OS	Drosophila melanogaster OX	SdhA PE	0	2.566	2	1	4.06394e+07	10280698
Q7KUB5	Z band alternatively spliced PDZ-motif protein 66, isoform B OS	Drosophila melanogaster OX	Zasp66 PE	0	2.551	4	1	3.56611e+06	2.99133e+06
Q9XY35	Cytochrome b-c1 complex subunit 9 OS	Drosophila melanogaster OX	ox PE	0	2.524	15	1		51909916
Q9VQ29	Cytochrome b-c1 complex subunit Rieske, mitochondrial OS	Drosophila melanogaster OX	RFeSP PE	0	2.513	7	1	1.52539e+08	109892080
Q9VMS1	Cyclope, isoform A OS	Drosophila melanogaster OX	cype PE	0	2.505	12	1	6.46484e+07	65013016
Q9V3U6	26-29kD-proteinase OS	Drosophila melanogaster OX	26-29-p PE	0	2.503	2	1	3.17339e+07	25169982
A0A0B4K7J2	E3 SUMO-protein ligase RanBP2 OS	Drosophila melanogaster OX	Nup358 PE	0	2.462	1	1	1.26669e+06	1.62967e+06
P31009	40S ribosomal protein S2 OS	Drosophila melanogaster OX	RpS2 PE	0	2.427	4	1	9.86858e+07	102249056
A4V0B5	Nervana 2, isoform F OS	Drosophila melanogaster OX	nrv2 PE	0	2.412	2	1	1.19524e+08	69088496
Q8STG9	DSec61alpha OS	Drosophila melanogaster OX	Sec61alpha PE	0	2.403	2	1	1.65264e+07	26853958
X2JFD6	Peroxisomal multifunctional enzyme type 2, isoform B OS	Drosophila melanogaster OX	Mfe2 PE	0	2.361	2	1	6.47812e+06
P13008	40S ribosomal protein S26 OS	Drosophila melanogaster OX	RpS26 PE	0	2.352	8	1	1.0042e+08	87376808
P04388	Ras-like protein 2 OS	Drosophila melanogaster OX	Ras64B PE	0.001	2.28	8	1	5.09579e+06	6.35705e+06
Q9V6U9	Enoyl-[acyl-carrier-protein] reductase, mitochondrial OS	Drosophila melanogaster OX	CG16935 PE	0.001	2.268	4	1		13713311
A0A0B4KGP8	Eukaryotic translation initiation factor 2 subunit gamma, isoform D OS	Drosophila melanogaster OX	eIF2gamma PE	0.001	2.244	2	1	2.47775e+07	12181472
A0A0B4K6K1	Rm62, isoform M OS	Drosophila melanogaster OX	Rm62 PE	0.001	2.232	3	1		29768058
P23128	ATP-dependent RNA helicase me31b OS	Drosophila melanogaster OX	me31B PE	0.001	2.227	2	1	1.45146e+08	132515705
P41092	60S ribosomal protein L27a OS	Drosophila melanogaster OX	RpL27A PE	0.001	2.218	5	1	7.72234e+07	57569316
P54192	General odorant-binding protein 19d OS	Drosophila melanogaster OX	Obp19d PE	0.001	2.171	10	1	1.4418e+07	29333620
Q9VNB9	GEO07455p1 OS	Drosophila melanogaster OX	RpL35A PE	0.001	2.169	6	1	3.65641e+07	21785482
Q9W0M4	Endoplasmic reticulum transmembrane protein OS	Drosophila melanogaster OX	Dmel\CG13887 PE	0.001	2.161	4	1	2.00624e+07	7.47917e+06
Q7K2I4	Peptidyl-prolyl cis-trans isomerase OS	Drosophila melanogaster OX	Dmel\CG7768 PE	0.001	2.153	9	1
Q24253	AP complex subunit beta OS	Drosophila melanogaster OX	AP-1-2beta PE	0.001	2.136	1	1	3.08886e+07	26912340
Q0E8F2	FI05451p OS	Drosophila melanogaster OX	SCaMC PE	0.001	2.094	2	1		9755386
Q9VYD9	AT04676p OS	Drosophila melanogaster OX	ALT PE	0.001	2.07	3	1
A1Z7G2	MIP13653p OS	Drosophila melanogaster OX	Dmel\CG14752 PE	0.001	2.066	7	1	3.24118e+07	206572256
Q9VBA0	GH09623p OS	Drosophila melanogaster OX	Dmel\CG6330 PE	0.001	2.062	3	1	5.47497e+06
Q8IML4	V-type proton ATPase subunit a OS	Drosophila melanogaster OX	Vha100-1 PE	0.001	2.035	1	1	9.65016e+08	763656704
Q9W1C9	Ejaculatory bulb-specific protein 3 OS	Drosophila melanogaster OX	EbpIII PE	0.001	1.961	6	1	2.05505e+07	39456768
Q9VGF7	Glutamate carrier 1, isoform A OS	Drosophila melanogaster OX	GC1 PE	0.004	1.944	4	1	2.47095e+07	20747792
Q9VRL1	GEO06356p1 OS	Drosophila melanogaster OX	Uev1A PE	0.004	1.92	7	1	3.7598e+07	53066284
Q9V3L7	GEO04710p1 OS	Drosophila melanogaster OX	NP15.6 PE	0.004	1.91	5	1	4.79383e+07	33955636
Q9VVG2	Uncharacterized protein OS	Drosophila melanogaster OX	Dmel\CG13731 PE	0.004	1.909	2	1	2.61729e+07	73714016
P13469	DNA-binding protein modulo OS	Drosophila melanogaster OX	mod PE	0.004	1.87	2	1
Q9VEY5	MICOS complex subunit OS	Drosophila melanogaster OX	Dmel\CG5903 PE	0.004	1.858	5	1
Q9W2Z7	Uncharacterized protein, isoform B OS	Drosophila melanogaster OX	CG18512 PE	0.004	1.848	5	1	1.4967e+07	19368392
Q9W0P5	UDP-glucose 4-epimerase OS	Drosophila melanogaster OX	Gale PE	0.004	1.843	2	1	2.59637e+07	19319814
Q9VIE7	Burgundy, isoform B OS	Drosophila melanogaster OX	bur PE	0.004	1.834	2	1		10821906
Q7K1I4	Tetraspanin OS	Drosophila melanogaster OX	Tsp42Ea PE	0.005	1.832	5	1	9.23407e+06	12227987
Q868Z9	Papilin OS	Drosophila melanogaster OX	Ppn PE	0.005	1.822	0	1	1.58781e+07	18118312
Q9VWG3	40S ribosomal protein S10b OS	Drosophila melanogaster OX	RpS10b PE	0.005	1.792	9	1	2.69181e+07	27641376
Q9VV37	GEO13385p1 OS	Drosophila melanogaster OX	Dmel\CG13056 PE	0.005	1.787	10	1	2.5952e+07	42459984
Q9VDC6	Ebony OS	Drosophila melanogaster OX	e PE	0.005	1.759	1	1	2.02042e+07	19095472
Q9VMT5	Probable cytochrome P450 28d1 OS	Drosophila melanogaster OX	Cyp28d1 PE	0.005	1.748	2	1	2.90445e+07	36539996
Q9VMB9	Cytochrome c oxidase subunit 5B, isoform A OS	Drosophila melanogaster OX	COX5B PE	0.006	1.738	11	1
Q9VUC1	Hsc70Cb, isoform A OS	Drosophila melanogaster OX	Hsc70Cb PE	0.006	1.723	2	1	1.13628e+06
M9PEG1	Uncharacterized protein OS	Drosophila melanogaster OX	Dmel\CG44195 PE	0.006	1.678	1	1		24264632
C0PDF4	MIP06482p OS	Drosophila melanogaster OX	CG18815-RA PE	0.006	1.67	10	1	3.09874e+07	24670828
P06754	Tropomyosin-1, isoforms 9A/A/B OS	Drosophila melanogaster OX	Tm1 PE	0.007	1.645	3	1	3.44255e+07	49217932
Q9VJ28	FI05204p OS	Drosophila melanogaster OX	L2HGDH PE	0.007	1.64	2	1	1.257e+07	16760560
Q7K1D7	GH15861p OS	Drosophila melanogaster OX	Dmel\CG1358 PE	0.007	1.614	3	1	1.07154e+07	4.69154e+06
Q9VFV1	RE55542p OS	Drosophila melanogaster OX	yellow-e PE	0.007	1.609	2	1	9.73486e+06	28849358
Q7KSU6	Uncharacterized protein, isoform D OS	Drosophila melanogaster OX	anon-WO0118547.344 PE	0.007	1.583	3	1
Q7JYH3	NADH dehydrogenase (Ubiquinone) B14.7 subunit OS	Drosophila melanogaster OX	ND-B14.7 PE	0.007	1.555	9	1
Q9VET0	Neuropeptide F OS	Drosophila melanogaster OX	NPF PE	0.007	1.546	11	1	5.71948e+07	83245646
Q7KSQ0	LD46175p OS	Drosophila melanogaster OX	sea PE	0.007	1.542	2	1	1.41788e+07	22306026
A1Z9M6	Vesicular GABA transporter OS	Drosophila melanogaster OX	VGAT PE	0.007	1.54	4	1	3.14405e+06	1.37664e+06
Q9VGS3	RH44771p OS	Drosophila melanogaster OX	SdhC PE	0.007	1.519	9	1	1.55199e+07	13938804
A0A0B4K700	Mini spindles, isoform D OS	Drosophila melanogaster OX	msps PE	0.007	1.507	1	2	3.1775e+09	2644086088
Q9VXK0	Protein NipSnap OS	Drosophila melanogaster OX	Nipsnap PE	0.007	1.502	4	1	3.32267e+07	28973712
X2JAU8	Protein nervous wreck OS	Drosophila melanogaster OX	nwk PE	0.007	1.459	1	1	1.05009e+07	12337971
A1Z872	CAP, isoform D OS	Drosophila melanogaster OX	CAP PE	0.007	1.447	2	1
A0A0B4LG88	Quaking related 58E-1, isoform D OS	Drosophila melanogaster OX	qkr58E-1 PE	0.007	1.421	7	1
Q9VK63	LD25466p OS	Drosophila melanogaster OX	Dmel\CG5776 PE	0.007	1.414	1	1	8.08097e+08	662585664
Q24319	Dolichyl-diphosphooligosaccharide--protein glycosyltransferase 48 kDa subunit OS	Drosophila melanogaster OX	Ost48 PE	0.007	1.4	2	1		18382320
Q960E4	SD04973p OS	Drosophila melanogaster OX	anon-WO0118547.91 PE	0.007	1.4	1	1	1.45476e+08	255085376
P18930	NADH-ubiquinone oxidoreductase chain 3 OS	Drosophila melanogaster OX	mt:ND3 PE	0.007	1.384	9	1	3.94887e+07	19392652
A1Z713	Vacuolar protein sorting-associated protein 13 OS	Drosophila melanogaster OX	Vps13 PE	0.007	1.378	0	1	1.1968e+09	680280576
Q9V3X1	Flyers-cup, isoform A OS	Drosophila melanogaster OX	f-cup PE	0.007	1.298	1	1	1.06914e+08	151367808
Q9V521	Phenoloxidase 2 OS	Drosophila melanogaster OX	PPO2 PE	0.007	1.28	1	1	5.9449e+06	12537734
Q9W596	Microtubule-associated protein futsch OS	Drosophila melanogaster OX	futsch PE	0.007	1.266	0	1
A0A0B4K689	Center divider, isoform B OS	Drosophila melanogaster OX	cdi PE	0.007	1.246	3	1
O61643	Inhibin beta chain OS	Drosophila melanogaster OX	Actbeta PE	0.008	1.213	1	1	6.4216e+08
Q9VWF0	LP01149p OS	Drosophila melanogaster OX	Dmel\CG12237 PE	0.008	1.204	4	1
Q9VQD7	NADH dehydrogenase [ubiquinone] 1 alpha subcomplex subunit 12 OS	Drosophila melanogaster OX	ND-B17.2 PE	0.01	1.182	9	1	1.87527e+07
Q9W3C3	LD10016p OS	Drosophila melanogaster OX	Dmel\CG2004 PE	0.01	1.089	2	1	3.2935e+07	23305210
