# Supplementary material for: Proximity labeling reveals interactions necessary to maintain the distinct apical domains of Drosophila photoreceptors
Source: J Cell Sci. 2024 Dec 11;137(23):jcs262223. doi: 10.1242/jcs.262223 (PMC11827603; doi:10.1242/jcs.262223)
Supplement: Table S4. Mass spectrometry Raw Data [file joces-137-262223-TableS4.xlsx]

## Sheet: Experiment 1&2
											Relative Abundance
Accession	Description			Exp. q-value: Combined	Sum PEP Score	Coverage [%]	# Peptides	# AAs	MW [kDa]	calc. pI	S2 R+ control (1)	MT-PIP82 (1)	S2 R+ control (2)	MT-PIP82 (2)
A1Z784	Acetyl-CoA carbylase, isoform A OS	Drosophila melanogaster	ACC	0	1804.23	60	168	2482	278.4	6.24	2.87077e+10	1.45876e+10	3.73115e+10	1.35516e+10
Q0E9E2	Pyruvate carbylase OS	Drosophila melanogaster	PCB	0	1258.06	69	108	1197	132.6	6.64	3.91643e+10	8.89138e+09	3.30589e+10	7.35032e+09
A0A0B4JD57	Zipper, isoform F OS	Drosophila melanogaster	zip	0	773.234	47	102	1979	227.7	5.47	9.01385e+08	4.26155e+07	1.0025e+09	5.03375e+07
Q99323	Myosin heavy chain, non-muscle OS	Drosophila melanogaster	zip	0	722.382	43	99	2057	236.5	5.68	1.1211e+06		6.64475e+06
Q9V9T5	GM14617p OS	Drosophila melanogaster	Mccc1	0	637.117	64	56	698	76.5	6.2	1.5469e+10	1.32424e+10	1.59418e+10	9.41647e+09
A8JNJ6	Karst, isoform E OS	Drosophila melanogaster	kst	0	610.175	29	106	4337	497.2	6.47	4.327e+07	1.52655e+09	6.7725e+07	1.3757e+09
Q9VA36	CIN85 and CD2AP related, isoform C OS	Drosophila melanogaster	cindr	0	492.784	53	43	882	92.4	9	9.37407e+06	3.52076e+09	2.34223e+07	5.18593e+09
Q9W3E2	PIP82 OS	Drosophila melanogaster	PIP82	0	430.305	44	50	1195	132.3	6.67		2.46984e+09	7.39994e+06	3.04316e+09
Q9VSL8	Rhea, isoform B OS	Drosophila melanogaster	rhea	0	385.092	31	68	2836	306.8	6.21	4.82005e+07	1.10895e+09	7.64813e+07	1.38433e+09
Q9W2U7	LP18708p OS	Drosophila melanogaster	nocte	0	384.384	31	50	2309	235.4	9.22	313532	1.11002e+09	3.51618e+06	1.57471e+09
P11147	Heat shock 70 kDa protein cognate 4 OS	Drosophila melanogaster	Hsc70-4	0	341.836	55	41	651	71.1	5.52	6.85375e+08	2.61307e+09	9.37612e+08	2.597e+09
Q9V8R9	Protein 4.1 homolog OS	Drosophila melanogaster	cora	0	320.782	38	51	1698	184.1	8.7	2.75856e+06	9.44057e+08	4.83815e+06	1.246e+09
A0A0B4K6Y7	Polychaetoid, isoform O OS	Drosophila melanogaster	A0A0B4K6Y7	0	283.882	27	50	2395	263.7	8.6	5.7707e+06	8.64174e+08	1.89145e+07	1.05248e+09
Q8I7C3	LIM and SH3 domain protein Lasp OS	Drosophila melanogaster	Lasp	0	258.126	51	25	657	74.2	7.88		1.9622e+09	2.88161e+06	3.00135e+09
A0A0B4K849	Hu li tai shao, isoform O OS	Drosophila melanogaster	hts	0	257.899	46	31	716	79	6.84	1.44708e+07	9.13933e+08	5.19454e+08	7.06148e+08
Q9W0M7	Splicing factor 3B subunit 3 OS	Drosophila melanogaster	Sf3b3	0	240.503	26	34	1227	136.5	5.47	91192.8	1.15401e+09		1.07759e+09
P02572	Actin-42A OS	Drosophila melanogaster	Act42A	0	231.091	47	23	376	41.8	5.48	1.69254e+09	5.08842e+08	1.00493e+09	3.2836e+08
Q9W016	Supervillin, isoform K OS	Drosophila melanogaster	Svil	0	226.295	23	37	2223	239.8	9.25	47194.1	4.25474e+08	858114	5.48607e+08
A0A0B4KHN1	Cheerio, isoform N OS	Drosophila melanogaster	cher	0	217.785	23	40	2404	259.5	6.16	8.1243e+08	1.99912e+09	1.56133e+09	4.29461e+09
Q24560	Tubulin beta-1 chain OS	Drosophila melanogaster	betaTub56D	0	196.197	42	20	447	50.1	4.86	1.38344e+09	1.31286e+09	1.5449e+09	1.4287e+09
M9PBL3	Heat shock protein 83, isoform B OS	Drosophila melanogaster	Hsp83	0	192.005	34	29	717	81.8	5.02	3.12186e+08	2.68758e+08	2.98879e+08	2.68866e+08
Q7K3J0	Chaperonin containing TCP1 subunit 8 OS	Drosophila melanogaster	CCT8	0	191.352	51	34	546	59.4	5.31	1.61608e+07	1.12904e+09	1.11377e+07	9.92331e+08
P29844	Endoplasmic reticulum chaperone BiP OS	Drosophila melanogaster	Hsc70-3	0	184.038	44	27	656	72.2	5.36	6.96711e+07	5.26174e+08	8.96821e+07	6.08536e+08
P08736	Elongation factor 1-alpha 1 OS	Drosophila melanogaster	eEF1alpha1	0	180.012	41	23	463	50.3	9.07	1.57474e+09	1.77943e+09	9.74884e+08	9.1939e+08
A0A0B4K7J2	E3 SUMO-protein ligase RanBP2 OS	Drosophila melanogaster	Nup358	0	174.736	17	35	2718	298.7	6.11	5.11631e+07	4.64745e+08	5.37161e+07	3.55508e+08
Q9VHK1	Polychaetoid, isoform J OS	Drosophila melanogaster	pyd	0	169.825	24	30	1735	187.7	8.69		5.33203e+07	44207.7	5.67338e+07
Q9VDF4	Cortactin, isoform A OS	Drosophila melanogaster	Cortactin	0	168.907	44	23	559	61	5.2	187822	8.1777e+08	8.3811e+06	1.06166e+09
O62619	Pyruvate kinase OS	Drosophila melanogaster	PyK	0	168.268	39	20	533	57.4	7.44	2.82048e+08	1.68183e+08	2.30395e+08	1.29712e+08
M9PD08	Eukaryotic translation release factor 3, isoform C OS	Drosophila melanogaster	eRF3	0	167.529	56	32	495	55.3	7.2	4.36824e+06	1.05661e+09	4.42942e+06	8.24219e+08
X2JC31	Clathrin heavy chain OS	Drosophila melanogaster	Chc	0	163.946	18	26	1678	191.1	5.72	1.67414e+08	1.14451e+08	1.30287e+08	1.02518e+08
Q9VZZ9	Protein daughter of sevenless OS	Drosophila melanogaster	dos	0	159.444	47	26	878	95.5	7.44	4.18098e+06	4.621e+08	6.37198e+06	5.19459e+08
Q8SX68	CTTNBP2 N-terminal-like protein OS	Drosophila melanogaster	Naus	0	158.961	36	19	609	65.4	7.06		6.13207e+08	219454	1.08087e+09
Q06559	40S ribosomal protein S3 OS	Drosophila melanogaster	RpS3	0	157.524	81	31	246	27.5	9.39	3.99278e+08	3.75867e+08	4.29497e+08	2.54493e+08
Q7KN75	Dodeca-satellite-binding protein 1, isoform A OS	Drosophila melanogaster	Dp1	0	153.627	28	30	1301	144.2	6.2	1.71633e+08	4.54886e+08	1.55054e+08	5.39314e+08
A1Z729	Uncharacterized protein OS	Drosophila melanogaster	Dmel\CG2064	0	152.003	48	18	330	36.6	8.66	1.41557e+08	1.35516e+08	1.48193e+08	1.2555e+08
P53501	Actin-57B OS	Drosophila melanogaster	Act57B	0	149.786	38	18	376	41.8	5.39	3.22665e+07	9.69936e+06	2.77536e+07	9.77707e+06
P41042	40S ribosomal protein S4 OS	Drosophila melanogaster	RpS4	0	149.459	55	17	261	29.1	10.18	2.52299e+08	3.44167e+08	2.10056e+08	2.31522e+08
Q9V4P1	Anillin OS	Drosophila melanogaster	scra	0	147.458	19	17	1239	135.9	6.24	502379	3.00822e+08	569962	3.13508e+08
A0A0B4K6N1	40S ribosomal protein S8 OS	Drosophila melanogaster	RpS8	0	142.966	64	16	208	23.7	10.48	3.7843e+08	5.93207e+08	4.81093e+08	6.71589e+08
P06605	Tubulin alpha-3 chain OS	Drosophila melanogaster	alphaTub84D	0	142.947	45	18	450	49.9	5.14	1.19754e+09	9.7029e+08	9.64423e+08	1.05183e+09
Q9VAY2	Glycoprotein 93 OS	Drosophila melanogaster	Gp93	0	142.448	37	27	787	90.2	5.02	1.36979e+08	9.32931e+07	1.55868e+08	8.02925e+07
Q9W392	Chaperonin containing TCP1 subunit 2 OS	Drosophila melanogaster	CCT2	0	138.372	47	21	535	58	5.85	3.83605e+07	2.89966e+08	3.47797e+07	2.48592e+08
A0A0B4KHR8	Multiple ankyrin repeats single KH domain, isoform E OS	Drosophila melanogaster	mask	0	138.285	9	22	4000	422.8	5.69	1.65929e+06	1.47822e+08	3.05682e+06	2.0692e+08
Q8MMD3	Epidermal growth factor receptor pathway substrate clone 15, isoform C OS	Drosophila melanogaster	Eps-15	0	135.759	32	25	1106	119.5	5.14	512516	3.62339e+08	1.76636e+06	4.30249e+08
Q7KTL5	LD08056p OS	Drosophila melanogaster	sip2	0	131.359	36	20	657	72.8	5.17	15886.3	4.50098e+08		4.52662e+08
Q9VD13	GH02671p OS	Drosophila melanogaster	lqfR	0	131.128	37	19	649	69.3	5.3	415955	4.4242e+08	2.82204e+06	6.51275e+08
Q9VVI2	Enhancer of mRNA-decapping protein 3 OS	Drosophila melanogaster	Edc3	0	127.116	36	20	680	73.4	8.43	4.93783e+06	4.82789e+08	5.40082e+06	5.03576e+08
C0HKA1	40S ribosomal protein S14b OS	Drosophila melanogaster	RpS14b	0	124.532	52	11	151	16.3	10.35	2.71155e+08	2.69476e+08	3.15263e+08	2.90726e+08
A0A126GUM8	Lingerer, isoform L OS	Drosophila melanogaster	lig	0	120.799	18	13	1261	127.4	6.89	7.56795e+06	7.96114e+08	2.11728e+07	1.64627e+09
A4V391	Chaperonin containing TCP1 subunit 1, isoform B OS	Drosophila melanogaster	CCT1	0	119.99	29	18	557	59.5	6.39	1.32229e+08	1.39951e+08	1.35633e+08	1.02045e+08
Q8IR86	Bifocal, isoform B OS	Drosophila melanogaster	bif	0	117.541	28	21	1235	130	6.14		3.20715e+08		4.52338e+08
P21187	Polyadenylate-binding protein OS	Drosophila melanogaster	pAbp	0	117.134	32	15	634	69.9	9.31	1.62273e+08	2.12217e+08	1.79989e+08	2.44243e+08
P61857	Tubulin beta-2 chain OS	Drosophila melanogaster	betaTub85D	0	116.801	27	13	446	49.8	4.83	1.78072e+07	9.12426e+06	1.59851e+07	1.73543e+07
P08841	Tubulin beta-3 chain OS	Drosophila melanogaster	betaTub60D	0	115.871	40	18	454	50.8	4.88	37023736	3.31306e+07	4.57785e+07	2.8546e+07
A0A0B4LGH1	Tubulin beta chain OS	Drosophila melanogaster	betaTub60D	0	114.981	40	18	453	50.7	4.88	76735263	1.14007e+08	9.44336e+07	1.22471e+08
Q9W4M9	tRNA (cytosine(34)-C(5))-methyltransferase OS	Drosophila melanogaster	Nsun2	0	112.839	25	15	746	84.1	6.83	9.7259e+07	9.22307e+07	8.76388e+07	1.03637e+08
Q9VN21	LD30155p OS	Drosophila melanogaster	lost	0	109.998	38	13	545	59.7	9.06	3.57601e+08	6.29871e+08	5.30601e+08	5.89533e+08
M9PCT8	Abl tyrosine kinase, isoform C OS	Drosophila melanogaster	Abl	0	107.126	15	18	1705	181.5	8.31	871452	1.98509e+08	1.04402e+06	2.28318e+08
P13060	Elongation factor 2 OS	Drosophila melanogaster	EF2	0	106.274	22	18	844	94.4	6.6	1.05461e+08	1.20899e+08	6.67473e+07	1.22252e+08
Q05825	ATP synthase subunit beta, mitochondrial OS	Drosophila melanogaster	ATPsynbeta	0	105.749	30	12	505	54.1	5.27	1.8829e+08	2.45275e+08	1.70392e+08	2.59883e+08
Q9VCX1	Regulator of G-protein signaling loco OS	Drosophila melanogaster	loco	0	105.658	19	21	1541	167.2	9	4.81174e+06	1.54371e+08	9.26567e+06	2.26644e+08
Q9W5R5	LD47843p OS	Drosophila melanogaster	Slmap	0	105.362	30	22	897	100.9	4.98		1.76487e+08	6.44918e+06	1.21563e+08
Q9W5R8	60S ribosomal protein L5 OS	Drosophila melanogaster	RpL5	0	104.061	33	14	299	34	9.77	2.09358e+08	1.98135e+08	1.98045e+08	1.57358e+08
P41093	60S ribosomal protein L18a OS	Drosophila melanogaster	RpL18A	0	103.215	55	18	177	21	10.62	4.3584e+08	4.3543e+08	3.58982e+08	2.91594e+08
C9QP42	Eukaryotic translation initiation factor 4A, isoform E OS	Drosophila melanogaster	eIF4A	0	102.27	37	16	403	45.8	5.66	3.14342e+08	2.79641e+08	2.51966e+08	1.89423e+08
A1Z6I7	Bub1-related kinase OS	Drosophila melanogaster	BubR1	0	99.171	16	18	1460	165	6.33	2.2091e+07	1.36645e+08	3.18828e+06	2.39509e+08
P35381	ATP synthase subunit alpha, mitochondrial OS	Drosophila melanogaster	blw	0	99.079	32	18	552	59.4	9.01	1.39275e+08	1.17471e+08	1.20347e+08	7.55649e+07
A0A0B4KI71	Microtubule-associated protein 205, isoform C OS	Drosophila melanogaster	Map205	0	95.795	16	15	1109	118.1	4.83	1.82217e+07	8.62717e+07	2.38683e+07	9.54829e+07
O16797	60S ribosomal protein L3 OS	Drosophila melanogaster	RpL3	0	90.463	46	23	416	46.9	10.24	2.69001e+08	3.35431e+08	3.88418e+08	4.96764e+08
A1Z6H7	Nuclear pore membrane glycoprotein 210 OS	Drosophila melanogaster	Gp210	0	90.354	17	27	1876	209.7	6.47	1.34988e+07	3.0045e+08	1.29532e+07	3.43086e+08
Q7KKI0	Chaperonin containing TCP1 subunit 5, isoform A OS	Drosophila melanogaster	CCT5	0	90.283	33	20	542	59.2	6.25	76093884	8.68742e+07	9.53742e+07	1.1514e+08
Q9V9Q4	LD43819p OS	Drosophila melanogaster	Dmel\CG1416	0	90.135	41	15	354	40.1	6.57	1.1461e+08	1.76705e+08	1.03618e+08	1.75688e+08
Q9W4N8	LD30122p OS	Drosophila melanogaster	Vap33	0	89.731	59	13	269	29.5	7.78	1.18877e+07	1.39202e+09	1.91248e+07	1.66819e+09
Q8MRM6	GH15213p OS	Drosophila melanogaster	Dmel\CG12065	0	88.044	31	18	641	71.1	7.39		1.78205e+08	416466	2.16313e+08
Q9VBN5	60S ribosomal protein L27 OS	Drosophila melanogaster	RpL27	0	87.947	61	10	135	15.9	10.61	2.68827e+08	3.02626e+08	1.74106e+08	1.85305e+08
A0A0B4KG43	Canoe, isoform H OS	Drosophila melanogaster	cno	0	87.315	14	19	1968	218	7.06		1.48844e+08	495799	2.01155e+08
Q9W0B8	Coatomer subunit alpha OS	Drosophila melanogaster	alphaCOP	0	85.778	21	21	1234	139.2	7.65	7.91528e+07	1.40471e+08	6.07079e+07	1.42658e+08
Q9VPX7	Adenylyl cyclase-associated protein OS	Drosophila melanogaster	capt	0	85.355	30	12	424	45.6	7.06	6.47757e+06	2.61897e+08	2.27878e+06	2.23802e+08
M9PCQ6	Discs large 5, isoform C OS	Drosophila melanogaster	Dlg5	0	84.824	18	17	1497	162.4	8.18	331639	1.19772e+08		1.55658e+08
M9PGG0	ADP-ribosylation factor GTPase activating protein 3, isoform E OS	Drosophila melanogaster	ArfGAP3	0	83.264	28	9	513	54.4	8.94		3.089e+08	554112	3.42377e+08
A0A0B4LH64	Ataxin-2, isoform D OS	Drosophila melanogaster	Atx2	0	82.769	17	11	1023	111.3	8.03	4.56972e+07	3.47347e+07	4.50454e+07	7.00742e+07
Q26365	ADP,ATP carrier protein OS	Drosophila melanogaster	sesB	0	82.634	50	21	312	34.2	9.8	4.44315e+08	5.7307e+08	3.73316e+08	3.7276e+08
A8DZ29	Eukaryotic translation initiation factor 4G1, isoform B OS	Drosophila melanogaster	eIF4G1	0	82.211	11	14	1919	211	8.35	5.71855e+07	1.46995e+08	1.13712e+08	2.591e+08
Q8INU2	Dynamin associated protein 160, isoform B OS	Drosophila melanogaster	Dap160	0	80.819	22	18	1014	111.8	5.5				3.54159e+07
P29845	Heat shock 70 kDa protein cognate 5 OS	Drosophila melanogaster	Hsc70-5	0	80.667	24	17	686	74	6.35	4.35844e+07	1.29511e+07	4.8329e+07	1.98756e+07
P50887	60S ribosomal protein L22 OS	Drosophila melanogaster	RpL22	0	80.404	37	7	299	30.6	10.11	8.92738e+07	1.0134e+08	8.77372e+07	1.06005e+08
Q9NJH0	Elongation factor 1-gamma OS	Drosophila melanogaster	eEF1gamma	0	79.857	34	14	431	48.9	7.05	9.68631e+07	1.36266e+08	1.01889e+08	1.26355e+08
P55830	40S ribosomal protein S3a OS	Drosophila melanogaster	RpS3A	0	78.324	40	15	268	30.3	9.61	1.87356e+08	2.30861e+08	1.80168e+08	2.44672e+08
P54397	39 kDa FK506-binding nuclear protein OS	Drosophila melanogaster	FK506-bp1	0	78.019	35	12	357	39.3	4.79	1.2994e+09	3.09873e+08	1.00282e+09	2.0529e+08
Q9V3G1	60S ribosomal protein L8 OS	Drosophila melanogaster	RpL8	0	77.589	38	12	256	27.9	11.15	168331469	1.94381e+08	1.32752e+08	2.0197e+08
P29327	40S ribosomal protein S6 OS	Drosophila melanogaster	RpS6	0	76.582	42	14	248	28.4	10.74	2.52866e+08	2.79289e+08	1.83644e+08	1.649e+08
Q9W1B0	Serine/threonine-protein kinase Genghis Khan OS	Drosophila melanogaster	gek	0	75.467	15	18	1637	186.6	6		1.1221e+08	730818	9.13922e+07
M9PBF6	Dynamin associated protein 160, isoform G OS	Drosophila melanogaster	Dap160	0	74.246	20	18	1088	119.8	5.16	780147	2.21485e+08	650383	1.89442e+08
Q9VHC4	Uncharacterized protein, isoform A OS	Drosophila melanogaster	FCHo2	0	73.97	21	14	1133	120.9	8.32		4.13915e+07		5.86882e+07
Q9V9M7	RE62581p OS	Drosophila melanogaster	RpL21	0	71.687	33	9	159	18.5	10.55	1.62155e+08	1.56494e+08	1.33939e+08	1.11431e+08
P40797	Protein peanut OS	Drosophila melanogaster	pnut	0	71.152	22	13	539	60.1	8.75	4.40514e+06	1.75956e+08	3.40611e+06	9.80231e+07
Q6AWD5	AT02057p OS	Drosophila melanogaster	Dmel\CG8176	0	70.509	19	14	1220	129.8	8.32		1.27772e+08	244649	1.55827e+08
Q9VXN3	LD07988p OS	Drosophila melanogaster	Dmel\CG8578	0	70.233	37	13	396	45.4	7.14		9.61593e+07	94801.3	1.07284e+08
Q9W002	Misshapen, isoform A OS	Drosophila melanogaster	msn	0	70.113	15	12	1504	162.3	9.33	9.86782e+06	4.32329e+07	1.71441e+07	6.46759e+07
A1ZB83	Uncharacterized protein, isoform B OS	Drosophila melanogaster	BcDNA:RH27395	0	70.042	36	12	355	39.3	5	2.05381e+06	7.7666e+08	3.08868e+06	9.70324e+08
A0A0B4LFL2	Eukaryotic translation initiation factor 3 subunit C OS	Drosophila melanogaster	eIF3c	0	69.204	19	15	910	105.6	6.06	4.90011e+07	4.07344e+07	3.68326e+07	4.13969e+07
Q9V9W2	Ribosomal protein L6, isoform A OS	Drosophila melanogaster	RpL6	0	68.168	30	10	243	27.7	10.68	6.68828e+07	6.05826e+07	3.96886e+07	3.54075e+07
Q9XZ21	Something that sticks like glue, isoform A OS	Drosophila melanogaster	snama	0	67.813	15	13	1231	139	9.73	3.44845e+07	3.33756e+07	2.41e+07	4.32478e+07
Q9VB10	GH01709p OS	Drosophila melanogaster	Dmel\CG5590	0	67.046	36	13	412	44.3	8.02	4.48866e+07	2.07812e+07	4.47453e+07	3.20337e+07
P15348	DNA topoisomerase 2 OS	Drosophila melanogaster	Top2	0	66.528	12	15	1447	164.3	8.22	3.10064e+07	2.77774e+07	4.3527e+07	3.38707e+07
Q8IQZ7	FI19014p1 OS	Drosophila melanogaster	Fim	0	66.508	23	14	641	72	5.55	1.58838e+06	1.58829e+08	1.11146e+06	1.46695e+08
Q9VEV3	LP07287p OS	Drosophila melanogaster	Dmel\CG14894	0	65.673	40	11	263	29.4	4.64		2.06918e+08		1.55553e+08
Q9VWL0	Mec2 OS	Drosophila melanogaster	Mec2	0	65.504	35	9	350	38.6	5.25	3.95769e+07	4.56304e+07	5.51757e+07	7.02055e+07
P48809	Heterogeneous nuclear ribonucleoprotein 27C OS	Drosophila melanogaster	Hrb27C	0	65.364	26	6	421	44.7	6.8	1.07999e+08	1.10072e+08	1.67582e+08	2.01382e+08
P09180	60S ribosomal protein L4 OS	Drosophila melanogaster	RpL4	0	64.38	28	12	401	45	11.47	8.16143e+07	9.58391e+07	6.77694e+07	6.44707e+07
Q9V9A7	Probable methylcrotonoyl-CoA carbylase beta chain, mitochondrial OS	Drosophila melanogaster	Mccc2	0	64.254	24	11	578	62.6	7.49	4.36155e+07	2.03149e+08	1.61736e+07	1.12909e+08
Q7KHK9	DREAM OS	Drosophila melanogaster	Strica	0	64.005	29	10	527	57.4	9.8	2.27275e+07	5.37037e+07	4.26973e+07	8.66263e+07
Q9VDS5	Rho GTPase-activating protein 92B OS	Drosophila melanogaster	RhoGAP92B	0	63.79	22	15	740	83	8.46	932986	1.11226e+08	147983	8.39886e+07
P48159	60S ribosomal protein L23 OS	Drosophila melanogaster	RpL23	0	63.632	41	10	140	14.9	10.83	2.45441e+08	1.86012e+08	1.61589e+08	1.21214e+08
M9PGV6	Alpha spectrin, isoform B OS	Drosophila melanogaster	alpha-Sc	0	62.216	9	19	2457	282.4	5.2		7.18234e+07		6.18977e+07
M9PCQ8	Chico, isoform B OS	Drosophila melanogaster	chico	0	61.707	16	10	968	107.8	7.65		7.3922e+07		1.11055e+08
Q9W0S7	Staphylococcal nuclease domain-containing protein 1 OS	Drosophila melanogaster	Tudor-SN	0	61.262	21	15	926	103	8.05	6.30034e+07	5.92371e+07	4.86568e+07	4.59537e+07
Q7JRI6	RE18604p OS	Drosophila melanogaster	BcDNA:RE18604	0	60.894	57	11	188	20.3	5.47		3.53354e+06		3.36613e+06
Q0KHR5	Rho GTPase activating protein at 15B, isoform B OS	Drosophila melanogaster	RhoGAP15B	0	60.347	13	14	1510	169.8	6.77	283509	8.17382e+07	504333	1.21603e+08
Q9VZ69	IGF-II mRNA-binding protein OS	Drosophila melanogaster	Imp	0	59.833	25	13	566	62.1	9.61	5.35368e+07	5.45443e+07	7.30707e+07	6.94352e+07
P28668	Bifunctional glutamate/proline--tRNA ligase OS	Drosophila melanogaster	GluProRS	0	59.35	9	12	1714	189.3	8.63	2.25811e+07	1.53099e+07	1.82899e+07	2.02378e+07
Q9VW54	26S proteasome non-ATPase regulatory subunit 2 OS	Drosophila melanogaster	Rpn1	0	59.101	17	14	919	102.2	5.85	4.18312e+07	1.74656e+07	2.89276e+07	1.4374e+07
O01666	ATP synthase subunit gamma, mitochondrial OS	Drosophila melanogaster	ATPsyngamma	0	58.14	36	8	297	32.9	9.22	8.13852e+07	8.16367e+07	8.83774e+07	1.0521e+08
A0A0B4LG52	GEO08239p1 OS	Drosophila melanogaster	RpS16	0	57.815	44	10	148	16.8	10.17	1.30341e+08	1.44263e+08	1.11445e+08	1.18695e+08
Q9VQL7	Fatty acid synthase 1, isoform A OS	Drosophila melanogaster	FASN1	0	57.542	7	12	2438	266.3	6.37	2.49007e+07	1.67218e+07	2.70727e+07	1.38495e+07
Q9I7F7	Activated Cdc42 kinase-like OS	Drosophila melanogaster	Ack-like	0	56.969	14	12	1337	147.4	6.58	151551	7.89205e+07		9.7206e+07
Q9W1X4	Nuclear pore complex protein Nup214 OS	Drosophila melanogaster	Nup214	0	56.88	8	11	1711	175.1	8.75		2.2593e+08	1.36116e+06	2.09139e+08
Q0E9B6	40S ribosomal protein S11 OS	Drosophila melanogaster	RpS11	0	56.495	58	14	155	18.1	10.93	2.16796e+08	2.73819e+08	2.19683e+08	2.2265e+08
A1ZA47	PDZ and LIM domain protein Zasp OS	Drosophila melanogaster	Zasp52	0	55.963	7	9	2194	237.9	6.42		2.71588e+08	260550	3.09625e+08
A1ZAP1	FI21220p1 OS	Drosophila melanogaster	Dmel\CG9646	0	55.313	14	8	889	99	7.84		7.7744e+07		8.2067e+07
A8JNN1	Ectoderm-expressed 4, isoform D OS	Drosophila melanogaster	Sarm	0	55.008	11	12	1637	177.7	8.02	1.17649e+08	1.8617e+08	2.49998e+08	1.91902e+08
Q27268	ATP-dependent RNA helicase WM6 OS	Drosophila melanogaster	Hel25E	0	54.653	25	10	424	48.6	5.66	6.56532e+07	4.69701e+07	4.56191e+07	4.41978e+07
Q9VJ19	RE25263p OS	Drosophila melanogaster	RpL30	0	54.513	55	7	111	12.2	9.58	1.58166e+08	2.28532e+08	1.76368e+08	2.03366e+08
E1JJ68	Rm62, isoform H OS	Drosophila melanogaster	Rm62	0	53.992	26	12	575	62.4	9.57	4.19338e+07	3.9832e+07	3.99656e+07	5.17331e+07
A0A0B4JD97	Transforming acidic coiled-coil protein, isoform K OS	Drosophila melanogaster	tacc	0	53.914	11	10	1322	147.1	4.98		7.36912e+07		6.69813e+07
P84040	Histone H4 OS	Drosophila melanogaster	His4	0	53.851	57	7	103	11.4	11.36	1.202e+08	9.15347e+07	6.97468e+07	1.59466e+08
M9PIM0	Ribosomal protein L10, isoform E OS	Drosophila melanogaster	RpL10	0	53.661	32	11	218	25.5	9.85	2.76286e+08	3.1476e+08	2.28464e+08	2.69681e+08
C6SUW3	LD13662p OS	Drosophila melanogaster	RpS9	0	53.076	48	14	195	22.6	10.61	1.77437e+08	2.5765e+08	1.5924e+08	2.43658e+08
A4V303	T-complex protein 1 subunit gamma OS	Drosophila melanogaster	CCT3	0	52.834	28	15	544	59.4	6.8	4.43103e+07	4.74697e+07	3.66938e+07	4.14228e+07
X2JE15	Shibire, isoform P OS	Drosophila melanogaster	shi	0	52.685	19	14	881	98.2	8.09		2.34716e+06	1.15161e+06	7.65464e+06
P41126	60S ribosomal protein L13 OS	Drosophila melanogaster	RpL13	0	52.614	33	9	218	24.9	10.99	4.9331e+07	6.12833e+07	2.67556e+07	4.23588e+07
Q9VU84	Drebrin-like protein OS	Drosophila melanogaster	Abp1	0	52.532	26	9	531	58.7	5.02		6.24683e+07		1.14789e+08
P45594	Cofilin/actin-depolymerizing factor homolog OS	Drosophila melanogaster	tsr	0	52.444	40	7	148	17.1	7.17	6.698e+07	7.28764e+07	6.2746e+07	6.46728e+07
Q86BM5	A kinase anchor protein 200, isoform D OS	Drosophila melanogaster	Akap200	0	52.143	9	6	837	88.1	4.22		8.31278e+07		1.24646e+08
Q9VSZ1	GH05942p OS	Drosophila melanogaster	DmTOM1	0	51.329	16	7	543	57.6	4.87	284735	9.00294e+07		1.05997e+08
Q9VCH5	Nuclear pore complex protein Nup98-Nup96 OS	Drosophila melanogaster	Nup98-96	0	51.283	7	9	1960	210	6.52	2.4684e+06	7.68598e+07	3.3901e+06	1.22856e+08
Q7K0D8	Nuclear pore complex protein Nup50 OS	Drosophila melanogaster	Nup50	0	50.797	23	9	564	59.4	8.43	3.53073e+06	8.9595e+07	1.03449e+06	7.55686e+07
A4V4I8	Shibire, isoform F OS	Drosophila melanogaster	shi	0	50.482	19	14	877	97.7	8.37	1.56661e+07	1.94173e+08	1.90153e+07	2.37695e+08
Q9VS34	60S ribosomal protein L18 OS	Drosophila melanogaster	RpL18	0	50.127	48	7	188	21.7	11.53	7.79146e+07	1.73649e+08	1.41899e+08	3.32792e+08
E1JJR3	5'-3' exoribonuclease 1 OS	Drosophila melanogaster	pcm	0	50.069	12	15	1613	184.5	7.03	2.72618e+08	3.01981e+08	3.98681e+08	3.40146e+08
Q7KTI8	Receptor protein-tyrosine kinase OS	Drosophila melanogaster	Pvr	0	50.061	10	9	1503	169.4	5.85	705490	9.01681e+07	1.55055e+06	1.40698e+08
A0A0B4LFZ4	TER94, isoform E OS	Drosophila melanogaster	TER94	0	49.954	16	11	825	91.9	5.38	3.38669e+07	6.60474e+07	3.86381e+07	7.59298e+07
Q9VBX1	Nuclear export mediator factor NEMF homolog OS	Drosophila melanogaster	Clbn	0	49.897	8	7	992	112.5	7.17	4.90917e+06	6.79545e+07	6.43566e+06	6.93977e+07
Q8SY33	Protein Gawky OS	Drosophila melanogaster	gw	0	49.373	15	10	1384	142.9	6.74		7.01646e+07		1.16135e+08
Q9VZI1	Transgelin OS	Drosophila melanogaster	Chd64	0	49.309	44	10	188	20.6	8.43	8.04684e+06	2.31337e+08	1.14471e+07	2.11384e+08
Q7KN85	ATP-citrate synthase OS	Drosophila melanogaster	ATPCL	0	49.047	17	10	1112	121.3	7.31		7.75068e+07	464296	9.92329e+07
O18640	Guanine nucleotide-binding protein subunit beta-like protein OS	Drosophila melanogaster	Rack1	0	49.007	29	8	318	35.6	7.47	1.59952e+08	1.75165e+08	1.43731e+08	1.70958e+08
Q9VNE9	60S ribosomal protein L13a OS	Drosophila melanogaster	RpL13A	0	48.865	28	10	205	23.6	11.03	1.32775e+08	1.89989e+08	9.92716e+07	9.92507e+07
Q9XZJ4	Proteasome subunit alpha type-6 OS	Drosophila melanogaster	Prosalpha1	0	48.418	35	9	244	27.1	7.66	7.47761e+07	7.25909e+07	7.81529e+07	6.00509e+07
M9NDL7	RALBP1 associated Eps domain containing, isoform B OS	Drosophila melanogaster	Reps	0	48.259	22	12	878	93.3	5.96	3283507	6.89544e+07	1.45793e+06	7.71341e+07
Q9V470	Succinate--CoA ligase [GDP-forming] subunit beta, mitochondrial OS	Drosophila melanogaster	ScsbetaG	0	48.225	22	8	416	45	6.01	5.03305e+07	3.11521e+07	4.30155e+07	2.08161e+07
Q8T0M2	GH22734p OS	Drosophila melanogaster	CG7701	0	48.214	14	11	1263	136.1	9.7		7.49051e+07	793279	1.08103e+08
A4V4A5	GTP-binding nuclear protein OS	Drosophila melanogaster	Ran	0	47.729	41	10	216	24.7	7.81	1.59277e+08	1.55326e+08	1.61105e+08	1.24075e+08
Q9VZS5	60S ribosomal protein L28 OS	Drosophila melanogaster	RpL28	0	47.352	49	8	144	16	11.09	7.71583e+07	9.62142e+07	8.25049e+07	8.45584e+07
P46863	Kinesin-like protein Klp61F OS	Drosophila melanogaster	Klp61F	0	46.93	12	10	1066	121.1	6.43	127027793	1.02471e+08	2.48889e+08	1.34199e+08
Q9VHP0	ATP-dependent RNA helicase bel OS	Drosophila melanogaster	bel	0	46.533	17	8	798	85	7.53	1.0514e+07	4.80939e+07	7.77267e+06	2.08933e+07
P42207	Septin-1 OS	Drosophila melanogaster	2021-09-01	0	46.447	31	8	361	41.1	6.55	6.96629e+06	5.2809e+07	1.71048e+07	6.13645e+07
Q9VAW3	GH12731p OS	Drosophila melanogaster	Gfat2	0	45.716	17	10	683	76.5	6.62	3.9921e+07	2.04487e+07	1.56681e+07	1.82137e+07
O46048	EG:133E12.4 protein OS	Drosophila melanogaster	east	0	45.569	7	10	2342	250	6.23	172727	4.97076e+07	386867	9.23681e+07
O61613	Glycylpeptide N-tetradecanoyltransferase OS	Drosophila melanogaster	Nmt	0	45.547	22	14	472	53.8	8.44		1.25184e+08		1.12091e+08
P15357	Ubiquitin-40S ribosomal protein S27a OS	Drosophila melanogaster	RpS27A	0	45.478	27	6	156	17.9	9.77	112878311	2.52643e+08	1.50457e+08	3.21274e+08
Q9W1V3	rRNA 2'-O-methyltransferase fibrillarin OS	Drosophila melanogaster	Fib	0	45.357	34	10	344	34.6	10.29	2.74445e+07	4.54699e+07	2.47391e+07	2.96726e+07
Q9VCE7	Krueppel target at 95D, isoform A OS	Drosophila melanogaster	KrT95D	0	44.99	9	8	1175	124.5	8.19		5.65225e+07	449213	1.13041e+08
Q9I7T7	La-related protein Larp4B OS	Drosophila melanogaster	Larp4B	0	44.71	11	5	1531	161.9	8.75	3.0067e+06	6.7065e+07	5.26545e+06	1.07985e+08
P48810	Heterogeneous nuclear ribonucleoprotein 87F OS	Drosophila melanogaster	Hrb87F	0	44.707	24	7	385	39.5	9.03	4.65094e+07	4.86986e+07	4.4499e+07	4.25523e+07
O18333	GH01619p OS	Drosophila melanogaster	Rab2	0	43.525	44	8	213	23.5	6.39	4.46084e+07	4.26412e+07	4.30597e+07	4.88801e+07
P48149	40S ribosomal protein S15Aa OS	Drosophila melanogaster	RpS15Aa	0	43.08	59	7	130	14.8	9.8	1.48142e+08	1.6596e+08	1.28165e+08	1.0809e+08
Q7KMJ6	RNA-binding protein spenito OS	Drosophila melanogaster	nito	0	42.785	12	9	793	89	9.38	1.92741e+07	2.51404e+07	2.40959e+07	3.00285e+07
X2J5G6	Ribosomal protein L7, isoform B OS	Drosophila melanogaster	RpL7	0	42.586	32	11	252	29.5	10.89	9.15619e+07	1.58024e+08	8.00848e+07	1.12588e+08
Q9I7K0	Microtubule-associated protein Jupiter OS	Drosophila melanogaster	Jupiter	0	42.553	50	6	208	22.3	10.14	2.38711e+06	1.81666e+08	1.01255e+06	2.29831e+08
A0A0B4LFD9	GEO04460p1 OS	Drosophila melanogaster	RpS23	0	42.241	32	8	143	16	10.59	1.18552e+08	1.16909e+08	7.27652e+07	1.00375e+08
A0A0B4KHL2	Coatomer subunit gamma OS	Drosophila melanogaster	gammaCOP	0	41.968	9	6	897	99.4	5.3	1.2458e+07	1.40786e+07	5.20267e+06	1.10756e+07
Q9VN25	Eukaryotic translation initiation factor 3 subunit A OS	Drosophila melanogaster	eIF3a	0	41.922	9	9	1140	133.8	9.01	2.06866e+07	3.96236e+07	1.48773e+07	2.94816e+07
Q9VLC5	Aldehyde dehydrogenase OS	Drosophila melanogaster	Aldh	0	41.836	23	9	520	57	6.8	2.3015e+07	7.48911e+06	2.61619e+07	1.0007e+07
X2JDU0	Ribosomal protein L9, isoform C OS	Drosophila melanogaster	RpL9	0	41.355	30	7	190	21.4	9.69	1.27932e+08	1.235e+08	8.64798e+07	7.59197e+07
Q9W3Y3	LD13807p OS	Drosophila melanogaster	Dmel\CG3226	0	41.152	43	9	230	25.8	6.96	1.05869e+06	2.71283e+08	1.94466e+06	3.15935e+08
P55828	40S ribosomal protein S20 OS	Drosophila melanogaster	RpS20	0	41.116	41	6	120	13.5	10.33	6.03416e+07	3.96287e+07	3.99244e+07	2.7677e+07
P91926	AP-2 complex subunit alpha OS	Drosophila melanogaster	AP-2alpha	0	40.413	14	11	940	105.6	7.18	2.54991e+07	5.23856e+07	2.42762e+07	5.34346e+07
Q9VKD3	Cysteine desulfurase, mitochondrial OS	Drosophila melanogaster	Nfs1	0	39.857	23	8	462	51	8.21	1.68667e+07	1.6148e+07	2.22288e+07	2.52394e+07
A0A0C4DHD4	Yorkie, isoform G OS	Drosophila melanogaster	yki	0	39.744	30	8	395	43.6	5.41		7.94097e+07	121482	1.10025e+08
Q9VA91	40S ribosomal protein S7 OS	Drosophila melanogaster	RpS7	0	39.687	36	10	194	22.2	9.8	7.53928e+07	8.47339e+07	6.67146e+07	6.7866e+07
Q7K5K3	Pyruvate dehydrogenase E1 component subunit beta OS	Drosophila melanogaster	Pdhb	0	39.281	19	7	365	39.3	7.8	3.48279e+07	1.44325e+07	3.57758e+07	2.28707e+07
Q9VTH2	FI22313p1 OS	Drosophila melanogaster	CG18490	0	39.047	10	7	1233	133	9.58		2.50262e+07		4.59119e+07
Q9VXQ5	Chaperonin containing TCP1 subunit 6 OS	Drosophila melanogaster	CCT6	0	38.929	15	6	533	58.2	6.62	1.92721e+07	4.95283e+07	1.70066e+07	4.88845e+07
P54359	Septin-2 OS	Drosophila melanogaster	2021-09-02	0	38.92	26	10	419	48.4	7.61		6.98201e+07		4.00322e+07
E1JIT7	PH and SEC7 domain-containing protein OS	Drosophila melanogaster	Efa6	0	38.637	8	8	1601	176.3	6.21	266788	3.36786e+07	559975	3.3606e+07
Q9W179	Sterile20-like kinase, isoform B OS	Drosophila melanogaster	Slik	0	38.399	7	8	1703	192	6.62	1.09783e+06	5.47825e+07	2.23868e+06	7.16183e+07
B7Z0R7	Autophagy-related 16, isoform F OS	Drosophila melanogaster	Atg16	0	38.249	18	8	612	68.2	7.37	311876	5.37487e+07	1.17762e+06	6.69856e+07
Q9VWS3	Rab11 interacting protein, isoform A OS	Drosophila melanogaster	Rip11	0	38.085	12	8	832	91.8	6.28	849375	9.10106e+07	645890	1.409e+08
Q7K0E6	Aspartyl-tRNA synthetase, isoform A OS	Drosophila melanogaster	AspRS	0	38.025	20	8	531	59	6.81	2.91902e+07	4.09922e+07	3.2447e+07	3.65414e+07
Q7KQM6	GIGYF family protein CG11148 OS	Drosophila melanogaster	CG11148	0	37.945	9	9	1574	173.6	7.11		3.6202e+07		5.02609e+07
Q9XZ57	Eb1, isoform E OS	Drosophila melanogaster	Eb1	0	37.745	34	8	290	32.5	5.34	5.04791e+06	5.21798e+07	2.8513e+06	5.33633e+07
P23128	ATP-dependent RNA helicase me31b OS	Drosophila melanogaster	me31B	0	37.717	24	10	459	51.9	7.64	3.21017e+07	2.16809e+08	1.08144e+08	2.12785e+08
Q9V3Z4	GH11341p OS	Drosophila melanogaster	Rpn5	0	37.602	18	10	502	57.7	5.8	2.00484e+07	1.44898e+07	1.99591e+07	9.55294e+06
A4V0N4	MIP16230p OS	Drosophila melanogaster	Vha68-2	0	37.297	12	5	614	68.3	5.34	19906387	2.12227e+07	2.32025e+07	3.18866e+07
Q9VHL2	T-complex protein 1 subunit eta OS	Drosophila melanogaster	CCT7	0	37.285	25	13	544	59.3	6.34	2.33933e+07	4.55465e+07	2.5502e+07	4.74865e+07
Q9W552	Vacuolar protein sorting-associated protein 26 OS	Drosophila melanogaster	Vps26	0	37.226	24	8	478	52.6	6.39	557314	7.38622e+07	1.34848e+06	9.07679e+07
A0A0B4K6M4	Scribble, isoform O OS	Drosophila melanogaster	scrib	0	36.748	6	8	2515	273.5	4.91	516601	3.52911e+07		5.25132e+07
P36241	60S ribosomal protein L19 OS	Drosophila melanogaster	RpL19	0	36.615	37	9	203	24	11	3.92771e+07	4.98739e+07	2.57698e+07	4.45689e+07
P13469	DNA-binding protein modulo OS	Drosophila melanogaster	mod	0	36.587	13	6	542	60.3	5.43	1.70037e+07	3.27837e+07	2.1638e+07	5.93983e+07
M9NE01	Serine/threonine-protein phosphatase OS	Drosophila melanogaster	Pp2B-14D	0	36.352	14	8	570	63.1	5.88		2.02092e+07		1.71786e+07
P41092	60S ribosomal protein L27a OS	Drosophila melanogaster	RpL27A	0	36.032	41	8	149	17	10.71	1.18688e+08	1.40576e+08	6.16754e+07	7.14462e+07
Q9VBU9	40S ribosomal protein S27 OS	Drosophila melanogaster	RpS27	0	36.01	40	5	84	9.4	9.52	7.31505e+07	7.2138e+07	7.69323e+07	4.47381e+07
Q0KI98	FI06027p OS	Drosophila melanogaster	TrpRS	0	35.926	22	7	430	47.9	6.86	3.60709e+07	4.53056e+07	7.67902e+07	6.65989e+07
P31009	40S ribosomal protein S2 OS	Drosophila melanogaster	RpS2	0	35.858	34	9	267	28.9	10.15	8.89584e+07	1.16328e+08	9.08873e+07	8.75758e+07
P55841	60S ribosomal protein L14 OS	Drosophila melanogaster	RpL14	0	35.701	43	8	166	19.2	11.18	1.21578e+08	1.27618e+08	9.75042e+07	1.19428e+08
Q9VAX7	Tubulin beta chain OS	Drosophila melanogaster	betaTub97EF	0	35.618	18	9	457	51.3	4.83	4.19825e+06	1.29677e+06	2.1424e+06	560579
Q9W3N1	RH59310p OS	Drosophila melanogaster	spidey	0	35.431	23	7	321	35.1	9.47	3.44977e+07	3.44224e+07	3.13568e+07	3.30928e+07
P20240	Otefin OS	Drosophila melanogaster	Ote	0	35.24	32	7	424	46.6	9.55	96874.4	3.56963e+07	764341	4.29139e+07
Q9VK56	Multidrug-Resistance like protein 1, isoform A OS	Drosophila melanogaster	MRP	0	34.719	7	7	1549	173.3	6.44	7.60033e+06	2.37621e+07	7.85798e+06	3.39045e+07
X2JCS6	60S ribosomal protein L7a OS	Drosophila melanogaster	RpL7A	0	34.702	30	9	271	30.7	10.71	5.30458e+07	6.16407e+07	4.16976e+07	6.48228e+07
Q9VB22	LD33695p OS	Drosophila melanogaster	pins	0	34.544	20	10	658	71.4	6.74	112513	3.8461e+07	534008	3.90659e+07
O17445	60S ribosomal protein L15 OS	Drosophila melanogaster	RpL15	0	34.005	29	7	204	24.3	11.47	85266476	8.43555e+07	7.3106e+07	7.81535e+07
Q9XYM0	Adapter molecule Crk OS	Drosophila melanogaster	Crk	0	33.972	37	10	271	31.2	5.26		1.48953e+08		1.32263e+08
Q9VVA6	Nuclear migration protein NudC OS	Drosophila melanogaster	nudC	0	33.957	30	10	332	37.8	5.64	210404	6.49457e+07	510044	7.98113e+07
Q9VB05	ALG-2 interacting protein X OS	Drosophila melanogaster	ALiX	0	33.653	9	8	836	92.5	5.45	2.26003e+07	4.99608e+07	2.05525e+07	5.57187e+07
Q9VYK0	Smrter, isoform D OS	Drosophila melanogaster	Smr	0	33.526	4	6	3601	378.9	9.44		3.06309e+07	84896.9	6.00293e+07
Q8INW7	FI11475p OS	Drosophila melanogaster	Pax	0	33.207	18	6	557	62	6.51	41535.6	7.88071e+07		1.37787e+08
Q8T4G5	SD01613p OS	Drosophila melanogaster	AFG3L2	0	33.105	13	9	826	89.6	8.95	1.41431e+07	1.6003e+07	1.89557e+07	2.26714e+07
A0A0B4K618	Fmr1, isoform G OS	Drosophila melanogaster	Fmr1	0	32.807	11	6	729	81	8.7	1.49405e+06	2.36866e+07	2.91863e+06	3.55564e+07
O62621	Coatomer subunit beta' OS	Drosophila melanogaster	beta'COP	0	32.633	15	10	914	102.6	5.26	7.45981e+06	5.76062e+07	4.30487e+06	7.32626e+07
O77410	Eukaryotic translation initiation factor 3 subunit E OS	Drosophila melanogaster	eIF3e	0	32.595	17	6	435	51.1	6.79	2.93623e+07	4.02804e+07	2.79473e+07	4.59643e+07
Q7K2G1	Proteasomal ubiquitin receptor ADRM1 homolog OS	Drosophila melanogaster	Rpn13	0	32.477	16	3	389	42	5.64	9.66828e+06	1.82852e+07	2.38218e+07	3.37678e+07
M9PEM7	Liquid facets, isoform G OS	Drosophila melanogaster	lqf	0	32.365	20	8	630	67.3	5.44		1.18646e+08		2.06164e+08
Q9W0A8	FI01658p OS	Drosophila melanogaster	RpL23A	0	31.671	30	9	277	29.4	10.95	1.81408e+07	2.02659e+07	1.02107e+07	9.63661e+06
Q9V461	DNA replication licensing factor Mcm6 OS	Drosophila melanogaster	Mcm6	0	31.656	12	8	817	92.3	5.38	1.79983e+07	1.37848e+07	1.8779e+07	1.70097e+07
Q7KVL6	Verprolin 1, isoform E OS	Drosophila melanogaster	Vrp1	0	31.655	17	7	761	77.6	11.41		5.07987e+07		1.04133e+08
P45437	Coatomer subunit beta OS	Drosophila melanogaster	betaCOP	0	31.462	9	6	964	107.3	6.32	17236141	1.67437e+07	1.60415e+07	1.73912e+07
Q9VV75	AT02348p OS	Drosophila melanogaster	UQCR-C2	0	31.362	23	7	440	45.4	9.44	2.63116e+07	2.48349e+07	2.65914e+07	2.76974e+07
P48601	26S proteasome regulatory subunit 4 OS	Drosophila melanogaster	Rpt2	0	31.36	20	7	439	49.3	6.58	2.50742e+07	2.26475e+07	2.07612e+07	1.93568e+07
Q8IQQ0	Neural conserved at 73EF, isoform F OS	Drosophila melanogaster	Nc73EF	0	31.297	8	5	1017	113.6	6.99	8.02707e+06	388182	6.47575e+06	382066
A1Z968	NAT1, isoform D OS	Drosophila melanogaster	NAT1	0	31.291	6	5	1488	162.8	8.53		3.1058e+07	239424	4.90358e+07
Q7JRJ9	Inner centromere protein, isoform A OS	Drosophila melanogaster	Incenp	0	31.198	12	6	755	83.5	9.28		6.32612e+07		1.14601e+08
Q9VHS8	Eukaryotic initiation factor 4A-III OS	Drosophila melanogaster	CG7483	0	31.175	14	6	399	45.6	6.02	2.35471e+06	3.78201e+06	2.44967e+06	2.92074e+06
Q1RKY9	IP15312p OS	Drosophila melanogaster	Dmel\CG1674	0	31.142	15	8	694	76.9	8.19		4.92662e+07		5.91593e+07
P07909	Heterogeneous nuclear ribonucleoprotein A1 OS	Drosophila melanogaster	Hrb98DE	0	31.13	18	6	365	39	9.03	1.75737e+07	2.03406e+07	2.07667e+07	2.08464e+07
Q86BH2	Grunge, isoform C OS	Drosophila melanogaster	Gug	0	30.741	7	9	1988	210.7	7.49	8.25877e+06	5.47928e+06	9.19734e+06	6.21067e+06
Q9W1I8	LD03592p OS	Drosophila melanogaster	Snap29	0	30.736	18	3	284	31.6	5.17		3.6364e+07		6.00034e+07
M9PDW3	Uncharacterized protein, isoform O OS	Drosophila melanogaster	Dmel\CG34417	0	30.713	6	6	1709	190.3	9.23		2.5633e+07	168470	4.34394e+07
Q8MZI3	GH10652p OS	Drosophila melanogaster	BcDNA:HL07910	0	30.657	9	5	818	88.2	9.36	7.06203e+06	7.02386e+06	9.05044e+06	1.23723e+07
M9MSA2	Ajuba LIM protein, isoform D OS	Drosophila melanogaster	jub	0	30.498	14	5	723	77.4	7.21		3.65801e+07		3.89876e+07
Q8T4F7	Protein enabled OS	Drosophila melanogaster	ena	0	30.301	11	7	980	104.8	9.47	1.58118e+06	3.24288e+07	1.18711e+06	4.56893e+07
Q9W1H8	GH13256p OS	Drosophila melanogaster	Mtpbeta	0	30.09	16	8	469	50.6	9.14	3.66478e+07	4.33984e+07	4.13042e+07	4.18843e+07
Q23978	Unconventional myosin ID OS	Drosophila melanogaster	Myo31DF	0	30.056	8	7	1011	117	9.42	7.61578e+06	1.3898e+07	1.32547e+07	1.30943e+07
Q9VXF1	Serine/threonine-protein phosphatase 2B catalytic subunit 3 OS	Drosophila melanogaster	CanA-14F	0	29.884	17	9	584	64.2	6.07	1.04503e+07	9.36719e+07	6.16728e+06	9.65695e+07
C8VV60	FI03659p OS	Drosophila melanogaster	CG10616-RA	0	29.737	16	5	492	54.6	5.01	7492839	1.14724e+07	1.65531e+07	2.51735e+07
Q9V434	Asparaginyl-tRNA synthetase, isoform A OS	Drosophila melanogaster	AsnRS	0	29.721	14	7	558	63.9	5.96	3.61596e+07	3.14659e+07	2.85069e+07	1.55671e+07
Q9V3G7	26S proteasome non-ATPase regulatory subunit 6 OS	Drosophila melanogaster	Rpn7	0	29.406	20	6	389	45.4	6.48	1.0825e+07	8.04225e+06	6.10259e+06	9.35422e+06
M9PG62	Regulatory particle non-ATPase 3, isoform B OS	Drosophila melanogaster	Rpn3	0	29.385	22	11	494	56	9	2.01195e+07	1.96105e+07	2.30956e+07	1.34396e+07
A1Z934	SD19268p OS	Drosophila melanogaster	Dmel\CG8778	0	29.221	24	6	299	31.9	8.22	1.67051e+07	8.57487e+06	1.3379e+07	6.03758e+06
P41374	Eukaryotic translation initiation factor 2 subunit 1 OS	Drosophila melanogaster	eIF2alpha	0	28.944	30	9	341	38.6	4.94	3.39188e+07	4.47237e+07	2.79869e+07	3.69345e+07
Q94920	Voltage-dependent anion-selective channel OS	Drosophila melanogaster	porin	0	28.937	34	8	282	30.5	6.96	5.18612e+07	1.61983e+07	6.48206e+07	1.55168e+07
X2JDP6	Nucleosome-destabilizing factor, isoform C OS	Drosophila melanogaster	Ndf	0	28.865	14	6	602	65.2	6.1	1.73941e+07	2.3366e+07	2.39767e+07	2.93736e+07
Q7KMQ0	26S proteasome regulatory complex subunit p48B OS	Drosophila melanogaster	Rpt1	0	28.66	15	6	433	48.5	6.04	2.10633e+07	4.29787e+07	2.75455e+07	3.41906e+07
Q9VH92	DUNC-115m OS	Drosophila melanogaster	Unc-115b	0	28.462	12	7	768	84.3	8.69	294714	1.95584e+07	150991	2.18979e+07
P02825	Major heat shock 70 kDa protein Ab OS	Drosophila melanogaster	Hsp70Ab	0	28.422	9	4	642	70.1	5.77	2.10591e+06	1.03993e+07	4.03879e+06	9.96041e+06
A1Z6H4	RE52822p OS	Drosophila melanogaster	vlc	0	28.214	12	7	583	63.6	6.21	532690	1.33549e+08	615154	1.91744e+08
Q8IMK1	RE64336p OS	Drosophila melanogaster	CG31035	0	28.151	11	6	1108	121.1	7.74		2.56771e+07		7.99472e+07
A4UZL2	Eps15 homology domain containing protein-binding protein 1, isoform B OS	Drosophila melanogaster	Ehbp1	0	28.049	9	6	987	111.2	6.13		3.49236e+07		2.5773e+07
Q9W414	Regulatory particle triple-A ATPase 4 OS	Drosophila melanogaster	Rpt4	0	27.886	15	5	397	44.9	8.07	3.55464e+08	1.7574e+08	5.03487e+08	8.7541e+07
Q9VLT7	IP17351p OS	Drosophila melanogaster	RpL36A	0	27.73	23	4	104	12.5	10.8	3.68052e+07	5.80398e+07	3.01872e+07	8.55302e+07
Q24492	Replication protein A 70 kDa DNA-binding subunit OS	Drosophila melanogaster	RpA-70	0	27.602	11	6	603	66.6	6.76	5.11806e+06	6.54726e+07	5.53833e+06	6.34835e+07
A0A0B4KGP8	Eukaryotic translation initiation factor 2 subunit gamma, isoform D OS	Drosophila melanogaster	eIF2gamma	0	27.582	17	6	475	51.5	8.73	1.72889e+07	1.73401e+07	1.54802e+07	1.65523e+07
Q9W0M5	FI01407p OS	Drosophila melanogaster	Dmel\CG13901	0	27.474	27	3	222	25.5	7.91		3.00131e+07	567726	3.97942e+07
A0A023GQA5	Prohibitin OS	Drosophila melanogaster	l(2)37Cc	0	27.356	25	6	276	30.4	5.73	1.97e+07	1.99677e+07	2.13395e+07	2.06423e+07
A0A0B4K700	Mini spindles, isoform D OS	Drosophila melanogaster	msps	0	27.226	5	8	2082	230.3	8.21	191237	4.20627e+07	376712	3.02195e+07
A1ZAU8	Patronin OS	Drosophila melanogaster	Patronin	0	27.22	7	6	1630	183.5	8.63		3.10614e+07	100337	2.0301e+07
A0A0B4LGB7	Calcium-transporting ATPase OS	Drosophila melanogaster	SERCA	0	26.871	9	7	999	109.3	5.45	1.90181e+07	2.58146e+07	1.39777e+07	2.17836e+07
P32234	GTP-binding protein 128up OS	Drosophila melanogaster	128up	0	26.678	16	5	368	41.1	8.6	7.35649e+06	9.52535e+06	7.71338e+06	8.61414e+06
A1Z713	Vacuolar protein sorting-associated protein 13 OS	Drosophila melanogaster	Vps13	0	26.616	3	8	3321	374.3	5.85	4.58556e+06	3.07559e+07	3.51878e+06	3.55256e+07
P38979	40S ribosomal protein SA OS	Drosophila melanogaster	sta	0	26.332	17	6	270	30.2	4.87	5.38547e+07	5.80183e+07	3.78645e+07	4.14616e+07
P46222	60S ribosomal protein L11 OS	Drosophila melanogaster	RpL11	0	26.226	25	6	184	21.1	10.02	2.55123e+08	2.70527e+08	3.48132e+08	3.69968e+08
Q7KVL7	Vacuolar protein sorting-associated protein 35 OS	Drosophila melanogaster	Vps35	0	25.979	8	6	803	91.1	5.43		7.21625e+07	248746	6.63789e+07
X2JE06	GEO07624p1 OS	Drosophila melanogaster	RpL24	0	25.943	26	6	155	17.5	11.06	8.24454e+07	8.64697e+07	7.67899e+07	7.0639e+07
Q9VRL8	Blanks OS	Drosophila melanogaster	blanks	0	25.849	23	6	324	35.6	8.27	1.6847e+07	1.96448e+07	1.56367e+07	1.44645e+07
A0A0B4LGS6	Holocarbylase synthetase, isoform D OS	Drosophila melanogaster	Hcs	0	25.799	9	7	999	110.9	7.2	1.82319e+07	7.81238e+06	2.22857e+07	1.30093e+07
Q9W0P5	UDP-glucose 4-epimerase OS	Drosophila melanogaster	Gale	0	25.799	21	9	350	38.7	7.46	4.33614e+07	5.38456e+07	3.03388e+07	3.77902e+07
Q7K4B4	Augmin complex subunit dgt5 OS	Drosophila melanogaster	dgt5	0	25.613	11	7	685	77.9	8.54	368717	4.06066e+07		3.54206e+07
Q9VK69	T-complex protein 1 subunit delta OS	Drosophila melanogaster	CCT4	0	25.611	12	5	533	57.1	7.56	1.38137e+07	1.47269e+07	1.39905e+07	2.02568e+07
Q9VB46	FI18644p1 OS	Drosophila melanogaster	Hmu	0	25.568	9	4	579	63.4	9.35	1.71748e+07	3.75445e+07	1.86903e+07	3.84022e+07
A1Z9E3	Elongation factor Tu OS	Drosophila melanogaster	mEFTu1	0	25.529	9	3	489	54	8.03	9.12332e+06	6.56904e+06	1.18415e+07	1.02612e+07
A0A0B4K7T7	Rho guanine nucleotide exchange factor 2, isoform G OS	Drosophila melanogaster	RhoGEF2	0	25.505	5	8	2557	280.4	6.77		3.29406e+07	840482	3.77085e+07
Q9W018	Supervillin, isoform AF OS	Drosophila melanogaster	Svil	0	25.469	5	5	1933	212.8	5.35		2.34351e+07		2.41969e+07
E1JHQ1	Glutamine synthetase OS	Drosophila melanogaster	Gs1	0	25.455	17	3	399	44.4	6.46	1.3835e+07	3.33234e+06	7.89072e+06	5.17875e+06
M9MSQ1	Uncharacterized protein, isoform B OS	Drosophila melanogaster	anon-15Db	0	25.423	9	7	1147	126.3	8.75	167027	3.51868e+07	358890	4.72976e+07
Q9W2N0	F-actin-capping protein subunit alpha OS	Drosophila melanogaster	cpa	0	25.016	24	6	286	32.7	5.94	9.74913e+06	2.07778e+07	2.04627e+07	5.49906e+07
Q9VLQ9	Sorting nexin OS	Drosophila melanogaster	Snx6	0	24.744	13	5	449	50.1	6.73		4.57725e+07		4.96407e+07
Q9VWI2	N(Alpha)-acetyltransferase 15/16, isoform A OS	Drosophila melanogaster	Naa15-16	0	24.669	10	8	890	103	7.27	1.19696e+07	1.11833e+07	1.18105e+07	1.25941e+07
Q86BA1	[F-actin]-monoygenase Mical OS	Drosophila melanogaster	Mical	0	24.563	3	7	4723	524.7	7.09		1.82338e+07		2.04837e+07
M9NDS8	Myosin binding subunit, isoform N OS	Drosophila melanogaster	Mbs	0	24.354	9	6	1245	133.9	6.23	83416.5	2.93852e+07	300497	3.87251e+07
Q9VVU2	GEO07453p1 OS	Drosophila melanogaster	RpL26	0	24.147	56	10	149	17.3	10.95	4.04592e+07	5.03785e+07	4.64752e+07	6.60476e+07
A8JV09	Coronin OS	Drosophila melanogaster	pod1	0	24.068	5	6	1255	139	6.76	1.2746e+06	5.12559e+07		4.4944e+07
Q9V3I2	Drab5 OS	Drosophila melanogaster	Rab5	0	24.024	28	5	219	23.9	8.41	1.80374e+07	2.17167e+07	2.22615e+07	3.62256e+07
Q94901	RNA-binding protein lark OS	Drosophila melanogaster	lark	0	23.856	23	6	352	39.9	9.07	6.95863e+06	4.12832e+06	5.68211e+06	3.91198e+06
Q9VJ14	LD11955p OS	Drosophila melanogaster	mib2	0	23.751	9	5	1049	114.8	7.64		2.16051e+07		3.37003e+07
Q7KN94	Electron transfer flavoprotein subunit alpha OS	Drosophila melanogaster	wal	0	23.659	24	5	330	34.2	8.32	3.70609e+07	2.4143e+07	4.96737e+07	3.79657e+07
Q9VYG8	CG15717-PA OS	Drosophila melanogaster	Dmel\CG15717	0	23.625	28	5	252	27.7	6.29		4.435e+07		8.27846e+07
M9NE89	Lamin, isoform B OS	Drosophila melanogaster	Lam	0	23.621	16	5	622	71.3	6.47	2175086	2.5763e+07	3.31036e+06	7.32175e+07
Q9V3V6	26S proteasome regulatory complex subunit p50 OS	Drosophila melanogaster	Rpt5	0	23.596	15	6	428	47.8	5.34	4.4794e+07	4.88248e+07	1.29788e+08	5.78183e+07
Q9VXR5	LD02975p OS	Drosophila melanogaster	Dmel\CG9281	0	23.582	14	9	611	69.5	7.53	7161551	3.10187e+07	7.57326e+06	2.6679e+07
Q9VUZ0	Translocon-associated protein subunit beta OS	Drosophila melanogaster	SsRbeta	0	23.511	19	2	190	21.2	8.72	22483662	3.54299e+07	2.17237e+07	2.76283e+07
A0A0B4KGH0	Dystrophin, isoform K OS	Drosophila melanogaster	Dys	0	23.51	2	5	3144	359.6	5.57		1.75313e+07		2.7638e+07
Q8IRH0	LP21249p OS	Drosophila melanogaster	Psa	0	23.495	8	8	1053	120.2	6.47	1.88146e+07	1.48057e+07	1.40884e+07	1.06469e+07
H5V8B8	MIP33436p1 OS	Drosophila melanogaster	Pp2A-29B	0	23.469	9	5	650	71.8	4.91	1.30656e+07	1.76626e+07	1.09748e+07	1.61339e+07
P52295	Importin subunit alpha OS	Drosophila melanogaster	n	0	23.332	12	4	522	57.8	5.35	9.97012e+06	2.61774e+07	1.65127e+07	4.42503e+07
A1ZBE9	Methionyl-tRNA synthetase OS	Drosophila melanogaster	MetRS	0	23.06	6	4	1022	112.4	8.51	8.02966e+06	1.44736e+07	1.46621e+07	3.80301e+07
Q9VAH7	RE62393p OS	Drosophila melanogaster	yata	0	23.055	8	5	873	97.1	6.7	6.99194e+06	3.8417e+07	7.20486e+06	4.39113e+07
Q8SYL3	Eukaryotic initiation factor 4B OS	Drosophila melanogaster	eIF4B	0	22.819	19	6	390	44.2	6.3		4.30804e+07		4.44111e+07
Q94522	Succinate--CoA ligase [ADP/GDP-forming] subunit alpha, mitochondrial OS	Drosophila melanogaster	Scsalpha1	0	22.732	16	4	328	34.4	8.98	8.18641e+06	2.12955e+06	5.80756e+06	2.07481e+06
Q9VHE5	RH48056p OS	Drosophila melanogaster	RpL34b	0	22.682	29	8	168	18.4	11.52	63979494	7.36393e+07	5.09026e+07	6.18148e+07
Q76NQ0	Dolichyl-diphosphooligosaccharide--protein glycosyltransferase subunit 1 OS	Drosophila melanogaster	CG5364	0	22.665	12	5	458	51.7	8.05	2.9327e+07	4.16936e+07	2.34776e+07	2.96962e+07
Q9W1H5	Decapping protein 1, isoform A OS	Drosophila melanogaster	DCP1	0	22.445	18	4	372	41.3	7.17	1.95168e+06	2.51948e+07	3.67336e+06	2.60198e+07
Q9VUE5	LD17962p OS	Drosophila melanogaster	stwl	0	22.295	11	5	1037	112.8	9.39	40655816	4.1257e+07	1.62737e+07	6.92746e+07
O76902	Pleckstrin homology domain-containing family F member 1 homolog OS	Drosophila melanogaster	rush	0	22.274	20	5	316	34.2	7.78	1.16912e+07	8.46992e+06	1.0632e+07	5.3049e+06
A0A140SRF8	Uncharacterized protein, isoform C OS	Drosophila melanogaster	Dmel\CG11857	0	22.239	25	4	265	29.7	8.94	8.00616e+06	1.78773e+07	1.2758e+07	2.76974e+07
Q9VC05	ysterol-binding protein OS	Drosophila melanogaster	Osbp	0	22.054	7	4	784	89.3	5.81	2.92264e+06	1.35754e+07	1.13884e+07	2.39437e+07
O76742	CG5915 protein OS	Drosophila melanogaster	Rab7	0	21.999	28	5	207	23.3	5.47	2.83436e+07	2.46685e+07	2.28545e+07	2.39647e+07
Q9VZL3	Sc2 OS	Drosophila melanogaster	Sc2	0	21.968	13	4	302	34.2	9.61	1.70962e+07	3.5934e+07	1.41093e+07	3.65544e+07
P17704	40S ribosomal protein S17 OS	Drosophila melanogaster	RpS17	0	21.954	33	4	131	15.3	9.94	5.03041e+07	4.88697e+07	4.83221e+07	4.52495e+07
M9PBN7	F-actin-capping protein subunit beta OS	Drosophila melanogaster	cpb	0	21.905	22	4	276	31.3	5.44	9513318	3.41921e+07	9.7793e+06	5.65736e+07
Q9VZI2	Activated Cdc42 kinase Ack OS	Drosophila melanogaster	Ack	0	21.886	5	4	1073	118.3	7.23	142287	1.52652e+07		1.58388e+07
Q9VA69	Prolyl 4-hydrylase alpha-related protein PH4[alpha]EFB OS	Drosophila melanogaster	PH4alphaEFB	0	21.826	12	5	550	63.1	5.48	9.53283e+06	1.67078e+07	1.4857e+07	2.12945e+07
Q9VV52	LD37257p OS	Drosophila melanogaster	RAF2	0	21.628	7	5	1117	125.4	9.26		2.4752e+07	4.19488e+06	3.37844e+07
Q961D3	LD17001p OS	Drosophila melanogaster	rdog	0	21.478	5	5	1374	155.2	7.36	4.67227e+06	2.41656e+06	2.50037e+06	1.51721e+06
Q9VTU4	Eukaryotic translation initiation factor 3 subunit L OS	Drosophila melanogaster	eIF3l	0	21.268	13	6	539	63.2	5.96	1.37522e+07	1.90832e+07	1.355e+07	1.24796e+07
Q9VZF5	Kinesin-like protein OS	Drosophila melanogaster	pav	0	21.229	6	4	887	100.6	9.23		2.59276e+07	1.72804e+06	4.89243e+07
Q9VZE6	Ribosome biogenesis protein BRX1 homolog OS	Drosophila melanogaster	CG11583	0	21.066	14	3	359	41.6	9.89	7.9873e+06	1.82436e+07	1.31962e+07	8.65395e+06
H0RNI8	FI17821p1 OS	Drosophila melanogaster	CG3760-RB	0	20.83	28	5	265	29	5.31		3.0426e+07		5.28314e+07
A0A0B4KFW0	Hippo, isoform B OS	Drosophila melanogaster	hpo	0	20.828	8	4	669	75.1	5.3	1.31696e+06	2.79744e+07	1.96278e+06	3.21268e+07
Q7JW61	Ubiquitin carbyl-terminal hydrolase OS	Drosophila melanogaster	Usp20-33	0	20.681	7	7	975	109.6	5.62		2.88544e+07		2.32303e+07
Q9VLX0	Lysine ketoglutarate reductase/saccharopine dehydrogenase, isoform A OS	Drosophila melanogaster	LKRSDH	0	20.644	9	6	928	103.1	6.79	9.80456e+06	1.84744e+06	8.30689e+06	1.36401e+06
Q9VKC8	FI03495p OS	Drosophila melanogaster	Tom70	0	20.634	9	5	589	66.3	6.21	1.12534e+07	1.27109e+07	1.85728e+07	1.80366e+07
A0A0B4JCW4	Succinate--CoA ligase [ADP-forming] subunit beta, mitochondrial OS	Drosophila melanogaster	ScsbetaA	0	20.618	17	6	451	49	6.83	2.05764e+07	1.75093e+07	3.13685e+07	1.8599e+07
Q6NPA6	Par-1, isoform L OS	Drosophila melanogaster	par-1	0	20.397	8	4	833	89.3	9.85	998020	9.08328e+06	729166	1.42913e+07
O61491	Flotillin-1 OS	Drosophila melanogaster	Flo1	0	20.325	15	5	426	47.1	5.64	7.74662e+06	7.58322e+06	1.29497e+07	9.6353e+06
A8DYI6	Prohibitin OS	Drosophila melanogaster	Phb2	0	20.303	21	7	338	37.3	9.54	2.4355e+07	3.43177e+07	2.31263e+07	1.29e+07
P02283	Histone H2B OS	Drosophila melanogaster	His2B	0	20.216	33	6	123	13.7	10.35	8.72525e+07	1.37566e+08	5.49433e+07	1.09614e+08
Q8MLV1	Lamin-B receptor OS	Drosophila melanogaster	LBR	0	20.172	6	3	741	83.1	9.79	4.8231e+06	1.99835e+07	9.05132e+06	3.38647e+07
P08570	60S acidic ribosomal protein P1 OS	Drosophila melanogaster	RpLP1	0	20.148	37	3	112	11.5	4.41	2.59238e+06	3.82837e+07	1.42366e+06	7.2339e+07
A0A0B4KGS7	Unkempt, isoform F OS	Drosophila melanogaster	unk	0	20.123	9	3	600	68.5	7.56		1.22777e+07		7.35071e+06
O96607	Homer OS	Drosophila melanogaster	homer	0	20.112	11	3	394	42.7	7.49		1.34665e+07	1.03073e+06	1.52683e+07
M9PC99	Secretory 24CD, isoform C OS	Drosophila melanogaster	Sec24CD	0	20.077	6	5	1231	133.7	7.96	5892188	1.77206e+07	2.22829e+06	1.45059e+07
X2J4W8	Kruppel homolog 2, isoform C OS	Drosophila melanogaster	Kr-h2	0	20.03	26	7	276	31.2	9.77	2.58125e+07	3.33993e+07	1.96811e+07	2.47088e+07
X2J5T3	Rab6, isoform B OS	Drosophila melanogaster	Rab6	0	20.009	38	6	208	23.5	5.36	2.55158e+07	2.95691e+07	2.04887e+07	2.25349e+07
Q9VMW9	GDP-mannose 4,6 dehydratase OS	Drosophila melanogaster	Gmd	0	19.972	14	4	395	44.8	7.3	2702244	3.19031e+06	8.05903e+06	1.97222e+06
Q9VKB2	Ced-12 OS	Drosophila melanogaster	Ced-12	0	19.965	11	6	724	82.9	6.19	6.44028e+06	5.3046e+06	9.59794e+06	6.10951e+06
Q9XZ06	Nuclear pore complex protein Nup93-1 OS	Drosophila melanogaster	Nup93-1	0	19.956	8	5	823	93.8	6.27	3.52638e+06	2.4568e+07	1.25867e+07	3.32588e+07
O76876	EG:132E8.1 protein OS	Drosophila melanogaster	ssx	0	19.946	15	5	485	53.4	7.01	2.5571e+07	2.22417e+07	3.70873e+07	3.90931e+07
Q9W499	FI02809p OS	Drosophila melanogaster	RpL35	0	19.94	28	5	123	14.4	11.18	2.45275e+07	1.0592e+07	3.96233e+06	6.60896e+06
Q9VKU1	Fatty acid transport protein 1, isoform A OS	Drosophila melanogaster	Fatp1	0	19.743	9	5	626	70.1	8.84	9.1644e+06	8.73269e+06	6.52775e+06	9.89895e+06
A1Z6L9	FI21274p1 OS	Drosophila melanogaster	Trap1	0	19.696	7	4	691	77.9	7.59	3.34195e+06	1.3127e+06	3.50035e+06	1.36889e+06
Q7K126	CCR4-NOT transcription complex subunit 3, isoform A OS	Drosophila melanogaster	Not3	0	19.696	5	3	844	92.3	6.79	1.79185e+06	4.63101e+06	3.77021e+06	1.27263e+07
Q9VNB9	GEO07455p1 OS	Drosophila melanogaster	RpL35A	0	19.676	25	6	157	17.6	11.12	6.49043e+07	5.87966e+07	4.12557e+07	4.49101e+07
Q8MRW1	SD19278p OS	Drosophila melanogaster	Tim23	0	19.657	28	3	206	22.1	9	13460783	1.5697e+07	1.74013e+07	1.86437e+07
M9PEB1	Fiery mountain, isoform B OS	Drosophila melanogaster	fmt	0	19.584	6	4	967	108.4	4.5		1.40162e+07		3.22496e+07
Q7KUD4	Calcium-independent phospholipase A2 VIA, isoform B OS	Drosophila melanogaster	iPLA2-VIA	0	19.479	8	5	887	97.7	6.99	1.29639e+06	4.90406e+07	401088	5.05511e+07
Q9VFV9	DnaJ-like-2, isoform A OS	Drosophila melanogaster	Droj2	0	19.469	10	3	403	45.2	6.48		3.55418e+07		2.8027e+07
Q9W3V2	FI19713p1 OS	Drosophila melanogaster	Dmel\CG4557	0	19.087	5	3	933	103.7	4.96	12299234	2.07189e+07	9.71179e+06	2.3179e+07
A0A0B4KG85	Jupiter, isoform I OS	Drosophila melanogaster	Jupiter	0	19.026	48	3	105	11.2	8.13		5.27936e+06		739160
Q7K485	CathD, isoform A OS	Drosophila melanogaster	cathD	0	18.604	7	3	392	42.4	6.32	1.09308e+07	1.11355e+07	9.5576e+06	1.40861e+07
Q9VQI5	LP04564p OS	Drosophila melanogaster	CG15401	0	18.522	10	4	425	47.3	6.28	2.03336e+07	1.84032e+07	1.85975e+07	1.42258e+07
Q9VCW3	Nuclear pore complex protein Nup133 OS	Drosophila melanogaster	Nup133	0	18.492	8	7	1200	135.1	5.63	604366	1.99715e+07	24436.7	1.53876e+07
M9PER1	Autophagy-related 18a, isoform E OS	Drosophila melanogaster	Atg18a	0	18.472	12	3	447	47.9	6.74		6.63906e+07		6.68306e+07
Q8INX3	Protein TIPIN homolog OS	Drosophila melanogaster	CG10336	0	18.362	11	2	307	34.1	5.11		2.67365e+07		4.40941e+07
Q8T0L3	GH24511p OS	Drosophila melanogaster	Uba1	0	18.257	4	3	1191	130.7	5.29	821720	1.90735e+07	1.79115e+06	2.40613e+07
Q9W555	Coatomer subunit delta OS	Drosophila melanogaster	deltaCOP	0	18.242	10	4	532	57.9	6.2	9.72553e+06	2.04186e+07	1.27889e+07	4.04005e+07
P04359	60S ribosomal protein L32 OS	Drosophila melanogaster	RpL32	0	18.003	24	3	134	16	11.4	21388754	3.10474e+07	1.72707e+07	2.54697e+07
M9PFF1	ADP-ribosylation factor GTPase activating protein 1, isoform B OS	Drosophila melanogaster	ArfGAP1	0	17.7	13	3	448	48.4	7.78		1.95454e+07		2.18983e+07
M9NEC0	Connector of kinase to AP-1, isoform F OS	Drosophila melanogaster	Cka	0	17.627	7	3	747	79.8	5.08		2.06372e+07		1.9187e+07
Q9W330	Phosphotransferase OS	Drosophila melanogaster	Hex-A	0	17.602	10	3	541	59.2	6		3.13346e+07		6.4112e+07
Q9VAP2	Augmin complex subunit dgt6 OS	Drosophila melanogaster	dgt6	0	17.58	9	5	654	72.8	6.34	1.88291e+07	2.93196e+07	3.16508e+07	2.04004e+07
Q9XTL2	Jak pathway signal transduction adaptor molecule OS	Drosophila melanogaster	Stam	0	17.575	5	2	689	74.6	5.58		1.15651e+07		1.00287e+07
Q9VE85	Nucleoporin 43kD OS	Drosophila melanogaster	Nup43	0	17.524	16	4	358	40.1	5.22	5204311	7.4858e+06	7.61408e+06	1.35816e+07
C0HL66	Histone H3.3A OS	Drosophila melanogaster	His3.3A	0	17.512	24	5	136	15.3	11.27	8.05871e+07	1.1244e+08	5.92917e+07	8.06863e+07
A4V4A1	Kinesin-like protein OS	Drosophila melanogaster	Klp10A	0	17.503	11	5	805	88.6	7.21	3478276	1.63929e+07	4.14042e+06	3.5379e+07
Q9W2P0	Augmin complex subunit dgt3 OS	Drosophila melanogaster	dgt3	0	17.474	8	3	565	65.8	5.81		4.13433e+07		5.2719e+07
Q9VD22	LP02352p OS	Drosophila melanogaster	Dmel\CG18596	0	17.469	6	6	1136	130.1	6.33	7.12992e+06	1.63471e+06	6.61505e+06	1.40411e+06
O77434	EG:34F3.8 protein OS	Drosophila melanogaster	Sec22	0	17.411	17	3	211	24.6	9.29	1.45432e+07	1.92475e+07	1.73243e+07	2.51337e+07
O97428	Ciboulot, isoform A OS	Drosophila melanogaster	cib	0	17.303	29	3	129	14.4	5.21		4.87411e+07		5.46246e+07
Q9V3Y2	Anamorsin homolog OS	Drosophila melanogaster	CIAPIN1	0	17.241	25	4	248	27.1	5.21	30366.9	1.67389e+07	515123	1.64776e+07
Q8T8W3	AT21416p OS	Drosophila melanogaster	Past1	0	17.196	12	6	540	61.5	6.42	7.85443e+06	2.9571e+07	1.28368e+07	4.40351e+07
Q9VRJ5	Charged multivesicular body protein 2b OS	Drosophila melanogaster	CHMP2B	0	17.171	18	3	212	23.8	5.95	1.44866e+06	1.38528e+07	227939	1.16806e+07
E1JGL8	Uncharacterized protein, isoform C OS	Drosophila melanogaster	Dmel\CG30122	0	17.022	4	3	1272	140.5	5.01	2.93743e+06	1.37526e+06	4.06267e+06	1.05372e+07
Q9V4C8	Host cell factor OS	Drosophila melanogaster	Hcf	0	16.925	4	3	1500	160.1	7.68	2.65568e+06	7.36354e+06	6.39269e+06	2.56594e+07
Q7K3Z3	GH01724p OS	Drosophila melanogaster	p47	0	16.919	12	2	407	43.4	5.62		1.80608e+07		4.30822e+07
Q9VWD0	GH23568p OS	Drosophila melanogaster	parvin	0	16.895	13	3	367	41.8	6.6		3.09362e+07	2.21782e+06	3.79468e+07
Q9V3N4	Huntingtin, isoform A OS	Drosophila melanogaster	htt	0	16.886	1	3	3583	395.6	6.1	39602108	1.07858e+08	6.0192e+07	1.15218e+08
A0A0B4JD48	Cysteine proteinase-1, isoform D OS	Drosophila melanogaster	Cp1	0	16.856	10	3	249	27	5.44	31386092	3.53103e+07	3.68669e+07	3.71895e+07
Q960T2	Synapse-associated protein of 47 kDa OS	Drosophila melanogaster	Sap47	0	16.835	17	5	551	56.9	4.56		3.30259e+07		2.20408e+07
A0A0B4LEV2	DNA helicase OS	Drosophila melanogaster	dpa	0	16.61	8	4	866	96.6	7.52	7.03712e+06	4.1451e+06	9.49552e+06	7.76534e+06
A0A0B4LI25	Kinesin-like protein OS	Drosophila melanogaster	ncd	0	16.582	7	3	700	77.4	9.17	3.74003e+06	1.54179e+07	7.19668e+06	4.42745e+07
Q9VFT4	AT27578p OS	Drosophila melanogaster	rin	0	16.48	8	4	690	74.9	7.37	9440527	1.40401e+07	1.0534e+07	1.65104e+07
Q9VJJ8	LD30602p OS	Drosophila melanogaster	mtgo	0	16.439	3	3	1413	153.2	7.93	5.75322e+06	6.04817e+06	1.11648e+07	1.29494e+07
Q9VPU7	Arouser, isoform C OS	Drosophila melanogaster	aru	0	16.326	7	4	778	85.1	6.54	368532	1.59846e+07	372747	2.16364e+07
Q8IPN8	L82C OS	Drosophila melanogaster	mtd	0	16.223	7	3	869	94.4	5.19		2.08017e+07	173397	3.8499e+07
Q7K2B0	Ribosomal RNA-processing protein 8 OS	Drosophila melanogaster	CG7137	0	16.111	15	5	358	40.3	9.57	6.68032e+06	1.31117e+07	8.54477e+06	1.27941e+07
Q9VIE8	Aconitate hydratase, mitochondrial OS	Drosophila melanogaster	mAcon1	0	16.079	7	5	787	85.3	8.24	5.65049e+06		8.53089e+06	460398
O18404	3-hydryacyl-CoA dehydrogenase type-2 OS	Drosophila melanogaster	scu	0	16.06	18	3	255	26.9	9.03	1.92433e+07	2.18207e+07	1.45823e+07	2.34451e+07
A8JR05	Crossveinless c, isoform C OS	Drosophila melanogaster	cv-c	0	16.035	3	3	2351	255.8	8.46	138070	1.94451e+07	1.27464e+06	2.1704e+07
A0A0B4KG14	Auxilin, isoform C OS	Drosophila melanogaster	aux	0	16.032	5	4	1153	126.6	6.2	108153	2.15988e+07		3.29509e+07
M9PCU3	Disabled, isoform I OS	Drosophila melanogaster	Dab	0	15.943	2	3	2149	235.3	5.35		1.0672e+07		2.69798e+07
Q7K3D4	Peptidylprolyl isomerase OS	Drosophila melanogaster	zda	0	15.931	8	3	397	44.8	5.33	1.00643e+07	2.2653e+07	3.06037e+07	4.9125e+07
Q9VRI0	Helicase OS	Drosophila melanogaster	Hlc	0	15.85	9	3	560	62.8	9.19	6.07537e+06	1.01164e+07	1.49105e+07	1.63214e+07
Q8T0Q4	GH13992p OS	Drosophila melanogaster	shrb	0	15.707	15	2	226	25.4	4.81		1.54468e+07	1.38896e+06	2.71297e+07
P20353	G protein alpha i subunit OS	Drosophila melanogaster	Galphai	0	15.662	11	3	355	40.6	7.64	1.7667e+07	3.13957e+07	2.22285e+07	3.49452e+07
E1JJL2	Flotillin 2, isoform G OS	Drosophila melanogaster	Flo2	0	15.643	11	3	340	37.6	6.14	6.42093e+06	1.43967e+07	1.04281e+07	2.15608e+07
A0A0B4K7Z5	Regulatory particle non-ATPase 6, isoform C OS	Drosophila melanogaster	Rpn6	0	15.607	17	6	422	47.2	5.88	6.27776e+06	2.79231e+06	4.85559e+06	5.85552e+06
Q9VVI9	Charged multivesicular body protein 5 OS	Drosophila melanogaster	Vps60	0	15.544	17	3	226	25.1	4.75		1.31821e+07		1.86677e+07
Q0KHZ6	Electron transfer flavoprotein subunit beta OS	Drosophila melanogaster	ETFB	0	15.488	18	3	253	27.2	8.05	8.13495e+06	1.50439e+06	8.2315e+06	1.35166e+06
Q9VD58	GH26270p OS	Drosophila melanogaster	Idh3b	0	15.444	15	5	370	40.4	8.54	6.08322e+06	4.48485e+06	1.03486e+07	2.31724e+06
Q5U0V7	GH06496p OS	Drosophila melanogaster	Synj	0	15.316	6	6	1218	134.5	6.99	2.70125e+06	1.9244e+07	1.83158e+06	1.7488e+07
Q9VGA0	Glutathione S transferase D9, isoform A OS	Drosophila melanogaster	GstD9	0	15.308	19	4	218	25.4	5.34	8.01117e+06	2.27145e+06	3.85033e+06	1.20742e+06
A0A4D6K1Y5	Synapse-associated protein 47kD, isoform L OS	Drosophila melanogaster	Sap47	0	15.251	14	4	479	49.2	4.75		3.63286e+06		6.63054e+06
Q03334	40S ribosomal protein S13 OS	Drosophila melanogaster	RpS13	0	15.183	35	6	151	17.2	10.55	2.31099e+07	1.75232e+07	1.28622e+07	2.0321e+07
Q9XYU0	DNA replication licensing factor Mcm7 OS	Drosophila melanogaster	Mcm7	0	15.155	8	5	720	81.2	6.99	6.91078e+06	5.22716e+06	6.87967e+06	4.65612e+06
Q9VUM1	LD41209p OS	Drosophila melanogaster	Prp31	0	15.088	12	4	501	55.5	7.09	2.84918e+06	2.53708e+06	4.2631e+06	2.2046e+06
Q9VIE7	Burgundy, isoform B OS	Drosophila melanogaster	bur	0	15.053	9	4	683	76.7	6.8	999210	1.25248e+07	7.28415e+06	2.49528e+07
M9MSE8	Uncharacterized protein, isoform A OS	Drosophila melanogaster	raskol	0	15.029	3	4	2009	218.6	8.54		1.05019e+07	30900.8	1.64683e+07
E1JIH4	Uncharacterized protein, isoform D OS	Drosophila melanogaster	Dmel\CG8478	0	14.94	8	3	576	63.1	9.51	1.68308e+06	1.65492e+07	3.33481e+06	2.90688e+07
Q9VWG3	40S ribosomal protein S10b OS	Drosophila melanogaster	RpS10b	0	14.906	37	5	160	17.9	9.8	7.62851e+06	6.39911e+06	8.23359e+06	5.64887e+06
Q9W2D9	Eukaryotic translation initiation factor 3 subunit K OS	Drosophila melanogaster	eIF3k	0	14.818	23	4	222	25.6	6.43	6.39854e+06	7.19536e+06	5.49713e+06	5.55604e+06
M9PIG8	Regulatory particle non-ATPase 10, isoform B OS	Drosophila melanogaster	Rpn10	0	14.763	7	2	396	42.6	4.83	5.97751e+06	1.87302e+06	4.67758e+06	1.96046e+06
A1Z9K0	Uncharacterized protein, isoform B OS	Drosophila melanogaster	EP(2)2054	0	14.69	4	5	1333	151	9	2.20842e+06	1.1305e+07	1.9909e+06	1.12031e+07
Q9VKZ8	Ubiquitin carbyl-terminal hydrolase OS	Drosophila melanogaster	Usp14	0	14.684	9	3	475	53.7	6.25	6.97448e+06	1.22265e+07	1.02543e+07	1.97745e+07
Q9V773	Probable cytochrome P450 6a20 OS	Drosophila melanogaster	Cyp6a20	0	14.556	7	2	501	57.7	8.07	2.58433e+06	8.90481e+06	5.00496e+06	1.00062e+07
Q8T4C4	ATP synthase subunit beta OS	Drosophila melanogaster	ATPsynbetaL	0	14.554	7	3	622	67.7	5.12	2.97952e+06	4.64581e+06	5.97323e+06	8.60079e+06
Q9V9R2	Cullin 2, isoform A OS	Drosophila melanogaster	Cul2	0	14.522	6	4	753	87.3	6.92	3.18128e+06	2.82713e+06	4.70525e+06	5.74294e+06
Q8SX64	Girdin, isoform B OS	Drosophila melanogaster	Girdin	0	14.491	4	3	1235	142.3	5.48	29582926	3.12721e+07	1.68054e+07	2.30345e+07
E2QD63	Hsc/Hsp70-interacting protein related, isoform B OS	Drosophila melanogaster	HIP-R	0	14.337	8	2	377	41	5.35	515703	2.2499e+07		1.93868e+07
Q9Y134	L.2.35Df OS	Drosophila melanogaster	Mtr4	0	14.3	5	5	1055	118.9	6.77	2.76024e+06	2.23578e+07	2.80635e+06	1.59437e+07
Q8IQ94	FI09328p OS	Drosophila melanogaster	BcDNA:RH61042	0	14.037	43	3	88	10.4	8.41	984571	2.73269e+06	969704	6.09119e+06
Q9VMC7	LP11564p OS	Drosophila melanogaster	CG9545	0	14.014	6	2	704	79.7	6.8		3.02216e+06		1.25635e+07
Q9VZ00	FI19420p1 OS	Drosophila melanogaster	Dmel\CG1737	0	13.906	9	5	943	102.1	9.95	1.9365e+06	2.58912e+06	2.13673e+06	3.23004e+06
A1Z7J7	Secretory 31, isoform A OS	Drosophila melanogaster	Sec31	0	13.839	4	3	1240	135.9	6.14	3.89281e+06	2.60122e+07	5.60526e+06	3.11644e+07
P19889	60S acidic ribosomal protein P0 OS	Drosophila melanogaster	RpLP0	0	13.794	11	2	317	34.2	6.95	1.01494e+06	1.79623e+06	827417	2.88946e+06
Q9N675	Zyx102 protein OS	Drosophila melanogaster	Zyx	0	13.767	10	4	585	65.7	6.8		1.50085e+07		1.60635e+07
X2J6P6	Phosphodiesterase OS	Drosophila melanogaster	Pde11	0	13.756	2	2	1451	160.8	6.47	979255	7.97201e+06		1.43734e+07
P83094	Stromal interaction molecule homolog OS	Drosophila melanogaster	Stim	0	13.699	7	3	570	64.8	6.43		1.50133e+07		1.54351e+07
Q9VS57	RE14391p OS	Drosophila melanogaster	Sec63	0	13.698	4	2	753	85.8	5.99	2.95192e+06	1.25314e+06	5.6766e+06	3.80485e+06
Q9VUH6	Myopic OS	Drosophila melanogaster	mop	0	13.649	2	3	1833	200.2	6.42		4.20855e+06	52706.8	3.51018e+06
Q9VZX7	Autophagy-related 2, isoform A OS	Drosophila melanogaster	Atg2	0	13.486	3	4	1906	214.8	5.62		1.65405e+07		1.01338e+07
A8DYJ0	Endophilin B, isoform D OS	Drosophila melanogaster	EndoB	0	13.437	8	2	366	41.3	5.38		7.79252e+06		9.2119e+06
P05205	Heterochromatin protein 1 OS	Drosophila melanogaster	Su(var)205	0	13.414	18	2	206	23.2	5.08	2241779	3.92628e+06	6.95177e+06	9.09216e+06
Q9W0L7	LD28815p OS	Drosophila melanogaster	Usp10	0	13.189	3	4	1517	164.6	7.28	1.16699e+06	1.67121e+07	1.37247e+06	1.48767e+07
P61209	ADP-ribosylation factor 1 OS	Drosophila melanogaster	Arf79F	0	13.097	29	4	182	20.7	6.58	8.47318e+06	1.2957e+07	1.14869e+07	1.77465e+07
Q9VF39	FI01459p OS	Drosophila melanogaster	Dmel\CG9590	0	13.052	7	2	460	50.6	4.69		1.18683e+07		2.44468e+07
P29310	14-3-3 protein zeta OS	Drosophila melanogaster	14-3-3zeta	0	12.986	15	3	248	28.2	4.88	4.43639e+06	8.70386e+06	4.32494e+06	2.89428e+06
P49735	DNA replication licensing factor Mcm2 OS	Drosophila melanogaster	Mcm2	0	12.926	3	2	887	100.4	5.11	5.89129e+06	1.20062e+07	6.65934e+06	1.84347e+07
R9PY70	Uncharacterized protein, isoform G OS	Drosophila melanogaster	CG6448	0	12.788	2	3	2139	236.3	7.42	115607	1.34654e+07		1.68002e+07
A1Z867	CAP, isoform A OS	Drosophila melanogaster	CAP	0	12.779	1	2	2376	267.5	5.68	453219	1.68315e+07		1.98036e+07
Q9VSD6	D-Importin 7/RanBP7 OS	Drosophila melanogaster	msk	0	12.701	5	4	1049	119.2	4.86	2.81785e+06	1.30488e+07	2.63184e+06	1.04113e+07
A0A0B4JDC3	Uncharacterized protein, isoform B OS	Drosophila melanogaster	Dmel\CG6621	0	12.473	5	3	868	99.3	10.4		6.40869e+06		6.97308e+06
A0A0B4K6N4	Tropomodulin, isoform N OS	Drosophila melanogaster	tmod	0	12.466	9	3	567	63.4	4.89		4.55678e+07		8.43939e+07
Q9VDT1	Arc42 OS	Drosophila melanogaster	Arc42	0	12.457	9	3	405	43.6	7.88	2.85167e+06		4.25663e+06
Q7KR10	Probable cytochrome P450 12d1 distal, mitochondrial OS	Drosophila melanogaster	Cyp12d1-d	0	12.449	7	3	521	60.2	9.1	6.42687e+06	4.80758e+06	3.75955e+06	3.03462e+06
A0A0B4K6U6	Squid, isoform E OS	Drosophila melanogaster	sqd	0	12.449	12	3	308	33	6.96	1.74222e+06	672254	2.11219e+06
A1ZB71	Glutathione S transferase E6 OS	Drosophila melanogaster	GstE6	0	12.447	21	4	222	25	6.23	2.10688e+07	3.88107e+07	2.02874e+07	3.11622e+07
Q9VN39	RE74585p OS	Drosophila melanogaster	Dmel\CG9775	0	12.42	6	2	421	46.1	12.48	1.79288e+06	5.06984e+06	2.35039e+06	9.00591e+06
Q9VW13	FI01412p OS	Drosophila melanogaster	Dmel\CG9330	0	12.409	5	3	708	79.4	6.3	2.1376e+06	1.15838e+07	1.48124e+06	7.74107e+06
Q9VT75	LD19812p OS	Drosophila melanogaster	vnc	0	12.364	13	3	196	22.3	6.95	3.93564e+06	5.75075e+06	8.7471e+06	6.50767e+06
B5RJQ0	L-lactate dehydrogenase OS	Drosophila melanogaster	Ldh	0	12.363	13	4	332	35.5	7.08	1.18822e+10	1.70646e+10	8.43672e+09	1.39559e+10
P14199	Protein ref(2)P OS	Drosophila melanogaster	ref(2)P	0	12.277	8	3	599	65.3	4.98	391868	981067	7.30598e+06	2.37855e+06
Q07327	Protein ROP OS	Drosophila melanogaster	Rop	0	12.269	8	4	597	67.8	6.7	1.54282e+07	1.63025e+07	9.0637e+06	7.36798e+06
M9PEC1	Uncharacterized protein, isoform B OS	Drosophila melanogaster	Ist1	0	12.268	10	4	400	43.8	6.57		2.66148e+07		2.16491e+07
Q9VA73	Calcium-binding mitochondrial carrier protein Aralar1 OS	Drosophila melanogaster	aralar1	0	12.263	8	5	695	76.7	8.72	8.00272e+06	3.51867e+06	2.87961e+06	1.27625e+06
Q8MSW0	Isoleucyl-tRNA synthetase, isoform A OS	Drosophila melanogaster	IleRS	0	12.242	4	4	1229	141	7.52	5.93529e+06	8.92925e+06	3.79337e+06	6.37698e+06
Q9VAS9	APC-like, isoform A OS	Drosophila melanogaster	Apc	0	12.167	2	2	2417	261.1	5.64		5.78389e+06		1.65338e+07
E1JHM0	Cd GTPase activating protein-related, isoform C OS	Drosophila melanogaster	CdGAPr	0	12.163	4	5	1840	203.7	7.12		4.69773e+06	733697	2.46905e+07
Q24319	Dolichyl-diphosphooligosaccharide--protein glycosyltransferase 48 kDa subunit OS	Drosophila melanogaster	Ost48	0	12.095	6	2	449	50	5.59	1.38034e+07	2.30487e+07	1.30017e+07	2.14931e+07
Q9VYD8	RE47308p OS	Drosophila melanogaster	Rbp1-like	0	12.039	22	2	158	16.8	11.24	5.2091e+06	1.17695e+06	790934	376314
Q9V400	Integrin linked kinase, isoform A OS	Drosophila melanogaster	Ilk	0	11.904	7	3	448	50.7	7.44	4.39856e+06	2.65553e+07	3.56805e+06	2.54538e+07
Q7K110	Dolichyl-diphosphooligosaccharide--protein glycosyltransferase subunit 2 OS	Drosophila melanogaster	OstDelta	0	11.898	7	4	634	69.2	9.17	2.93949e+06	2.51441e+06	1.41042e+06	2.35913e+06
P23257	Tubulin gamma-1 chain OS	Drosophila melanogaster	gammaTub23C	0	11.843	6	2	475	53.3	5.94	3.99326e+06	3.03779e+06	7.69839e+06	9.66144e+06
Q9VMQ7	Putative elongator complex protein 4 OS	Drosophila melanogaster	CG6907	0	11.805	9	3	437	48.7	5.88	4.89602e+06	3.4964e+06	2.7905e+06	5.03035e+06
Q9W327	Lysine--tRNA ligase OS	Drosophila melanogaster	LysRS	0	11.799	7	4	607	68.5	7.08	3.14388e+06	1.02934e+07	6.79314e+06	1.74089e+07
Q9VEX6	ATPase family AAA domain-containing protein 3A homolog OS	Drosophila melanogaster	bor	0	11.785	10	4	604	68.3	9.17	1.54966e+06	3.39685e+06	4.39198e+06	7.97484e+06
Q8IQQ4	RAB6-interacting golgin OS	Drosophila melanogaster	Gorab	0	11.74	14	2	338	37.7	7.02		7.73879e+06		1.84433e+07
Q9VGL0	LD43047p OS	Drosophila melanogaster	Dmel\CG14712	0	11.72	5	3	1266	129.8	10.14		8.00757e+06		9.3486e+06
Q9V405	26S proteasome regulatory complex subunit p48A OS	Drosophila melanogaster	Rpt3	0	11.664	9	5	413	47	5.38	1.01973e+07	7.61585e+06	8.68695e+06	5.05599e+06
Q9VGU7	Arrestin_C domain-containing protein OS	Drosophila melanogaster	Dmel\CG14696	0	11.577	10	2	457	50	8.18		1.84307e+07		4.43999e+07
Q9VUC1	Hsc70Cb, isoform A OS	Drosophila melanogaster	Hsc70Cb	0	11.565	5	2	804	88.4	5.43	1.68238e+06	1.08792e+07	911545	1.32026e+07
A0A0B4K6K9	La related protein, isoform F OS	Drosophila melanogaster	larp	0	11.539	3	3	1409	151.6	9.57	255695	7.6241e+06	1.63527e+06	1.45406e+07
Q9VIX4	Acyl-coenzyme A idase OS	Drosophila melanogaster	Dmel\CG17544	0	11.515	5	3	693	77.2	7.03	4.95307e+06	5.24145e+06	3.48098e+06	3.32034e+06
Q7JR49	V-type proton ATPase subunit S1 OS	Drosophila melanogaster	VhaAC45	0	11.502	8	2	379	41.1	5.1	4.14584e+06	3.23482e+06	6.31862e+06	5.20919e+06
A1Z7A6	ArfGAP with SH3 domain, ANK repeat and PH domain-containing protein OS	Drosophila melanogaster	Asap	0	11.486	5	3	1155	127.2	7.03		1.12648e+07		1.51368e+07
Q9VEN9	Protein associated with topo II related - 1, isoform A OS	Drosophila melanogaster	Patr-1	0	11.439	4	2	968	108.2	7.83	3.68628e+06	5.04916e+06	2.78238e+06	9.12723e+06
Q02427	RNA-binding protein 1 OS	Drosophila melanogaster	Rbp1	0	11.389	24	2	144	16	9.98	2.33217e+06		363956
A8JRC1	Uncharacterized protein, isoform D OS	Drosophila melanogaster	Dmel\CG5028	0	11.37	11	4	393	43.4	6.76	5539473	4.35775e+06	4.69942e+06	4.1073e+06
A1Z9E2	Protein lin-54 homolog OS	Drosophila melanogaster	mip120	0	11.357	7	3	950	100	9.45	870625	1.03219e+07	1.71095e+06	1.83639e+07
A1ZAC7	Fidipidine OS	Drosophila melanogaster	fidipidine	0	11.35	6	3	595	69.3	5.85		1.83186e+07		2.33018e+07
E2QCZ9	Uncharacterized protein, isoform B OS	Drosophila melanogaster	Dmel\CG1129	0	11.326	8	2	369	40.4	6.33	2.05094e+07	2.17702e+07	3.20103e+07	3.30949e+07
Q24368	Chromatin-remodeling complex ATPase chain Iswi OS	Drosophila melanogaster	Iswi	0	11.315	3	2	1027	118.8	8.29	1.4728e+06	5.81491e+06	2.41233e+06	7.67701e+06
Q9V397	BcDNA.GH12558 OS	Drosophila melanogaster	Mtpalpha	0	11.258	5	3	783	84	9.17	2.78637e+06		4.23801e+06	1.09965e+06
Q6NQY9	LD11580p OS	Drosophila melanogaster	cg9143	0	11.244	2	1	813	91.5	8.78	2354214	4.89854e+06	4.02788e+06	9.78903e+06
Q7K3W2	GH09295p OS	Drosophila melanogaster	CG8728-RA	0	11.239	6	2	556	61	7.12	2.5177e+06	2.04731e+06	4.07647e+06	4.40287e+06
Q9W5N2	60S ribosomal protein L38 OS	Drosophila melanogaster	RpL38	0	11.199	43	3	70	8.2	10.29	1.10558e+07	7.8371e+06	1.08325e+07	5.58061e+06
Q9VRP3	AT08565p OS	Drosophila melanogaster	Txl	0	11.096	13	3	287	31.7	5.83	4444276	2.81056e+07	2.62797e+06	2.44577e+07
Q7KMP8	26S proteasome regulatory complex subunit p39A OS	Drosophila melanogaster	Rpn9	0	11.018	8	3	382	43.7	5.26	5.10204e+06	2.71378e+06	3.11415e+06	1.65746e+06
A0A0S0X8K7	Mitochondrial import inner membrane translocase subunit TIM50 OS	Drosophila melanogaster	ttm50	0	10.976	14	4	428	49.6	7.44	3.18113e+06	9.3828e+06	1.38099e+07	1.21373e+07
A0A0B4K822	Missing-in-metastasis, isoform H OS	Drosophila melanogaster	mim	0	10.916	5	3	1136	122.3	9.03		1.35586e+07		1.25424e+07
O62602	Licorne OS	Drosophila melanogaster	lic	0	10.841	10	3	334	38.2	6.39	5.65031e+06	7.97536e+06	6.67354e+06	6.53255e+06
Q8STG9	DSec61alpha OS	Drosophila melanogaster	Sec61alpha	0	10.815	7	3	476	52.2	8.24	4.83396e+06	5.98721e+06	2.4506e+06	5.54834e+06
M9NFI2	Spinophilin, isoform E OS	Drosophila melanogaster	Spn	0	10.803	3	3	1817	198.2	5.24		4.57457e+06		6.56461e+06
Q9V463	Nuclear pore complex protein Nup154 OS	Drosophila melanogaster	Nup154	0	10.767	2	2	1365	153.8	6.58	2.14438e+06	6.95552e+06	3.45563e+06	1.62964e+07
P09208	Insulin-like receptor OS	Drosophila melanogaster	InR	0	10.758	3	2	2144	239.6	6.9		3.81223e+06		1.57272e+07
P40945	ADP-ribosylation factor 2 OS	Drosophila melanogaster	Arf102F	0	10.73	17	3	180	20.6	7.39	2.011e+06	2.89546e+06	2.52146e+06	3.38259e+06
Q9VCK0	Eukaryotic translation initiation factor 3 subunit D-1 OS	Drosophila melanogaster	eIF3d1	0	10.725	4	2	560	63.8	7.02	2.74437e+06	9.23615e+06	2.92419e+06	9.88458e+06
Q9VWH4	Probable isocitrate dehydrogenase [NAD] subunit alpha, mitochondrial OS	Drosophila melanogaster	Idh3a	0	10.707	9	3	377	40.8	7.36	10150345	1.6681e+07	1.64505e+07	1.77831e+07
Q8T4C9	AT03632p OS	Drosophila melanogaster	Dmel\CG6310	0	10.688	16	3	193	22.4	9.31	6.81916e+06	6.56301e+06	5.69616e+06	2.64891e+06
P54367	Casein kinase I isoform alpha OS	Drosophila melanogaster	CkIalpha	0	10.684	12	4	337	39.5	9.38	1.02719e+07	9.61029e+06	6.97897e+06	4.7905e+06
Q24179	Protein sly1 homolog OS	Drosophila melanogaster	Slh	0	10.667	6	3	639	72.3	6.19	2.77961e+06	7.73215e+06	6.61097e+06	1.0531e+07
E1JIJ5	Vacuolar proton pump subunit B OS	Drosophila melanogaster	Vha55	0	10.589	5	2	490	54.5	5.4	5016842	1.4832e+07	5.37586e+06	1.84697e+07
Q9VLU0	Barrier-to-autointegration factor OS	Drosophila melanogaster	baf	0	10.562	28	2	90	10.1	5.16	7662234	6.79513e+06	9.47305e+06	5.08485e+07
Q8SY41	Breast carcinoma-amplified sequence 3 homolog OS	Drosophila melanogaster	rudhira	0	10.549	3	2	1122	117.5	5.92		1.40162e+07		2.28362e+07
O18413	26S proteasome regulatory subunit 8 OS	Drosophila melanogaster	Rpt6	0	10.541	13	4	405	45.8	8.41	2.55612e+06	2.99155e+06	3.60813e+06	3.04607e+06
A1Z7T0	Serine/threonine-protein kinase N OS	Drosophila melanogaster	Pkn	0	10.487	4	4	1190	131.7	6.93	688328	1.96198e+07	644734	2.09951e+07
Q9VUK7	RE36140p OS	Drosophila melanogaster	sstn	0	10.387	8	3	635	70.5	9.51		6.18075e+06		2.05134e+07
A1Z6H6	Peptidase_M3 domain-containing protein OS	Drosophila melanogaster	Dmel\CG7791	0	10.376	5	3	699	80.2	6.87	3.30693e+06	3.09917e+06	3.55341e+06	2.92608e+06
A0A0B4KGC6	Like-AP180, isoform H OS	Drosophila melanogaster	lap	0	10.366	3	1	704	74.9	7.83		7.13784e+06		1.46795e+07
Q9V3H2	26S proteasome non-ATPase regulatory subunit 14 OS	Drosophila melanogaster	Rpn11	0	10.295	9	2	308	34.4	6.13	3.53532e+06	9.21984e+06	2.60002e+06	6.26377e+06
Q9VW22	FI18195p1 OS	Drosophila melanogaster	l(3)76BDm	0	10.235	4	4	1319	147.6	6.67	560277	9.9962e+06	294662	1.00294e+07
Q8SX76	LD24646p OS	Drosophila melanogaster	pch2	0	10.219	8	3	421	46.5	5.69	3784286	1.76564e+06	1.9113e+06	1.71374e+06
Q9VQ61	Aspartate aminotransferase OS	Drosophila melanogaster	Got2	0	10.198	8	3	424	47.2	8.78	2.54164e+06	307776	2.54951e+06
Q9W4Z1	EG:BACH48C10.5 protein OS	Drosophila melanogaster	Dmel\CG2841	0	10.148	5	4	1234	132.8	8.69		1.10015e+07		1.97352e+07
Q960W6	Putative fatty acyl-CoA reductase CG8306 OS	Drosophila melanogaster	CG8306	0	10.113	6	2	516	58.4	9.32	2.32832e+06	1.93072e+06	1.47252e+06	1.06124e+06
Q9VBU5	LD07939p OS	Drosophila melanogaster	Dmel\CG10425	0	10.077	9	2	336	36.5	8.07	4.77957e+06	1.15147e+07	6.97297e+06	1.37167e+07
Q4QQB9	LP21121p OS	Drosophila melanogaster	dmCG15098	0	10.022	12	2	186	20.6	9.26	5.93864e+06	3.35814e+06	5.86844e+06	1.08593e+07
M9PBR6	Uncharacterized protein, isoform F OS	Drosophila melanogaster	CG10977	0	10.02	6	4	654	73.1	6.18	937840	2.90501e+07	1.57749e+06	2.92681e+07
Q7KUX7	Eukaryotic translation initiation factor 4H1, isoform C OS	Drosophila melanogaster	eIF4H1	0	10.017	23	4	358	38.2	9.44	8.65123e+06	2.88674e+07	1.05736e+07	3.70561e+07
O18332	FI01544p OS	Drosophila melanogaster	Rab1	0	10.004	15	3	205	22.7	5.47	6.77302e+06	6.68792e+06	3.4858e+06	4.88244e+06
Q9W3W8	60S ribosomal protein L17 OS	Drosophila melanogaster	RpL17	0	9.972	9	2	186	21.6	10.3	9.0874e+06	4.05936e+06	401885	266189
Q9VIT9	Thioester-containing protein 4, isoform A OS	Drosophila melanogaster	Tep4	0	9.969	4	5	1496	168.4	5.71	2.71061e+06	9.3023e+06	1.26693e+06	1.53184e+06
Q9W328	Protein LST8 homolog OS	Drosophila melanogaster	Lst8	0	9.957	6	1	313	35.3	7.17	3.63104e+06	7.76272e+06	6.1393e+06	2.54042e+07
Q9VIU7	Probable dolichol-phosphate mannosyltransferase OS	Drosophila melanogaster	CG10166	0	9.909	11	2	241	27	8.79	1.05655e+06	686019	1.63196e+06
Q9V3V3	Pez, isoform A OS	Drosophila melanogaster	z	0	9.881	2	2	1252	139.6	8.22		1.6469e+07		1.93974e+07
O97111	LD29223p OS	Drosophila melanogaster	par-6	0	9.826	9	2	351	38.5	6.77		9.20893e+06	1.52281e+06	1.84961e+07
Q9VBU2	RIO kinase 2 OS	Drosophila melanogaster	RIOK2	0	9.724	5	2	538	61.4	5.38	4.79229e+06	1.22583e+07	5.18051e+06	2.04331e+07
Q7K3V6	AT01345p OS	Drosophila melanogaster	mEFTu2	0	9.716	7	2	456	49.6	7.69	1.92322e+06	1.84353e+06	2.72219e+06	2.42003e+06
Q9VBI2	UMP-CMP kinase OS	Drosophila melanogaster	Dak1	0	9.661	10	2	253	27.8	8	3.52828e+06	1.97607e+06	3.70073e+06	3.7788e+06
Q8IMX4	FI04408p OS	Drosophila melanogaster	R8	0	9.63	11	4	470	50.2	7.81	5.82361e+06	883266	3.42298e+06	881932
Q9VQE0	Dynamin related protein 1, isoform A OS	Drosophila melanogaster	Drp1	0	9.622	3	2	735	82.5	6.98	1.4428e+06	1.30872e+07	3.42618e+06	1.03481e+07
P41094	40S ribosomal protein S18 OS	Drosophila melanogaster	RpS18	0	9.496	19	3	152	17.6	10.48	1.05276e+07	9.16057e+06	6.16882e+06	9.54885e+06
Q9VIW3	Ran GTPase-activating protein OS	Drosophila melanogaster	RanGAP	0	9.478	6	2	596	66	4.65		8.00834e+06		1.81833e+07
Q9W329	Golgi-localized, gamma-adaptin ear containing, ARF binding protein OS	Drosophila melanogaster	Gga	0	9.456	4	2	660	72.5	5.14		1.38554e+07		1.54338e+07
A0A0B4LIF3	Negative elongation factor A, isoform C OS	Drosophila melanogaster	Nelf-A	0	9.444	2	1	1250	134.7	9.91		1.8837e+06	89907.6	6.05073e+06
O15971	LD39986p OS	Drosophila melanogaster	Rab10	0	9.427	16	3	204	23.3	8.05
Q7K4L8	LD33749p OS	Drosophila melanogaster	Dmel\CG7878	0	9.404	4	3	703	78.5	6.7	600485	4.37644e+06	1.12687e+06	2.73452e+06
A1ZB72	Glutathione S transferase E7 OS	Drosophila melanogaster	GstE7	0	9.398	11	2	223	25.5	6.57	4.86575e+06	3.65106e+06	4.15197e+06	3.98195e+06
Q95WY3	FI04781p OS	Drosophila melanogaster	Nop56	0	9.37	7	2	496	54.8	9.28
Q7KUT2	Lon protease homolog, mitochondrial OS	Drosophila melanogaster	Lon	0	9.362	3	2	1024	115	7.59	3.2849e+06		4.1061e+06	514690
Q9VXE6	Nuclear pore complex protein Nup153 OS	Drosophila melanogaster	Nup153	0	9.328	3	4	1883	196.5	8.13	3.70593e+06	1.78171e+07	1.35432e+07	3.39492e+07
Q7JWF1	Electron transfer flavoprotein-ubiquinone idoreductase OS	Drosophila melanogaster	Etf-QO	0	9.283	5	2	604	65.9	6.64	3.1849e+06		4.74793e+06
Q9VU87	Vacuolar protein-sorting-associated protein 36 OS	Drosophila melanogaster	Vps36	0	9.281	6	2	399	44.2	6.07	2.13262e+06	996846	2.43777e+06	1.87348e+06
Q7KSB3	ysterol-binding protein OS	Drosophila melanogaster	CG5077	0	9.232	3	3	958	107.2	8.21	5.64147e+06	4.6093e+06	3.63326e+06	6.90908e+06
A1ZAW0	Dicer-2, isoform A OS	Drosophila melanogaster	Dcr-2	0	9.161	3	4	1722	197.6	6.86	980652	9.78146e+06		7.30711e+06
Q9VL71	LD29830p OS	Drosophila melanogaster	Srp54	0	9.047	7	2	513	58.3	11.33	4.29551e+06	2.19804e+06	2.55616e+06	4.09735e+06
Q4V5H0	IP07169p OS	Drosophila melanogaster	Dmel\CG18428	0	9.043	22	1	78	9.1	9.41	2.0814e+06	5.06456e+06	1.26005e+06	1.234e+06
Q9VL02	GH08677p OS	Drosophila melanogaster	nmd	0	9.021	4	1	369	41.5	8.22	1.08169e+06	1.7866e+06	2.9805e+06	5.04943e+06
Q9V460	Transcription elongation factor SPT5 OS	Drosophila melanogaster	Spt5	0	9.02	3	2	1078	119.4	6.25	1938784	2.03946e+06	2.96465e+06	4.72934e+06
Q9VLX2	LD22651p OS	Drosophila melanogaster	Dmel\CG7154	0	9.015	4	3	861	95.9	6.1	4.0366e+06	4.87862e+06	2.80962e+06	5.41395e+06
Q9W074	FI04779p OS	Drosophila melanogaster	HBS1	0	8.987	6	3	670	74.1	6.7	1.10687e+06	7.54846e+06	3.13275e+06	1.30773e+07
Q7JWR9	Zinc finger CCCH domain-containing protein 15 homolog OS	Drosophila melanogaster	CG8635	0	8.915	6	2	404	45.3	5.55		7.16366e+06		6.19449e+06
A0A0B4K6W2	Fat facets, isoform E OS	Drosophila melanogaster	faf	0	8.909	1	3	2761	309.7	6.27	253769	1.21571e+07	486521	1.9951e+07
Q8MR62	Viral IAP-associated factor homolog OS	Drosophila melanogaster	viaf	0	8.863	15	3	240	27.4	4.86	169636032	1.29279e+08	4.98188e+08	1.68752e+08
P48555	Ras-related protein Ral-a OS	Drosophila melanogaster	Rala	0	8.835	12	2	201	22.9	7.66	3.03501e+06	4.28762e+06	3.94016e+06	5.42531e+06
Q7KLX3	GEO05407p1 OS	Drosophila melanogaster	Tapdelta	0	8.784	13	2	166	17.6	8.54	9.24691e+06	1.54793e+07	1.13781e+07	1.14472e+07
Q7KVX1	Pyruvate dehydrogenase E1 component subunit alpha OS	Drosophila melanogaster	Pdha	0	8.784	8	3	443	48.8	8.13	4.82528e+06	2.17461e+06	3.57915e+06	2.73737e+06
P48609	Cyclin-dependent kinase 5 homolog OS	Drosophila melanogaster	Cdk5	0	8.762	14	3	294	33.2	7.72	811692		107196
A1Z9I5	FI24033p1 OS	Drosophila melanogaster	tum	0	8.675	5	3	625	69.7	9.01		5.74503e+06		7.16468e+06
Q9VC87	RE57978p OS	Drosophila melanogaster	Dmel\CG18528	0	8.658	5	2	493	54.9	6.74	1.0767e+06	669822	2.29852e+06	1.29229e+06
Q6NND6	Leucine-rich repeat, isoform D OS	Drosophila melanogaster	LRR	0	8.653	3	1	492	51.7	7.01		3.36028e+06		5.76808e+06
Q9W0G1	Tyrosine-protein phosphatase non-receptor type 61F OS	Drosophila melanogaster	Ptp61F	0	8.611	5	2	548	62.1	5.55	58275.6	2.01781e+07	50464.3	1.45087e+06
Q0E8E8	MIP08013p1 OS	Drosophila melanogaster	Mpcp2	0	8.583	8	3	356	38.8	8.88	1.87527e+07	2.0493e+07	1.25722e+07	1.4252e+07
Q9VKD8	RE11167p OS	Drosophila melanogaster	Dmel\CG6686	0	8.58	7	4	964	111.8	7.21	924513	4.53811e+06	596729	2.47719e+06
Q9VAI4	GM12182p OS	Drosophila melanogaster	Naa40	0	8.578	12	2	202	23.4	8.56	2.13326e+06	2.73878e+06	2.69271e+06	4.35089e+06
P51140	Segment polarity protein dishevelled OS	Drosophila melanogaster	dsh	0	8.531	5	2	623	68.9	6.33	222397	7.51901e+06	189819	7.5913e+06
A4V402	LD26767p OS	Drosophila melanogaster	MAPk-Ak2	0	8.476	13	3	359	41.4	7.33		4.60584e+06	842752	6.02049e+06
Q9VTZ4	Phosphoacetylglucosamine mutase OS	Drosophila melanogaster	nst	0	8.474	4	2	549	60.5	6.29	1.90631e+06	1.27835e+06	1.87598e+06	1.8372e+06
E1JHT6	Reticulon-like protein OS	Drosophila melanogaster	Rtnl1	0	8.473	5	2	607	65.4	4.87	3.20538e+07	5.88665e+07	3.29307e+07	7.17522e+07
B7Z0Z0	Dorsal switch protein 1, isoform F OS	Drosophila melanogaster	Dsp1	0	8.451	11	2	397	45.3	8.41	760438	1.73212e+07	190167	2.79283e+07
Q0E8J0	MEP-1, isoform A OS	Drosophila melanogaster	MEP-1	0	8.438	3	2	1152	124	5.03	1.03507e+06	5.86899e+06	1.0824e+06	8.73898e+06
A0A0B4KGI7	Signal transducer and activator of transcription OS	Drosophila melanogaster	Stat92E	0	8.427	5	2	811	91.7	5.82	1.29959e+06	2.56966e+06	773207	5.75693e+06
Q9V597	60S ribosomal protein L31 OS	Drosophila melanogaster	RpL31	0	8.397	20	4	124	14.5	10.2	2.09674e+07	1.93786e+07	1.92226e+07	1.59342e+07
P25007	Peptidyl-prolyl cis-trans isomerase OS	Drosophila melanogaster	Cyp1	0	8.381	9	2	227	24.7	9.22	1.00831e+06	2.34557e+06	412414	3.92274e+06
A0A0B4LEY6	Nascent polypeptide associated complex protein alpha subunit, isoform D OS	Drosophila melanogaster	Nacalpha	0	8.378	7	1	217	23	4.74	5063638	7.99769e+06	1.00758e+07	9.78785e+06
Q9V455	Importin subunit alpha OS	Drosophila melanogaster	Kap-alpha3	0	8.372	6	2	514	57	5.26	3858160	7.55235e+06	5.73749e+06	1.24157e+07
Q9VVU1	FI09602p OS	Drosophila melanogaster	GH07925p	0	8.361	7	3	414	45.3	6.71	6.72691e+06	1.07155e+07	8.17946e+06	1.12896e+07
Q9VHN5	Protein unc-50 homolog OS	Drosophila melanogaster	CG9773	0	8.292	7	1	275	32.5	9.47	3.5466e+06	7.88113e+06	9.28024e+06	1.50667e+07
Q9GYU8	Nuclear pore complex protein Nup88 OS	Drosophila melanogaster	mbo	0	8.265	2	1	702	78.6	5.91		3.09024e+06		3.74346e+06
A0A0B4LGI1	G protein alpha s subunit, isoform E OS	Drosophila melanogaster	Galphas	0	8.222	5	2	382	44.7	7.87	414994
Q9V3W7	LD40489p OS	Drosophila melanogaster	SF2	0	8.215	11	2	255	28.3	9.91	2.0023e+06		997017	364108
Q9VQB4	LD06553p OS	Drosophila melanogaster	Dmel\CG3609	0	8.182	10	3	335	37.3	7.52	955320	1.17897e+06	1.35237e+06	1.59162e+06
Q5BIJ2	Serine/threonine protein phosphatase 2A regulatory subunit OS	Drosophila melanogaster	wrd	0	8.152	5	3	656	73.7	5.78		1.80346e+07		2.15915e+07
Q9VDK7	Signal recognition particle subunit SRP72 OS	Drosophila melanogaster	Srp72	0	8.13	2	1	650	72.8	9.06	1.18569e+06	4.81803e+06	4.29576e+06	6.3338e+06
Q9VZ20	Dynein light intermediate chain OS	Drosophila melanogaster	Dlic	0	8.125	7	2	493	54.4	6.02	518954	6.4229e+06	3.23458e+06	7.28305e+06
Q9VZE4	RE70333p OS	Drosophila melanogaster	cg1316	0	8.124	4	1	470	52.4	6.71		8.70229e+06	1.32947e+07	2.19977e+07
M9PC59	Mextli, isoform G OS	Drosophila melanogaster	mxt	0	8.101	4	2	631	67.7	6.44		8.68416e+06		6.39952e+06
Q9VQL1	LP20978p OS	Drosophila melanogaster	SerRS	0	8.072	4	2	501	56.4	6.49	4.80171e+06	9.36738e+06	7.70414e+06	9.93201e+06
Q9VXU2	Golgi microtubule-associated protein, isoform A OS	Drosophila melanogaster	Gmap	0	8.061	2	2	1398	158.4	4.78		6.46374e+06		1.06697e+07
Q9VND3	LD24833p OS	Drosophila melanogaster	Pi4KIIalpha	0	8.059	6	4	710	78.9	6.18		7.46771e+06		6.22189e+06
Q9V3C8	DShc protein OS	Drosophila melanogaster	Shc	0	8.053	6	2	409	45	6.54	2.06601e+06	1.1483e+07	1.58778e+06	6.12406e+06
Q9W4W2	Female sterile (1) Yb OS	Drosophila melanogaster	fs(1)Yb	0	8.05	3	2	1042	117.4	7.02	456786	9.67949e+06	1.83714e+06	1.7118e+07
Q9VPR5	Splicing factor 3b subunit 1, isoform A OS	Drosophila melanogaster	Sf3b1	0	8.025	2	2	1340	149.5	6.67		1.20123e+07		2.18346e+07
A1Z943	Glutaminase, isoform C OS	Drosophila melanogaster	GLS	0	8.024	6	2	658	73.3	7.21	1735280	553472	2.22455e+06
P45889	Actin-related protein 1 OS	Drosophila melanogaster	Arp1	0	8.018	6	1	376	42.7	7.3	2.11647e+06
Q9VNH6	Exocyst complex component 4 OS	Drosophila melanogaster	Sec8	0	8.018	2	1	985	111.6	7.64		5.06317e+06		1.18316e+07
A0A0B4K7H0	Tetratricopeptide repeat domain 7, isoform B OS	Drosophila melanogaster	Ttc7	0	8	2	1	851	94.5	6.87		3.09246e+06	824717	6.15666e+06
Q8T060	AaRS-interacting multifunctional protein 2, isoform B OS	Drosophila melanogaster	AIMP2	0	7.983	14	3	301	33.2	8.62	3.28089e+06	1.13387e+06	1.33662e+06	1.0627e+06
Q9VWL7	Rho GTPase activating protein at 18B, isoform C OS	Drosophila melanogaster	RhoGAP18B	0	7.851	2	1	1317	147.3	6.89		2.31366e+06		3.82474e+06
H5V8D0	Wiskott-Aldrich syndrome protein family member OS	Drosophila melanogaster	SCAR	0	7.83	3	1	641	70.1	6.92		7.8686e+06
X2JDY8	GTPase regulator associated with FAK, isoform G OS	Drosophila melanogaster	Graf	0	7.826	5	3	1025	115.6	8.07		9.37738e+06		1.43898e+07
Q960D4	SD06560p OS	Drosophila melanogaster	EG:22E5.5	0	7.819	4	2	593	65	6.21	4.11481e+06	1.23075e+07	5.10859e+06	9.77855e+06
Q9VK34	NAD-dependent histone deacetylase sirtuin-1 OS	Drosophila melanogaster	Sirt1	0	7.806	3	2	823	91.8	4.86		1.03012e+07	224318	7.65991e+06
P22464	Annexin B9 OS	Drosophila melanogaster	AnxB9	0	7.772	7	2	324	36	4.88	1.53751e+06		300414
E1JIW2	Slingshot, isoform C OS	Drosophila melanogaster	ssh	0	7.767	2	2	1046	115.3	8.54		3.86842e+06		5.74813e+06
Q8INC3	Myosin heavy chain-like, isoform B OS	Drosophila melanogaster	Mhcl	0	7.762	1	2	2194	244.7	6.73		7.2892e+06		7.70414e+06
Q8IRE3	Gryzun OS	Drosophila melanogaster	gry	0	7.746	2	2	1320	149	8	600358	1.26232e+07	1.4313e+06	1.24542e+07
Q9V4B6	Uncharacterized protein, isoform A OS	Drosophila melanogaster	CG11578	0	7.741	1	1	1459	161.8	8.24		3.09907e+06		1.05165e+07
X2JC35	60S ribosomal protein L36 OS	Drosophila melanogaster	RpL36	0	7.739	19	2	115	13.5	11.37	6.45346e+06	2.05916e+06	1.42294e+06	3.00516e+06
A0A0B4LFU9	Anastral spindle 2, isoform B OS	Drosophila melanogaster	ana2	0	7.653	9	2	419	46.4	7.75		4.89709e+06		2.51134e+06
Q8T3P2	GM01014p OS	Drosophila melanogaster	CG15675	0	7.652	16	2	208	23.8	9.58	1.68332e+06	1.36456e+06
P25823	Maternal protein tudor OS	Drosophila melanogaster	tud	0	7.62	2	3	2515	285.1	6.46	5.73569e+06	2.47573e+07	4.7144e+06	2.46636e+07
Q9VAJ9	SD09259p OS	Drosophila melanogaster	Dmel\CG1907	0	7.612	10	3	317	34.6	9.79	7.28648e+06	5.66417e+06	4.5406e+06	2.15769e+06
A0A0B4LEK8	Secretory 24AB, isoform C OS	Drosophila melanogaster	Sec24AB	0	7.611	3	2	1162	127	7.62	721069	8.79967e+06	1.3493e+06	1.39597e+07
Q709R6	LEM domain-containing protein Bocksbeutel OS	Drosophila melanogaster	bocks	0	7.603	7	2	399	44.2	9.23	141622	5.7917e+06	776576	7.65308e+06
Q8IP94	Threonyl-tRNA synthetase, isoform B OS	Drosophila melanogaster	ThrRS	0	7.601	6	3	690	79.3	6.9	2.31067e+06	5.34304e+06	2.38716e+06	5.6325e+06
Q9W3C3	LD10016p OS	Drosophila melanogaster	Dmel\CG2004	0	7.598	5	2	425	48.3	5.21	1.28295e+06	292401	141509	103633
Q7JR58	Enoyl-CoA hydratase, short chain 1, isoform A OS	Drosophila melanogaster	Echs1	0	7.541	6	1	295	31.6	8.63	2.63394e+06	2.05015e+06	5.53578e+06	4.3931e+06
Q9VYA7	RRP12-like protein OS	Drosophila melanogaster	CG2691	0	7.535	2	1	1384	153.5	8.78	1.19945e+06	3.30846e+06	1.85428e+06	8.32508e+06
Q9VXE5	Serine/threonine-protein kinase PAK mbt OS	Drosophila melanogaster	mbt	0	7.487	6	2	639	69.6	9.5		3.80437e+06		7.09817e+06
Q9NHD5	Probable N-acetyltransferase san OS	Drosophila melanogaster	san	0	7.447	14	2	184	21	8.78	3.4758e+06	3.29732e+06	5.21091e+06	5.16465e+06
Q9W3Q4	SD03340p OS	Drosophila melanogaster	Dmel\CG15478	0	7.41	5	1	552	58.6	6.47		1.01937e+07		1.97981e+07
Q9GU68	Eukaryotic translation initiation factor 5A OS	Drosophila melanogaster	eEF5	0	7.373	13	2	159	17.6	5.15	4.04101e+06	5.24094e+06	1.75345e+06	4.75919e+06
Q7KSU6	Uncharacterized protein, isoform D OS	Drosophila melanogaster	anon-WO0118547.344	0	7.357	5	2	580	63	6.8	3.70192e+06	4.11491e+06	6.58736e+06	9.348e+06
Q9VIP4	LP17758p OS	Drosophila melanogaster	neb	0	7.326	2	2	1121	125.1	7.66		2.26492e+06		942454
M9PEA6	40S ribosomal protein S21 OS	Drosophila melanogaster	RpS21	0	7.287	19	1	83	9.2	5.91	1.51629e+06	7.30873e+06	3.30655e+06	1.75441e+07
Q9VRP4	Bifunctional phosphopantetheine adenylyltransferase - Dephospho-CoA kinase OS	Drosophila melanogaster	Ppat-Dpck	0	7.268	5	2	518	57.6	7.2	2.32826e+06	748722	2.95633e+06	1.65811e+06
Q7JVI3	Eukaryotic translation initiation factor 3 subunit M OS	Drosophila melanogaster	eIF3m	0	7.244	4	1	387	44.1	5.71	2363903	4.58089e+06	4.76464e+06	5.31079e+06
Q9VK35	DnaJ homolog, isoform A OS	Drosophila melanogaster	DnaJ-H	0	7.243	7	3	389	43.9	6.54		2.24038e+07		3.87685e+07
Q23979	Unconventional myosin IC OS	Drosophila melanogaster	Myo61F	0	7.231	3	2	1035	118.9	9.04	652908	9.58899e+06	674118	6.67279e+06
I0DHK3	Proteasome subunit alpha type OS	Drosophila melanogaster	Prosalpha6	0	7.22	5	1	279	31	6.55	3.20818e+06	5.00559e+06	5.65172e+06	6.97743e+06
Q9TVM2	Exportin-1 OS	Drosophila melanogaster	emb	0	7.219	2	2	1063	122.7	5.87	3829291	6.27471e+06	2.25145e+06	2.92365e+06
Q7KRR5	Peptide-N(4)-(N-acetyl-beta-glucosaminyl)asparagine amidase OS	Drosophila melanogaster	Pngl	0	7.208	6	2	631	73.3	7.88	2943317	2.22641e+06	692525	1.60444e+06
O76324	Discs overgrown protein kinase OS	Drosophila melanogaster	dco	0	7.149	16	2	440	47.9	9.5	1.15121e+06	3.04241e+06	3.79345e+06	9.01438e+06
Q9VXD6	LD39612p OS	Drosophila melanogaster	Dmel\CG9723	0	7.13	4	1	454	51.7	5.52		1.89231e+06	1.97791e+06	3.40814e+06
Q7JVK8	GEO08987p1 OS	Drosophila melanogaster	Dmel\CG5323	0	7.106	10	1	146	16.6	7.24		4.83347e+06		4.34808e+06
A1ZAT5	Testin OS	Drosophila melanogaster	Tes	0	7.069	3	2	816	89.8	6.92		1.54623e+07		1.51554e+07
Q9V3D8	GH27579p OS	Drosophila melanogaster	grsm	0	7.058	5	2	558	60.1	6.79		5.24952e+06		9.69013e+06
Q9VI55	E3 UFM1-protein ligase 1 homolog OS	Drosophila melanogaster	Ufl1	0	7.019	2	1	782	87.4	6.57		1.31694e+06	964046	5.06512e+06
P26270	26S proteasome non-ATPase regulatory subunit 7 OS	Drosophila melanogaster	Rpn8	0	7.012	8	2	338	38.1	6.71	1556693	1.14033e+06	1.50952e+06	2.58941e+06
A0A0B4KEU5	Coronin OS	Drosophila melanogaster	coro	0	6.957	12	3	534	58	6.48		1.21876e+07	129794	1.85762e+07
M9PC31	Nicotinate phosphoribosyltransferase OS	Drosophila melanogaster	Naprt	0	6.936	3	1	550	61.5	6.71	2.9101e+06	5.05903e+06	5.41123e+06	5.57186e+06
P46824	Kinesin light chain OS	Drosophila melanogaster	Klc	0	6.926	6	3	508	58	6.25		6.43867e+07		4.42142e+06
Q9VR80	LP10161p OS	Drosophila melanogaster	Dmel\CG17068	0	6.922	3	1	694	75.5	5.24	1.18183e+06	945640	2.71638e+06	2.36025e+06
M9PIA6	Mi-2, isoform D OS	Drosophila melanogaster	Mi-2	0	6.902	2	2	1973	223	5.76	1.71767e+06	904336	396136	944594
Q7K209	Deyribose-phosphate aldolase, isoform A OS	Drosophila melanogaster	Dera	0	6.887	3	1	347	38.5	7.87		6.47394e+06
Q9VGP4	LP08082p OS	Drosophila melanogaster	Ranbp9	0	6.872	2	2	1018	114.3	4.87	678080			76803.2
Q8IML4	V-type proton ATPase subunit a OS	Drosophila melanogaster	Vha100-1	0	6.855	4	3	850	96.5	6.65	2.03358e+06	4.64139e+06	3.22164e+06	5.11033e+06
B7Z129	C3G guanyl-nucleotide exchange factor, isoform E OS	Drosophila melanogaster	C3G	0	6.829	2	2	1417	154.6	7.09	185921	3.41318e+06	441275	2.82237e+06
Q00174	Laminin subunit alpha OS	Drosophila melanogaster	LanA	0	6.807	1	1	3712	410.9	5.22	469459		1.10565e+06	3.50569e+06
X2JED0	Bub3 interacting GLEBS and zinc finger domain protein, isoform G OS	Drosophila melanogaster	BuGZ	0	6.803	3	1	476	50.4	9.36	5.23065e+06	4.01575e+06	5.61446e+06	5.90677e+06
Q9W3M7	LD32873p OS	Drosophila melanogaster	mahe	0	6.793	3	2	945	100.4	9.14	414199		549541
P35128	Ubiquitin-conjugating enzyme E2 N OS	Drosophila melanogaster	ben	0	6.746	13	1	151	17.2	5.6	6977707	4.03092e+06	9.55961e+06	1.35191e+07
Q7K130	Dynactin 4, p62 subunit OS	Drosophila melanogaster	DCTN4-p62	0	6.743	6	2	514	57.9	8.22		2.36496e+07	841026	4.03798e+07
Q9VKD6	Augmin complex subunit dgt2 OS	Drosophila melanogaster	dgt2	0	6.73	7	1	231	25.8	6.33		3.17988e+06		1.00386e+07
M9PEG6	Zinc transporter 63C, isoform F OS	Drosophila melanogaster	ZnT63C	0	6.721	4	1	545	59.5	6.74		2.64241e+06	4.77817e+06	1.09798e+07
Q9W0P4	GEO05053p1 OS	Drosophila melanogaster	BcDNA:LD06317	0	6.682	19	1	123	13.7	8.81		7.95546e+06		7.73833e+06
A1Z7H3	Acyl-CoA synthetase long-chain, isoform C OS	Drosophila melanogaster	Acsl	0	6.674	3	2	707	79.4	8.44	1.47806e+06		485809	2.03922e+06
Q7KUB1	Isocitrate dehydrogenase [NADP] OS	Drosophila melanogaster	Idh	0	6.67	6	2	469	52.6	7.5		7.20268e+06		1.12699e+07
O77263	tRNA (guanine-N(7)-)-methyltransferase OS	Drosophila melanogaster	CG4045	0	6.669	10	2	256	29.4	7.91	858301	1.17689e+06	2.25539e+06	2.49022e+06
Q94524	Dynein light chain Tctex-type OS	Drosophila melanogaster	Dlc90F	0	6.644	15	1	111	12.5	5.16	3019144	3.97523e+06	9.49887e+06	1.34781e+07
Q9W3Q0	FI07418p OS	Drosophila melanogaster	Rab39	0	6.637	9	2	218	24.7	6.23	568126	650072	443229	475634
Q05652	Serine/threonine-protein kinase pelle OS	Drosophila melanogaster	pll	0	6.634	4	2	501	56.1	8.63	3.24965e+06	3.15895e+06	2.20632e+06	1.4973e+06
Q9V9S8	Ferrochelatase, mitochondrial OS	Drosophila melanogaster	FeCh	0	6.626	4	1	384	43.6	8.4
C0PDF4	MIP06482p OS	Drosophila melanogaster	CG18815-RA	0	6.61	8	1	221	23.7	6.42	1.38116e+06	3.19554e+06	2.81069e+06	3.94979e+06
Q9U1H9	Nuclear RNA export factor 1 OS	Drosophila melanogaster	sbr	0	6.605	5	1	672	76.2	9	1.45261e+06	1.17165e+06	1.26839e+06	1.78391e+06
X2JEM4	GEO07185p1 OS	Drosophila melanogaster	RpS28b	0	6.598	43	2	65	7.5	10.37	1.33035e+07	1.02438e+07	9.18892e+06	7.79604e+06
E1JJD6	Twenty-four, isoform F OS	Drosophila melanogaster	tyf	0	6.574	2	2	1667	173.6	6.7	1.01219e+06	5.54112e+06	622077	7.99769e+06
Q7K3M5	DEAH-b helicase 15, isoform A OS	Drosophila melanogaster	Dhx15	0	6.574	4	2	729	82.6	7.06		8.53672e+06	1.73568e+06	8.30569e+06
M9PGI1	Corkscrew, isoform D OS	Drosophila melanogaster	csw	0	6.573	3	2	894	98.2	8.1	462348	1.06123e+07	275056	7.41694e+06
Q7KNA0	Dymeclin OS	Drosophila melanogaster	CG8230	0	6.569	2	1	699	79.1	6.01	2.59797e+06	2.51868e+06	2.7771e+06	2.37945e+06
Q05856	Small nuclear ribonucleoprotein-associated protein B OS	Drosophila melanogaster	SmB	0	6.55	11	1	199	21	11.22		3.31071e+06
A0A0B4LEQ0	Uncharacterized protein, isoform C OS	Drosophila melanogaster	Cndp2	0	6.531	6	2	431	47.9	5.63	1.5225e+06	6.83033e+06	1.96261e+06	9.90865e+06
A0A0B4KFE9	Megator, isoform B OS	Drosophila melanogaster	Mtor	0	6.5	1	1	2346	262.2	5.1		5.71507e+06		5.88804e+06
Q95RJ9	F-b-like/WD repeat-containing protein ebi OS	Drosophila melanogaster	ebi	0	6.481	2	1	700	72.3	5.88				5.77805e+06
Q9VL70	HL08109p OS	Drosophila melanogaster	yip2	0	6.48	5	1	398	41.6	8.51
Q9VJZ5	LD07294p OS	Drosophila melanogaster	Tap42	0	6.468	7	1	380	43.3	5.4		8.63602e+06		1.7662e+07
Q9VM69	CG10206-PA OS	Drosophila melanogaster	nop5	0	6.462	5	2	511	57.1	8.59	2.07165e+06	6.12456e+06	2.95678e+06	7.83337e+06
Q9VVA0	Cold shock domain-containing protein CG9705 OS	Drosophila melanogaster	CG9705	0	6.455	8	1	143	15.8	8.47		5.61781e+07		4.1973e+07
M9NFJ2	Proline dehydrogenase OS	Drosophila melanogaster	slgA	0	6.447	2	1	669	75.8	8.97	1.93175e+06		3.73847e+06
Q9VMN5	60 kDa heat shock protein homolog 2, mitochondrial OS	Drosophila melanogaster	Hsp60C	0	6.398	4	1	576	61.5	7.06
B8A403	AP complex subunit sigma OS	Drosophila melanogaster	AP-1sigma	0	6.388	12	1	157	18.5	7.02	862448
Q9VAG4	Vacuolar protein sorting-associated protein 16B OS	Drosophila melanogaster	Vps16B	0	6.319	4	1	447	50.4	6.02		5.00771e+06		6.81821e+06
Q9W229	40S ribosomal protein S24 OS	Drosophila melanogaster	RpS24	0	6.318	17	2	131	15	11.22	7.56289e+06	8.48312e+06	5.50172e+06	5.58127e+06
O76928	Carmine, isoform A OS	Drosophila melanogaster	cm	0	6.293	4	1	415	46.8	8.07	1.85866e+06	2.492e+06	2.56924e+06	3.29708e+06
Q9VV41	Probable tRNA N6-adenosine threonylcarbamoyltransferase OS	Drosophila melanogaster	Tcs3	0	6.273	5	1	347	38.5	7.03	964119	2.20585e+06	1.81735e+06	4.10856e+06
Q7JXF5	Nuclear pore glycoprotein p62 OS	Drosophila melanogaster	Nup62	0	6.265	6	1	394	40.7	4.81		5.39247e+06		1.02519e+07
Q9VU65	POC1 centriolar protein homolog OS	Drosophila melanogaster	Poc1	0	6.265	4	1	391	42.8	8.44		4.52091e+06		7.25597e+06
A8JUU1	Secretory 16, isoform E OS	Drosophila melanogaster	Sec16	0	6.236	2	2	2021	220	5.76				3.91992e+06
Q9VKN7	Aurora kinase B OS	Drosophila melanogaster	ial	0	6.229	8	2	329	38.3	8.78		2.50047e+06		2.19016e+06
Q8IMP2	LD28220p OS	Drosophila melanogaster	CG14261	0	6.212	2	1	729	81.1	6.28		7.76532e+06	2.25222e+06	9.20295e+06
Q9V3A7	Structural maintenance of chromosomes protein OS	Drosophila melanogaster	glu	0	6.192	1	1	1409	159.8	6.15
Q9VFU8	LD33734p OS	Drosophila melanogaster	yrt	0	6.186	1	1	972	105.2	8.1		7.33117e+06		7.25571e+06
Q9VM95	Protein Aatf OS	Drosophila melanogaster	Aatf	0	6.179	3	1	488	55.9	4.86		8.72384e+06
Q9VCC9	LD23779p OS	Drosophila melanogaster	Tsc1	0	6.125	3	2	1100	124.7	6.43		5.63977e+06	235735	6.70203e+06
Q8T626	Protein disks lost OS	Drosophila melanogaster	dlt	0	6.101	1	1	1240	139.4	6.93
Q960X8	Hepatocyte growth factor-regulated tyrosine kinase substrate OS	Drosophila melanogaster	Hrs	0	6.078	3	2	760	85.4	6.98		6.80291e+06	193464	6.90937e+06
X2J5E8	Peptidylprolyl isomerase OS	Drosophila melanogaster	Fkbp59	0	6.069	9	3	439	48.8	5.41		7.5453e+06		5.53374e+06
P48598	Eukaryotic translation initiation factor 4E1 OS	Drosophila melanogaster	eIF4E1	0	6.065	15	3	259	29.2	6.24	275878	1.02885e+07	265381	5.76955e+06
Q7KSS0	FI03914p OS	Drosophila melanogaster	Nuak1	0	6.053	4	2	1180	127.7	8.18		1.93031e+06	126410	1.46204e+07
P25439	ATP-dependent helicase brm OS	Drosophila melanogaster	brm	0	6.038	3	3	1638	185	7.56	579152	1.46015e+06	1.66436e+06	4.97708e+06
Q8IRG6	FACT complex subunit spt16 OS	Drosophila melanogaster	dre4	0	6.033	1	1	1083	123.5	6.29	1.73185e+06	4.17295e+06	1.52211e+06	4.32469e+06
M9NFR3	Cyclin A, isoform C OS	Drosophila melanogaster	CycA	0	6.006	4	1	490	56	5.94		1.33607e+07		1.48033e+07
Q9VXN4	Probable arginine--tRNA ligase, cytoplasmic OS	Drosophila melanogaster	ArgRS	0	5.998	5	2	665	75.5	7.44		5.69345e+06	1.69127e+06	6.64764e+06
Q9VBY2	FI08810p OS	Drosophila melanogaster	Dmel\CG11920	0	5.929	9	2	298	34.6	9.55	6.35637e+06	1.47293e+07	1.1144e+07	1.85206e+07
P15215	Laminin subunit gamma-1 OS	Drosophila melanogaster	LanB2	0	5.877	3	3	1639	182.2	5.38	1.47158e+07	4.75228e+06	2.54623e+06	1.82094e+06
Q9V466	Nuclear pore complex protein Nup107 OS	Drosophila melanogaster	Nup107	0	5.87	2	2	845	97.3	5.94	190719	1.40509e+07	112460	3.17098e+07
Q9W1G7	LD21576p OS	Drosophila melanogaster	Nap1	0	5.824	8	3	370	42.7	4.79	957429	9.02246e+06	1.12556e+06	9.54942e+06
Q59DT6	Ribonuclear protein at 97D, isoform D OS	Drosophila melanogaster	Rb97D	0	5.776	5	2	434	48.1	8.88	3060303	3.04844e+06	4.35574e+06	2.17609e+06
X2JD07	RNA cytidine acetyltransferase OS	Drosophila melanogaster	l(1)G0020	0	5.776	3	2	967	108.3	8.13	1.58694e+06	3.21444e+06	1.73162e+06	2.58265e+06
Q9VJ28	FI05204p OS	Drosophila melanogaster	L2HGDH	0	5.755	3	1	455	50.1	8.59	2997104	2.53592e+06	3.76696e+06	4.64607e+06
Q9V3P0	Periredin 1 OS	Drosophila melanogaster	Jafrac1	0	5.736	6	1	194	21.7	5.71		7.48797e+06	606478	5.10406e+06
Q9W423	LD18904p OS	Drosophila melanogaster	schlank	0	5.718	3	1	400	46.3	9.41	2.07829e+06	1.74751e+06	1.71848e+06	2.3386e+06
Q9XZ11	Smr domain-containing protein OS	Drosophila melanogaster	Dmel\CG7139	0	5.664	3	2	969	109.3	6.38	2.57327e+06	6.72905e+06	3.72021e+06	7.34135e+06
Q8INM3	Protein slender lobes OS	Drosophila melanogaster	sle	0	5.659	1	1	1420	158.6	5.24		2.17275e+06		3.11994e+06
P32392	Actin-related protein 3 OS	Drosophila melanogaster	Arp3	0	5.635	5	2	418	47	5.99	3.75336e+06	5.7596e+06	2.5011e+06	4.47153e+06
Q8T0V2	GH02495p OS	Drosophila melanogaster	MESK2	0	5.632	6	2	447	48.7	6.58	3243512	1.14434e+07	3.43115e+06	7.75425e+06
P41572	6-phosphogluconate dehydrogenase, decarbylating OS	Drosophila melanogaster	Pgd	0	5.61	4	1	481	52.5	6.47	2.77585e+06
Q9VRL0	Cytochrome c1, isoform A OS	Drosophila melanogaster	Cyt-c1	0	5.595	5	1	307	33.7	8.53	981846	1.19242e+06	2.86833e+06	2.9991e+06
Q07171	Gelsolin OS	Drosophila melanogaster	Gel	0	5.532	2	2	798	88.3	5.1	529927		682934	543117
Q9I7S8	Multifunctional protein ADE2 OS	Drosophila melanogaster	ade5	0	5.526	3	1	429	47.3	8.07	929195	2.45298e+06	1.20554e+06	5.42391e+06
A1Z6S6	RE54322p OS	Drosophila melanogaster	vimar	0	5.524	5	2	634	70.2	5.16		2.59238e+06		3.68889e+06
Q9VKC1	IP16805p OS	Drosophila melanogaster	RpL7-like	0	5.481	7	2	257	29.1	10.1	1.66069e+06	3.9251e+06	2.47018e+06	4.29087e+06
O46050	60S ribosomal export protein NMD3 OS	Drosophila melanogaster	Nmd3	0	5.476	3	1	521	59.1	6.06	540933	1.49465e+06	1.59177e+06	2.41334e+06
M9NEL3	Kismet, isoform F OS	Drosophila melanogaster	kis	0	5.46	0	1	5191	560.6	5.77		2.99296e+06		4.84255e+06
X2JAF1	Lava lamp, isoform D OS	Drosophila melanogaster	lva	0	5.422	1	2	2779	315.7	4.86		3.39471e+06
P08111	Lethal(2) giant larvae protein OS	Drosophila melanogaster	l(2)gl	0	5.418	2	2	1161	126.8	5.94		2.89552e+06		838726
A1Z843	Uncharacterized protein OS	Drosophila melanogaster	Dmel\CG1371	0	5.403	3	2	1199	130.8	7.23
X2JEY5	AMP deaminase OS	Drosophila melanogaster	AMPdeam	0	5.401	2	1	798	91.5	6.1		4.15806e+06		7.37103e+06
Q9VWS2	Nucleoporin Nup35 OS	Drosophila melanogaster	Nup35	0	5.4	6	1	331	35.1	9		2.61321e+06	1.7912e+06	7.03845e+06
P48592	Ribonucleoside-diphosphate reductase subunit M2 OS	Drosophila melanogaster	RnrS	0	5.396	5	2	393	45.1	5.63	55022.1	1.48669e+07	148493	1.667e+07
Q0KHU5	Lysophosphatidylcholine acyltransferase OS	Drosophila melanogaster	LPCAT	0	5.377	2	1	533	60	7.46	2597826	3.34503e+06	2.59148e+06	3.67534e+06
A0A0B4KH51	Abelson interacting protein, isoform C OS	Drosophila melanogaster	Abi	0	5.363	5	1	472	51.8	6.93		2.86105e+06	228382	6.49944e+06
Q9VFW4	MIP09035p OS	Drosophila melanogaster	poly	0	5.362	6	1	251	27.9	6.9	3723388	5.7737e+06	5.61651e+06	1.02582e+07
M9NFH4	Rho GTPase activating protein at 19D, isoform C OS	Drosophila melanogaster	RhoGAP19D	0	5.361	2	2	2135	224.7	8.85		3.76304e+06		1.46163e+07
Q9V429	Thioredin-2 OS	Drosophila melanogaster	Trx-2	0	5.351	17	2	106	11.7	4.88	48499.2	2.82881e+07		1.76901e+07
P40301	Proteasome subunit alpha type-2 OS	Drosophila melanogaster	Prosalpha2	0	5.331	6	1	234	25.9	6.68	2.037e+06
Q9W2W5	RE54994p OS	Drosophila melanogaster	Dmel\CG2909	0	5.322	5	2	505	56.9	8.84	313724		345438	417961
Q9VBZ5	YTH domain-containing family protein OS	Drosophila melanogaster	Ythdf	0	5.31	2	1	700	78.9	8.95		3.0198e+06	301395	3.94734e+06
Q8IP18	RH52721p OS	Drosophila melanogaster	Tpr2	0	5.293	5	1	464	53.2	8.38	810882	948538	1.02944e+06
Q9VRA6	Rho GTPase activating protein at 19D, isoform A OS	Drosophila melanogaster	RhoGAP19D	0	5.274	3	2	2181	229.6	8.95		4.63029e+06	978820	1.16087e+07
M9PBH7	Rac1, isoform B OS	Drosophila melanogaster	Rac1	0	5.271	7	1	192	21.3	8.34	3629946	7.8562e+06	4.53785e+06	7.3888e+06
Q9W149	FI04483p OS	Drosophila melanogaster	Dmel\CG11414	0	5.265	4	2	867	95.9	8.82		2.07714e+07		3.93661e+07
Q9VGV0	IP09589p OS	Drosophila melanogaster	Dmel\CG14695	0	5.263	8	2	289	33.5	6.93	1.11021e+06	854668	1.2442e+06	655622
Q9VTY2	Uncharacterized protein, isoform A OS	Drosophila melanogaster	anon-WO0172774.89	0	5.256	4	1	317	35.8	6.11	847012	1.80104e+06	521763	2.07997e+06
Q95T98	Elongation of very long chain fatty acids protein OS	Drosophila melanogaster	CG9798	0	5.238	6	1	354	41.1	9.26	1.19527e+06		196826	1.26207e+06
A0A126GV13	Spastin OS	Drosophila melanogaster	spas	0	5.238	3	1	489	53.6	9.32		1.42821e+07		1.35421e+07
Q9VYD9	AT04676p OS	Drosophila melanogaster	ALT	0	5.236	3	1	575	64	9.1	1.25637e+06		1.98893e+06	946107
Q9VU34	LD45758p OS	Drosophila melanogaster	MICAL-like	0	5.228	1	1	1010	113.8	5.63		7.99489e+06		9.78119e+06
Q9VAJ2	Bub3, isoform A OS	Drosophila melanogaster	Bub3	0	5.228	5	1	326	37.4	6.54
P26675	Protein son of sevenless OS	Drosophila melanogaster	Sos	0	5.182	1	1	1596	177.8	7.4		3.62837e+06		5.68445e+06
Q9VZ08	Receptor-mediated endocytosis protein 6 homolog OS	Drosophila melanogaster	CG1657	0	5.133	1	1	1712	191.1	5.76		4.03621e+06	829660	1.00637e+07
M9PHG2	Moesin, isoform M OS	Drosophila melanogaster	Moe	0	5.117	4	3	584	68.8	5.99	1.01405e+06	2.39014e+07	259657	1.17151e+07
Q24478	Centrosome-associated zinc finger protein CP190 OS	Drosophila melanogaster	Cp190	0	5.115	3	3	1096	121.6	4.67	1.62821e+06	5.75429e+06	1.09172e+06	2.34248e+06
Q9Y162	BcDNA.GH02678 OS	Drosophila melanogaster	Vps4	0	5.096	6	2	442	49.6	6.96	1.84247e+06		1.00576e+06	1.68533e+06
Q9VGW6	DNA replication licensing factor Mcm5 OS	Drosophila melanogaster	Mcm5	0	5.089	2	1	733	82.2	7.84	673624	635502	621700	581100
Q9VL57	RE10231p OS	Drosophila melanogaster	Dmel\CG4658	0	5.083	3	1	526	58.4	7.69	1.52807e+06	6.13009e+06	1.66561e+06	7.5099e+06
Q9VP57	LD15904p OS	Drosophila melanogaster	pzg	0	5.075	2	1	996	105	4.89	817212	2.39815e+06	1.45115e+06	4.18491e+06
Q7YU03	LD11744p OS	Drosophila melanogaster	Dmel\CG3632	0	5.069	1	1	1250	138.5	5.96		7.69789e+06		6.11809e+06
Q9VCF8	LD23561p OS	Drosophila melanogaster	Dmel\CG5854	0	5.057	4	1	371	41.8	5.62	926288
Q9VN95	Enolase-phosphatase E1 OS	Drosophila melanogaster	CG12173	0	5.046	6	1	256	28.3	6.07	1.34702e+06		1.788e+06	2.18238e+06
A0A0B4LF93	Sin3A, isoform I OS	Drosophila melanogaster	Sin3A	0	5.045	1	1	1747	186.3	7.23		9.96634e+06		1.25529e+07
Q9VUC6	Formin-like protein OS	Drosophila melanogaster	Frl	0	5.043	3	3	1183	133.1	8.09	345369	1.33222e+07	201630	8.14446e+06
Q7JWR4	GH19585p OS	Drosophila melanogaster	Dmel\CG13319	0	5.013	30	2	132	14.3	8.5	1.75083e+06	1.933e+06	2.03529e+06	1.87676e+06
M9PGG8	Uncharacterized protein, isoform B OS	Drosophila melanogaster	Dmel\CG17493	0	5.012	11	1	182	20.7	5.05	268604	1.36257e+06	838826	5.00583e+06
Q9VM50	RE14786p OS	Drosophila melanogaster	Rab30	0	5.005	12	2	223	24.3	5.48	1.30997e+06		1.62842e+06
A0A0B4LFJ8	Uncharacterized protein, isoform C OS	Drosophila melanogaster	Dmel\CG4853	0	5.003	3	1	704	78.4	5.36		7.06639e+06	551636	5.8422e+06
Q9VH07	RuvB-like helicase 1 OS	Drosophila melanogaster	pont	0	4.995	3	1	456	50.2	7.34		1.62952e+06		3.26428e+06
A1YK02	Nuclear pore complex protein Nup75 OS	Drosophila melanogaster	Nup75	0	4.98	3	2	668	76.8	6.05	1.53252e+06	2.97394e+06	2.05991e+06	3.15871e+06
Q8IQ25	Uncharacterized protein, isoform B OS	Drosophila melanogaster	Dmel\CG12576	0	4.974	7	1	290	31.4	4.39
Q86BI4	Failed axon connections, isoform B OS	Drosophila melanogaster	fax	0	4.967	4	1	282	32.5	5.74	1.78685e+06	3.0073e+06	1.6959e+06	4.93909e+06
Q8INB6	Gilgamesh, isoform C OS	Drosophila melanogaster	gish	0	4.959	4	1	427	48.7	9.17	717727	3.07992e+06	419425	4.98418e+06
Q95RI2	LD28549p OS	Drosophila melanogaster	Dmel\CG10973	0	4.922	8	2	306	34	5.34	2.9517e+06	3.03668e+06	4.33962e+06	4.56243e+06
Q4V619	IP07950p OS	Drosophila melanogaster	mIF3	0	4.9	13	2	232	25.8	10.42		2.35899e+06	3.3243e+06	3.91605e+06
Q9VXB0	NECAP-like protein CG9132 OS	Drosophila melanogaster	CG9132	0	4.885	6	1	246	26.6	8.81	717267	3.73354e+06	1.07228e+06	6.70931e+06
Q9V3J4	Protein SEC13 homolog OS	Drosophila melanogaster	Sec13	0	4.872	3	1	356	39.5	6.25	2.94604e+06	1.27608e+07	3.36769e+06	1.41815e+07
Q9NCC3	Sorting nexin OS	Drosophila melanogaster	SH3PX1	0	4.785	4	2	565	63.1	6.77	422263	5.8076e+06	850187	3.67941e+06
H1UUB1	GEO12465p1 OS	Drosophila melanogaster	Syb	0	4.778	13	1	129	14.1	7.25		3.94901e+06		7.75618e+06
P38040	Guanine nucleotide-binding protein subunit gamma-1 OS	Drosophila melanogaster	Ggamma1	0	4.761	17	1	70	8.1	6
Q9VJ11	Calcium load-activated calcium channel OS	Drosophila melanogaster	anon-37B-2	0	4.753	8	1	183	20.8	9.5	3393150	4.06198e+06	2.05424e+06	4.61108e+06
Q7KVQ0	Probable H/ACA ribonucleoprotein complex subunit 1 OS	Drosophila melanogaster	CG4038	0	4.749	6	1	237	22.7	11.19	1.66361e+06		1.7332e+06
A0A0B4KEX0	Protein clueless OS	Drosophila melanogaster	clu	0	4.732	2	2	1289	144.7	6.86	1.71292e+06	3.22072e+06	1.08831e+06	1.99971e+06
P34739	Transcription termination factor 2 OS	Drosophila melanogaster	lds	0	4.732	1	1	1061	118.3	6.65	398574	3.29193e+06	1.00367e+06	3.55824e+06
Q9VVA7	Tumor suppressor protein 101 OS	Drosophila melanogaster	TSG101	0	4.731	5	2	408	45.2	6.37	2.75987e+06	4.50059e+06	3.19699e+06	4.03353e+06
Q9VP06	GDP-Man:Man(3)GlcNAc(2)-PP-Dol alpha-1,2-mannosyltransferase OS	Drosophila melanogaster	Alg11	0	4.729	4	1	475	54.5	7.94	2.3186e+06
A4V449	NADH dehydrogenase (Ubiquinone) 75 kDa subunit, isoform B OS	Drosophila melanogaster	ND-75	0	4.7	2	1	731	78.6	6.84	1.47241e+06		2.74701e+06
B7YZL5	Uncharacterized protein, isoform N OS	Drosophila melanogaster	Dmel\CG10737	0	4.691	2	1	924	100.4	7.59		1.9297e+06	139541	4.66991e+06
Q9VFG8	Protein kibra OS	Drosophila melanogaster	kibra	0	4.688	2	2	1288	144.3	5.94		6.82722e+06		4.27683e+06
Q8MQX9	Ankyrin repeat and LEM domain-containing protein 2 homolog OS	Drosophila melanogaster	Ankle2	0	4.684	2	1	1174	129	8.02	576088	2.48299e+06	666571	7.66937e+06
Q9VP77	LD23875p OS	Drosophila melanogaster	Dmel\CG10565	0	4.684	2	1	646	73.6	8.97		4.00754e+06
Q9VEK6	Leucine-rich repeat protein soc-2 homolog OS	Drosophila melanogaster	Sur-8	0	4.681	2	1	641	69.3	7.21	1.39491e+06	1.36098e+06	1.43751e+06	4.36927e+06
Q9VFF0	GH01077p OS	Drosophila melanogaster	UQCR-C1	0	4.649	3	1	470	51.8	6	4.87707e+06	7.59627e+06	3.20889e+06	5.61051e+06
E1JHK3	Dorsal, isoform D OS	Drosophila melanogaster	dl	0	4.629	3	2	677	75.3	8.02		9.41477e+06	210651	8.53277e+06
M9PDM4	Phosphatidylinositol 4-kinase III alpha, isoform D OS	Drosophila melanogaster	Pi4KIIIalpha	0	4.579	1	1	2154	241.9	7.87		3.15177e+06		8.8639e+06
A0A0B4LHS9	Regena, isoform C OS	Drosophila melanogaster	Rga	0	4.578	3	1	579	59.2	6.01	576037	1.81763e+06
Q8T0N5	GH17516p OS	Drosophila melanogaster	Dmel\CG8768	0	4.573	4	1	302	32.8	9.35	1.31177e+06	6.53541e+06	1.78163e+06
A1ZB68	FI01423p OS	Drosophila melanogaster	GstE3	0	4.558	10	2	220	24.9	7.59		3.1813e+06		3.38906e+06
Q9W4X7	Eukaryotic translation initiation factor 3 subunit G-1 OS	Drosophila melanogaster	eIF3g1	0	4.534	5	1	269	29.9	8.79	339010	1.81156e+06	461856	1.5076e+06
Q9VGA4	MBD-R2 OS	Drosophila melanogaster	MBD-R2	0	4.504	2	2	1169	130.1	8.03	4.22285e+06	5.71657e+06	1.38835e+07	7.11862e+06
Q9VUA5	LD42058p OS	Drosophila melanogaster	ssp2	0	4.502	3	2	982	106.5	5.59		4.50037e+06		9.28478e+06
Q9W3H5	GEO04367p1 OS	Drosophila melanogaster	Dmel\CG2147	0	4.491	8	1	165	17.1	10.26		3.6933e+06		908151
Q9VTZ7	LD47970p OS	Drosophila melanogaster	anon-WO0172774.58	0	4.472	3	2	509	56.3	6.73		1.24612e+07		7.84815e+06
Q9W261	RNA polymerase-associated protein Rtf1 OS	Drosophila melanogaster	Rtf1	0	4.46	3	1	775	87.5	8.53	1.46364e+06	2.49531e+06	436216	3.56865e+06
L7EEU0	Dead b protein 80, isoform E OS	Drosophila melanogaster	Dbp80	0	4.455	4	2	481	53.5	6.76	2.62665e+06	5.48281e+06	1.89654e+06	3.85746e+06
Q9VXF9	AT13091p OS	Drosophila melanogaster	rngo	0	4.451	8	2	458	50.5	5.16		4.53864e+06	461708	5.04392e+06
Q9VGF5	LP09696p OS	Drosophila melanogaster	Tango9	0	4.45	5	1	381	42.8	6.21		2.51154e+06		3.71773e+06
A0A0B4K7Q6	Myoblast city, isoform B OS	Drosophila melanogaster	mbc	0	4.444	1	1	2008	230.5	7.43		4.93356e+06	1.27742e+06	6.04051e+06
Q7K1C5	GH21176p OS	Drosophila melanogaster	Hyccin	0	4.423	2	1	544	59.9	6.67	768892	7.56483e+06		7.50155e+06
Q9VAH9	Integrator complex subunit 11 OS	Drosophila melanogaster	IntS11	0	4.42	2	1	597	67.5	8.32	458383	3.91527e+06	298849	3.91009e+06
Q8IQZ1	Glutathione synthetase OS	Drosophila melanogaster	Gss2	0	4.413	3	1	491	54.6	6.01	834829		1.29706e+06	1.51705e+06
Q500Y7	GEO11443p1 OS	Drosophila melanogaster	UQCR-6.4	0	4.405	18	1	57	6.3	9.47	5.92172e+06	2.07822e+06	6.11915e+06	2.97432e+06
A0A0B4KI24	Nucleoplasmin, isoform B OS	Drosophila melanogaster	Nlp	0	4.374	8	1	152	17	4.61	3.26683e+06	3.18695e+06	3.83826e+06	4.39791e+06
Q9VHR5	Uncharacterized protein OS	Drosophila melanogaster	Dmel\CG9684	0	4.365	2	1	642	71.9	7.99		1.72411e+06		1.69501e+06
Q9VG33	Sulfurtransferase OS	Drosophila melanogaster	Dmel\CG12279	0	4.33	14	1	110	12.1	5.21	1.28752e+06	1.7975e+06	996215	3.11049e+06
P45888	Actin-related protein 2 OS	Drosophila melanogaster	Arp2	0	4.329	5	2	399	45.3	6.02	2998814		1.24475e+06
M9PIV2	Syntaxin 4, isoform B OS	Drosophila melanogaster	Syx4	0	4.328	5	1	257	30.4	6.74		3.05956e+06		4.25013e+06
Q9VF53	Aldehyde idase 1 OS	Drosophila melanogaster	A1	0	4.327	1	1	1273	139	6.67
P13496	Dynactin subunit 1 OS	Drosophila melanogaster	DCTN1-p150	0	4.321	2	1	1265	141.1	5.62		2.21027e+06		6.93669e+06
Q9VLM8	Alanine--tRNA ligase, cytoplasmic OS	Drosophila melanogaster	AlaRS	0	4.318	1	1	966	107.7	6.13		1.95209e+06		2.02165e+06
M9PDR2	Homeodomain interacting protein kinase, isoform C OS	Drosophila melanogaster	Hipk	0	4.317	1	1	1256	136.8	8.73	1.40274e+06	2.45341e+06	1.6204e+06	2.77396e+06
Q9VG61	LD45245p OS	Drosophila melanogaster	Dmel\CG5961	0	4.246	4	1	442	50.9	8.03		3.36635e+06		5.41283e+06
Q9VIF6	FI20110p1 OS	Drosophila melanogaster	cg9253	0	4.232	2	1	507	56.5	6.81	1.8135e+06	1.98271e+06	1.47846e+06	1.25342e+06
Q9VDV4	Anoctamin OS	Drosophila melanogaster	subdued	0	4.231	2	1	1075	123.9	6.99
B5RJJ4	LD14019p OS	Drosophila melanogaster	Dmel\CG11307	0	4.229	5	1	404	44.3	6.28		8.24344e+06		3.7382e+06
Q9W4K8	FI22513p1 OS	Drosophila melanogaster	Dmel\CG3626	0	4.187	2	1	939	106.3	6.81	1.99041e+06		3.23563e+06	4.50494e+06
Q8MKK1	AaRS-interacting multifunctional protein 3 OS	Drosophila melanogaster	AIMP3	0	4.179	6	1	179	20	7.03	974374	1.59437e+06	1.29528e+06	1.58796e+06
A0A0B4JD02	Groucho, isoform F OS	Drosophila melanogaster	gro	0	4.162	2	1	719	78.9	7.12	496218	1.01784e+06	623940	1.12482e+06
M9NF33	Cleavage and polyadenylation specific factor 6, isoform B OS	Drosophila melanogaster	Cpsf6	0	4.161	4	2	605	66.1	9.5
Q7JWI7	Hermes, isoform A OS	Drosophila melanogaster	hrm	0	4.139	5	2	658	71.7	8.38	1.41636e+06	4.68111e+06	1.20944e+06	8.56602e+06
Q9W542	LD07342p OS	Drosophila melanogaster	mip130	0	4.127	3	2	986	110.4	5.27	1.3515e+06	1.16535e+06	3.04693e+06	4.52163e+06
Q6NP69	GST-containing FLYWCH zinc-finger protein OS	Drosophila melanogaster	gfzf	0	4.126	2	1	1045	119.2	5.99	809642
Q9V9M8	Uncharacterized protein, isoform D OS	Drosophila melanogaster	Dmel\CG3262	0	4.112	9	2	293	32	9	7.11523e+06	1.00223e+07	4.62597e+06	7.17899e+06
Q9VSA3	Probable medium-chain specific acyl-CoA dehydrogenase, mitochondrial OS	Drosophila melanogaster	CG12262	0	4.1	3	1	419	45.8	7.94	3734706	3.69606e+06	7.19048e+06	1.79759e+06
E1JHE1	Kinesin-like protein at 31E, isoform E OS	Drosophila melanogaster	Klp31E	0	4.075	1	1	1047	118.9	7.05
Q7KTW5	Inositol-1-monophosphatase OS	Drosophila melanogaster	Dmel\CG9391	0	4.064	10	2	278	30.6	5.94		4.21723e+06		4.35752e+06
Q9W3Z4	GH18625p OS	Drosophila melanogaster	Dmel\CG3342	0	4.056	4	1	453	50.3	6.89		5.10834e+06		1.15344e+07
Q9W1K4	Egalitarian, isoform B OS	Drosophila melanogaster	egl	0	4.045	2	1	1004	112.1	7.28		4.74736e+06		8.22649e+06
E1JI84	Golgi apparatus membrane protein TVP23 homolog OS	Drosophila melanogaster	Dmel\CG5021	0	4.044	11	1	223	25.5	7.87
P39205	Molybdenum cofactor synthesis protein cinnamon OS	Drosophila melanogaster	cin	0	4.043	2	1	601	65.7	6.24	1184386	3.75357e+06	1.03497e+06	2.92714e+06
Q9VJ59	PRA1 family protein OS	Drosophila melanogaster	Jwa	0	4.013	4	1	249	27.8	9.99
A8DY81	Not1, isoform C OS	Drosophila melanogaster	Not1	0	4.009	1	1	2505	281	6.76		2.8566e+06	1.04428e+06	5.49663e+06
Q9W531	GH10944p OS	Drosophila melanogaster	EG:22E5.7	0	3.983	3	1	696	77.4	6.67
Q9VB23	Serine/threonine protein phosphatase 2A regulatory subunit OS	Drosophila melanogaster	wdb	0	3.975	2	1	524	59.7	7.49	610991	3.23206e+06	500838	4.12036e+06
Q9V3H9	BcDNA.LD27873 OS	Drosophila melanogaster	Nab2	0	3.963	1	1	1004	112.9	9.58	11633267	6.25111e+06	3.62942e+06	8.4197e+06
A0A0B4KGG9	C-terminal binding protein, isoform F OS	Drosophila melanogaster	CtBP	0	3.961	3	1	383	41.9	6.98	1.15774e+06	5.82662e+06	1.38872e+06	3.69292e+06
Q9VMH4	FI09914p OS	Drosophila melanogaster	Dmel\CG9175	0	3.951	4	2	445	48.8	8.02	1.09134e+06	248161	244674	100666
P39018	40S ribosomal protein S19a OS	Drosophila melanogaster	RpS19a	0	3.944	11	2	156	17.3	10.11	1.37702e+06	753877	713422	1.30548e+06
M9PC73	Liprin-alpha, isoform C OS	Drosophila melanogaster	Liprin-alpha	0	3.937	1	1	1158	129.7	6.32		1.19321e+06
A0A0B4KFE3	Toutatis, isoform F OS	Drosophila melanogaster	tou	0	3.93	0	1	3058	328	6.51		5.96226e+06		3.8564e+06
A0A0B4KG15	Protein kinase C OS	Drosophila melanogaster	aPKC	0	3.898	2	1	958	104.9	6.86	733912	4.18465e+06	2.69062e+06	8.59102e+06
Q9VDH8	40S ribosomal protein S30 OS	Drosophila melanogaster	RpS30	0	3.895	8	1	132	14.6	10.05	10466535	8.91623e+06	5.09452e+06	1.25739e+07
Q9VC90	Uncharacterized protein, isoform A OS	Drosophila melanogaster	Dmel\CG5746	0	3.895	8	2	457	46.5	9.73	1.62877e+06			131850
Q7JQH9	LD31742p OS	Drosophila melanogaster	whd	0	3.883	3	2	780	89.4	8.46	796727		941314	830371
A0A4D6K4F6	Obg-like ATPase 1 OS	Drosophila melanogaster	Dmel\CG1354	0	3.858	3	1	427	48.4	7.28	1123516	3.47824e+06	399971	1.23509e+06
P40320	S-adenosylmethionine synthase OS	Drosophila melanogaster	Sam-S	0	3.847	5	2	408	44.7	6.54	889478		1.2185e+06
E1JJF4	FI19439p1 OS	Drosophila melanogaster	sws	0	3.843	1	1	1425	160.6	7.85	203055		512698	950187
A0A0B4KEK7	Proteasome inhibitor 31 kDa, isoform D OS	Drosophila melanogaster	PI31	0	3.801	4	1	270	30.1	5.53	2.18038e+06	2.73441e+06	2.86558e+06	3.33784e+06
Q9VBQ5	LD38433p OS	Drosophila melanogaster	Dmel\CG5112	0	3.798	3	1	523	58.4	8.34	953549	1.1037e+06	914411	2.94659e+06
Q9W543	Rabconnectin-3B, isoform A OS	Drosophila melanogaster	Rbcn-3B	0	3.792	1	1	1525	168.4	7.49		3.89636e+06	1.01832e+06	3.9705e+06
Q9VC94	LD41803p OS	Drosophila melanogaster	Dmel\CG5728	0	3.76	1	1	1430	159.7	8.56	906378
Q9VL25	RE48269p OS	Drosophila melanogaster	cg4901	0	3.728	2	1	694	78.3	8.84	1.27589e+06	1.30155e+06	1.27292e+06	488129
Q9V3V0	DXl6 protein OS	Drosophila melanogaster	x16	0	3.714	4	1	258	27.9	11.56	1.20386e+06	1.6624e+06	1.84868e+06	1.6665e+06
Q9VIV0	Uncharacterized protein, isoform A OS	Drosophila melanogaster	cyst	0	3.708	1	1	1309	144.9	7.68		2.25896e+06		1.85864e+06
Q9VGH0	LD28817p OS	Drosophila melanogaster	Dmel\CG6962	0	3.704	2	1	767	86.9	8.03	631197	2.08442e+06	707497	2.48115e+06
Q8IQV9	Nuclear pore complex protein Nup205 OS	Drosophila melanogaster	Nup205	0	3.696	0	1	2090	235	6.65	915236	1.70886e+06	398924	622290
Q9VMD2	LD47671p OS	Drosophila melanogaster	Dmel\CG9536	0	3.68	3	1	450	49.7	8.62	1.67927e+06		1.95459e+06
Q7PLI0	Adherens junction protein p120 OS	Drosophila melanogaster	p120ctn	0	3.671	2	1	781	86.8	6.92		4.56418e+06		8.56972e+06
Q7KJA9	O-glycosyltransferase OS	Drosophila melanogaster	sxc	0	3.645	2	1	1059	118.6	7.15		3.61986e+06
Q9W0M4	Endoplasmic reticulum transmembrane protein OS	Drosophila melanogaster	Dmel\CG13887	0	3.634	4	1	228	26.1	9.32	1.23104e+06	4.25368e+06	2.51001e+06	5.36126e+06
Q9VXG4	Annexin B11 OS	Drosophila melanogaster	AnxB11	0	3.628	3	1	511	56.2	7.15	658175		1.11451e+06	789980
Q9VW57	Grasp65 OS	Drosophila melanogaster	Grasp65	0	3.624	3	1	460	47.7	4.74		3.2574e+06		2.68782e+06
A0A0B4K5Z8	Protein transport protein SEC23 OS	Drosophila melanogaster	Sec23	0	3.611	1	1	781	87.5	6.79	1.18585e+06	1.55295e+06	298238
Q8MSX2	Mediator of RNA polymerase II transcription subunit 6 OS	Drosophila melanogaster	MED6	0	3.506	4	1	249	28.4	8.02		3.57678e+06		1.10481e+06
Q9Y166	BcDNA.GH02431 OS	Drosophila melanogaster	Dic1	0	3.497	4	1	280	30.7	10.02	2.40744e+06	2.08821e+06	2.12416e+06	919070
Q9VD64	Dead end OS	Drosophila melanogaster	dnd	0	3.487	6	1	179	20.1	8.24	2246079	1.2118e+06	1.07181e+06	706488
Q9W1G1	Uncharacterized protein, isoform A OS	Drosophila melanogaster	Dmel\CG3735	0	3.481	2	1	700	81.5	8.97	876306	1.42758e+06	1.53779e+06	2.57134e+06
A1Z9M5	Uncharacterized protein OS	Drosophila melanogaster	Dmel\CG30069	0	3.476	0	1	4012	460.7	8.35		1.69201e+06		4.53135e+06
Q8IPC3	Cylindromatosis, isoform B OS	Drosophila melanogaster	CYLD	0	3.47	2	1	551	62.3	6		5.25861e+06		8.15364e+06
Q9VRL1	GEO06356p1 OS	Drosophila melanogaster	Uev1A	0	3.453	7	1	145	16.7	6.14	4592988	5.10151e+06	8.55067e+06	4.6671e+06
P52304	Serine/threonine-protein kinase polo OS	Drosophila melanogaster	polo	0	3.453	3	1	576	66.9	8.88	1.4988e+06	3.88748e+06	4.98974e+06	6.53402e+06
Q8IRJ9	Glycerol kinase 1, isoform B OS	Drosophila melanogaster	Gk1	0	3.445	4	1	474	51.8	6.43	1.57203e+06
Q9VIH3	Microsomal triacylglycerol transfer protein OS	Drosophila melanogaster	Mtp	0	3.428	1	1	886	98.7	6.06
Q9VPL5	LD27216p OS	Drosophila melanogaster	Tbc1d15-17	0	3.408	4	2	715	81.8	5.19	1.47578e+06	1.23015e+06	1.93004e+06	3.08787e+06
X2JG22	Uncharacterized protein, isoform D OS	Drosophila melanogaster	PRP4	0	3.405	3	2	906	103.9	9.48	828824	747087	175221	621172
Q9VAZ0	FI05230p OS	Drosophila melanogaster	FBXL8	0	3.396	2	1	713	80.4	5.71
Q9W3N6	General vesicular transport factor p115 OS	Drosophila melanogaster	p115	0	3.394	6	2	836	92	4.91	204901	4.38196e+06	518498	7.64979e+06
Q9VNC0	GH11824p OS	Drosophila melanogaster	POLDIP2	0	3.388	4	1	410	46.3	7.14	293676	137808	417588	154681
P12646	Glucose-6-phosphate 1-dehydrogenase OS	Drosophila melanogaster	Zw	0	3.384	2	1	524	60.4	6.44		7.94372e+06	393146	3.94439e+06
M9MRT6	Rap1 GTPase, isoform B OS	Drosophila melanogaster	Rap1	0	3.378	6	1	184	20.9	6.68	3.33822e+06	3.57056e+06	2.9803e+06	3.78034e+06
Q9VBQ1	LD31631p OS	Drosophila melanogaster	msi	0	3.361	5	2	606	62.9	8.94	1.12268e+06	394244	1.99326e+06	616787
Q3YMU0	Protein disulfide-isomerase (Fragment) OS	Drosophila melanogaster	ERp60	0	3.352	5	2	489	55.3	5.87
A0A0B4LEY9	Nucleolar GTP-binding protein 1 OS	Drosophila melanogaster	Non1	0	3.317	2	1	652	75.3	9.54
Q9VEV1	Non-specific serine/threonine protein kinase OS	Drosophila melanogaster	Pak3	0	3.308	4	2	569	64.1	6.13	277891	1.78221e+06	185547	1.92459e+06
Q9V436	26S proteasome regulatory complex subunit p30 OS	Drosophila melanogaster	Rpn12	0	3.298	10	2	264	30.2	6.06	917187	1.76011e+06	1.77206e+06	2.18451e+06
Q9W2I2	Queuosine salvage protein OS	Drosophila melanogaster	Dmel\CG9752	0	3.263	7	1	343	39.5	5.73
Q9VN93	Putative cysteine proteinase CG12163 OS	Drosophila melanogaster	CG12163	0	3.251	3	2	614	68.9	7.01	3.89813e+06	2.74595e+06	2.38045e+06	1.56679e+06
Q9VPX5	Vacuolar protein sorting-associated protein 29 OS	Drosophila melanogaster	Vps29	0	3.243	13	2	182	20.5	7.01	2.21024e+06	5.8188e+06	5.28535e+06	5.55049e+06
Q9VAM6	CDGSH iron-sulfur domain-containing protein 2 homolog OS	Drosophila melanogaster	Cisd2	0	3.241	7	1	133	14.6	8.46	2.10887e+06	1.69749e+07	1.10462e+06	1.3136e+07
Q9VPI9	LD20667p OS	Drosophila melanogaster	Zir	0	3.24	1	1	2064	234.6	7.03		3.79395e+06		5.50049e+06
M9PFK7	Argonaute 2, isoform E OS	Drosophila melanogaster	AGO2	0	3.237	2	1	787	90.2	9.23	1.97462e+06	7.32632e+06	2.73545e+06	1.51742e+07
Q7PL83	FI02801p OS	Drosophila melanogaster	Spf45	0	3.231	5	2	403	44.4	7.4		3.88868e+06		1.45751e+06
M9NE16	Cdc42-interacting protein 4, isoform C OS	Drosophila melanogaster	Cip4	0	3.214	2	1	612	68.2	5.49		3.50109e+06		4.37893e+06
O18335	Drab11 OS	Drosophila melanogaster	Rab11	0	3.213	5	1	214	24.2	5.73		3.63113e+06		2.30646e+06
X2JAI2	Arp2/3 complex 34 kDa subunit OS	Drosophila melanogaster	Arpc2	0	3.199	3	1	301	35.1	7.91	1.02965e+06	1.54276e+06	663793	309363
Q8SXY6	Transmembrane emp24 domain-containing protein bai OS	Drosophila melanogaster	bai	0	3.193	5	1	206	23.7	8.22	2.5353e+06	3.12458e+06	2.19795e+06	2.69268e+06
Q9VMU4	60S ribosomal protein L37a OS	Drosophila melanogaster	RpL37A	0	3.191	20	1	92	10.3	10.61		9.45716e+06	9.45439e+06	1.52945e+07
Q9VN44	FI07923p OS	Drosophila melanogaster	Karybeta3	0	3.185	2	1	1105	123.5	4.73	1.81808e+06	2.92384e+06	5.05219e+06
Q4ABD8	Histone H1 OS	Drosophila melanogaster	His1:CG33807	0	3.185	8	1	256	26.3	10.49	993491	205943	373470	696253
Q8SY39	ATP-dependent RNA helicase OS	Drosophila melanogaster	CG6994	0	3.176	2	1	827	93.3	9.72	466242		814926	1.82967e+06
Q9VTB0	LD35289p OS	Drosophila melanogaster	Dmel\CG8003	0	3.15	3	1	407	45.7	7.62
P41073	Zinc finger protein on ecdysone puffs OS	Drosophila melanogaster	p	0	3.116	7	2	716	78	5.58	371387	4.99788e+06		2.36986e+06
Q9VXN2	Protein stunted OS	Drosophila melanogaster	sun	0	3.096	25	1	61	6.8	10.59
Q9U9Q1	Replication factor C 38kD subunit, isoform A OS	Drosophila melanogaster	RfC38	0	3.092	4	1	356	40.8	8.4	273085
A1Z7K6	FI20236p1 OS	Drosophila melanogaster	SMAP	0	3.091	4	1	517	55	8.82		1.84147e+06	441134	4.17366e+06
A1Z9L3	ATP-dependent RNA helicase DHX8 OS	Drosophila melanogaster	a	0	3.08	1	1	1242	141.8	8.76	587690		1.24769e+06	4.14902e+06
Q9VE69	Uncharacterized protein, isoform D OS	Drosophila melanogaster	CG14308	0	3.073	2	1	663	73.4	7.72	1.03703e+06	1.35524e+06		346233
Q9VBX3	Vig2, isoform B OS	Drosophila melanogaster	vig2	0	3.063	4	1	443	48.7	9.38		1.15775e+06		4.68429e+06
A0A0B4LID7	Uncharacterized protein, isoform C OS	Drosophila melanogaster	ClpX	0	3.061	3	2	679	71.6	7.46	2.75969e+06	987038	2.83958e+06	1.74497e+06
Q9W1B9	GEO07602p1 OS	Drosophila melanogaster	RpL12	0	3.053	5	1	165	17.7	9.07	30589832	1.73735e+07	2.15434e+07	7.63097e+06
A0A0B4KH25	Histone H2A OS	Drosophila melanogaster	His2Av	0	3.044	6	1	141	15	10.24	6.7133e+06	6.77069e+06	3.36214e+06	5.00581e+06
O01382	Caspase OS	Drosophila melanogaster	Drice	0	3.042	5	1	339	37.3	7.06
Q9VKW3	Replication factor C subunit 3 OS	Drosophila melanogaster	RfC3	0	3.04	4	1	332	37.4	7.2	2.06515e+06		1.55796e+06
Q7JXE1	Bunker gear OS	Drosophila melanogaster	bug	0	3.039	5	1	295	33.6	6.79	681940		514007	1.12503e+06
Q5BI50	Cullin 4, isoform A OS	Drosophila melanogaster	Cul4	0	3.024	1	1	821	94.3	8.66	481614	1.10572e+06	282857	1.10634e+06
Q8SYS7	Probable cytosolic Fe-S cluster assembly factor CG17683 OS	Drosophila melanogaster	CG17683	0	3.021	2	1	477	54.5	6.48		1.88486e+06		2.48737e+06
Q94533	Ribosomal protein S6 kinase OS	Drosophila melanogaster	S6k	0	3.019	2	1	490	55.4	6.04	1.59172e+06	1.74771e+06	1.30393e+06	1.04269e+06
Q9VH81	GH12714p OS	Drosophila melanogaster	PpD3	0	3.019	3	1	520	59.2	6.23		5.1618e+06		3.32788e+06
Q9W4N2	Cap-specific mRNA (nucleoside-2'-O-)-methyltransferase 1 OS	Drosophila melanogaster	CG6379	0	3.008	3	2	788	90.5	7.36	891071	482326	773809	147930
Q7KW39	Probable methylmalonate-semialdehyde dehydrogenase [acylating], mitochondrial OS	Drosophila melanogaster	CG17896	0	2.999	7	2	520	55.9	8.35	395838		72215.8
Q7KNF2	Polyadenylate-binding protein 2 OS	Drosophila melanogaster	Pabp2	0	2.994	4	1	224	25	5.2	676741
Q9VDV2	AT06125p OS	Drosophila melanogaster	Dmel\CG6195	0	2.971	3	1	363	40.6	8.57		3.27582e+06		631687
Q9VKM4	Abnormal oocyte OS	Drosophila melanogaster	abo	0	2.964	4	1	539	62.4	7.58			3.19584e+06	9.71799e+06
Q9VVS6	Autophagy-related protein 3 OS	Drosophila melanogaster	Atg3	0	2.963	3	1	330	37	4.74		2.72079e+06		3.07544e+06
Q9VTL5	Serine/threonine-protein kinase RIO1 OS	Drosophila melanogaster	RIOK1	0	2.95	2	1	585	67.5	5.87		4.02505e+06	182681	2.87776e+06
Q5BI03	LD02690p OS	Drosophila melanogaster	Dmel\CG8155	0	2.94	2	1	1098	122.5	6.05		1.98814e+06		2.52724e+06
Q9VXK0	Protein NipSnap OS	Drosophila melanogaster	Nipsnap	0	2.914	3	1	273	31.9	9.17	638298	692470	674209	622017
Q94517	Histone deacetylase HDAC1 OS	Drosophila melanogaster	HDAC1	0	2.882	4	1	521	58.3	5.76
Q9VFD3	Uncharacterized protein, isoform B OS	Drosophila melanogaster	Dmel\CG42788	0	2.858	1	1	1560	168.2	6.62		2.41857e+06		3.97377e+06
A0A0B4KGK7	Pollux, isoform E OS	Drosophila melanogaster	plx	0	2.84	1	1	1518	169.6	7.72		3.19939e+06		4.64527e+06
Q7K519	GH16429p OS	Drosophila melanogaster	RagC-D	0	2.828	6	1	385	43.9	4.83	634115		1.17329e+06	909886
Q9VNI9	IP18173p OS	Drosophila melanogaster	Sec20	0	2.827	6	1	227	25.7	6.55
Q9VKW1	LD41958p OS	Drosophila melanogaster	Wdfy2	0	2.816	2	1	408	46.2	7.37	1.17638e+06	2.93526e+06	87693.8	1.8719e+06
Q9VVB4	Coiled-coil domain-containing protein 22 homolog OS	Drosophila melanogaster	CG9951	0	2.812	2	1	555	63	6.68		6.20596e+06		5.12911e+06
Q9VUM3	GH25868p OS	Drosophila melanogaster	Dmel\CG7011	0	2.788	5	1	373	42.3	7.21			1.22191e+06
A1Z6Z8	Dilute class unconventional myosin, isoform C OS	Drosophila melanogaster	didum	0	2.787	1	1	1800	208.1	8.44
P13008	40S ribosomal protein S26 OS	Drosophila melanogaster	RpS26	0	2.784	8	1	114	13.3	11.15	10489003	2.21177e+07	1.03326e+07	1.97458e+07
Q9VJD7	RH50269p OS	Drosophila melanogaster	SPH93	0	2.781	2	1	494	53.1	7.24		3.15422e+06		2.22257e+06
Q9VIG1	FI12406p OS	Drosophila melanogaster	l(2)05287	0	2.746	1	1	1071	119.9	8.72	473397		848692
Q8SYP9	Mitochondrial ribosomal protein S5, isoform A OS	Drosophila melanogaster	mRpS5	0	2.741	4	1	407	46	10.2	831012		1.85685e+06	3.70453e+06
M9NFL1	Eukaryotic translation initiation factor 5B, isoform D OS	Drosophila melanogaster	eIF5B	0	2.738	2	1	1090	121	5.5		3.47143e+06		3.83792e+06
Q8IPW2	Dreadlocks, isoform A OS	Drosophila melanogaster	dock	0	2.733	6	2	410	45.6	8.22	2495962	8.23641e+06	1.27425e+06	9.73064e+06
A1Z8W8	Gartenzwerg, isoform B OS	Drosophila melanogaster	garz	0	2.732	1	1	1983	220.5	5.4
Q9VXK5	Putative rRNA methyltransferase OS	Drosophila melanogaster	dSpb1	0	2.722	3	1	817	93.3	9.04		4.85541e+06	3.27849e+06	1.26318e+07
Q9W4N6	SD20009p OS	Drosophila melanogaster	CG-6428	0	2.722	3	1	631	69.1	6.6
B7YZS3	Tamo, isoform B OS	Drosophila melanogaster	tamo	0	2.721	2	1	797	87.9	7.46		1.75646e+06		4.9041e+06
Q9VSS2	Signal recognition particle subunit SRP68 OS	Drosophila melanogaster	Srp68	0	2.718	2	1	604	69	8.47	1.09478e+06
Q9VYY9	Ecotropic viral integration site 5 ortholog OS	Drosophila melanogaster	Evi5	0	2.718	1	1	807	92.7	5.35		1.95258e+06	274926	3.3995e+06
Q7K9H6	Zinc finger FYVE domain-containing protein OS	Drosophila melanogaster	Sara	0	2.701	2	1	1343	146.2	4.78
Q8MS31	Muscle wasted, isoform D OS	Drosophila melanogaster	mute	0	2.679	3	2	665	74.4	6.55	8.05005e+07	7.69928e+07	4.8021e+07	6.00192e+07
Q86BY9	Protein rigor mortis OS	Drosophila melanogaster	rig	0	2.678	1	1	1235	137.7	6.77	656883	2.78294e+06	906495	4.43343e+06
Q94883	DNA replication-related element factor, isoform A OS	Drosophila melanogaster	Dref	0	2.663	2	1	709	80.7	5.86	2.03649e+06	3.86052e+06	3.85587e+06	6.29894e+06
Q8MLQ5	Kazachoc, isoform D OS	Drosophila melanogaster	kcc	0	2.652	1	2	1074	119.2	6.68	131769	2.92896e+06	246781	2.90041e+06
M9PHV3	Rho GTPase activating protein p190, isoform F OS	Drosophila melanogaster	RhoGAPp190	0	2.648	1	1	1621	185.1	5.5		2.72998e+06		1.10766e+06
Q9VAY3	Mitoferrin OS	Drosophila melanogaster	mfrn	0	2.648	2	1	379	41.8	8.75	677426	241210
A0A0B4K730	Ced-6, isoform F OS	Drosophila melanogaster	ced-6	0	2.632	2	1	514	55.7	6.87	227709	3.359e+06		2.09629e+06
A0A0B4K8A5	Mahjong, isoform B OS	Drosophila melanogaster	mahj	0	2.629	1	1	1544	172	5	6.25133e+06	7.83417e+06	7.87979e+06	1.06202e+07
A1ZBM2	Tubulin-binding cofactor B OS	Drosophila melanogaster	TBCB	0	2.622	6	1	244	27	5.19		3.68318e+06
Q9VAG9	LD34542p OS	Drosophila melanogaster	Dmel\CG7789	0	2.573	7	1	306	32.6	5.92		2.85205e+06		3.43327e+06
Q9VMW8	Mannose-P-dolichol utilization defect 1 protein homolog OS	Drosophila melanogaster	CG3792	0	2.564	4	1	252	27.5	9.28
A0A0B4K683	Ribosomal protein S5b, isoform B OS	Drosophila melanogaster	RpS5b	0	2.561	5	1	180	20.1	7.81	764514	910822	444875	874730
Q9VRG8	GH01474p OS	Drosophila melanogaster	Dmel\CG1486	0	2.559	2	1	852	91.5	5.27
P54353	Putative peptidyl-prolyl cis-trans isomerase dodo OS	Drosophila melanogaster	dod	0	2.545	8	1	166	18.4	7.44	6947046	4.71148e+07	1.39597e+07	2.20754e+07
Q9VAC1	GM14349p OS	Drosophila melanogaster	anon-WO0153538.36	0	2.516	2	1	477	51.8	8.12	1.33701e+06		1.0197e+06
Q9Y109	BcDNA.GH11023 OS	Drosophila melanogaster	Nulp1	0	2.498	2	1	702	78.8	6.4	1.75887e+06	3.04453e+06	1.49894e+06	3.39893e+06
Q9VV51	1-Acylglycerol-3-phosphate O-acyltransferase 3, isoform A OS	Drosophila melanogaster	Agpat3	0	2.496	2	1	386	44.4	9.13	1.45623e+06	768235	413428
Q8IP79	Phosphoethanolamine cytidylyltransferase, isoform C OS	Drosophila melanogaster	ct	0	2.491	3	1	374	42	6.54	577247		287027
Q9N6D7	Poly(A) polymerase OS	Drosophila melanogaster	hrg	0	2.489	2	1	659	74.5	7.09	942870	1.41749e+06	1.54319e+06	903434
A0A0B4KG54	S-methyl-5'-thioadenosine phosphorylase OS	Drosophila melanogaster	Mtap	0	2.462	6	1	360	40.3	7.94
Q9VRY5	Uncharacterized protein, isoform A OS	Drosophila melanogaster	Dmel\CG8549	0	2.459	4	1	252	28.6	8.56	2.23197e+06	2.69307e+06	3.02875e+06	3.15035e+06
M9PB90	Cullin-associated and neddylation-dissociated 1, isoform B OS	Drosophila melanogaster	Cand1	0	2.455	1	1	1248	139.3	5.87	932495	907730	629407	708987
O01367	Protein held out wings OS	Drosophila melanogaster	how	0	2.442	4	1	405	44.3	7.93	360662	2.48341e+06	354268	4.08954e+06
Q8SY53	GH11935p OS	Drosophila melanogaster	Ostgamma	0	2.405	3	1	330	37	9.96	668265	1.18592e+06	643576	2.36262e+06
M9PD85	Transcription factor AP-2, isoform E OS	Drosophila melanogaster	TfAP-2	0	2.4	2	1	467	51	8.31	5.40899e+07	5.1239e+06	1.36739e+07	1.9563e+06
Q9VD51	Probable ATP-dependent RNA helicase pitchoune OS	Drosophila melanogaster	pit	0	2.391	1	1	680	76.9	7.97
P40304	Proteasome subunit beta type-1 OS	Drosophila melanogaster	Prosbeta6	0	2.365	4	1	235	25.8	6.54	356956
Q9VH01	BIR repeat containing ubiquitin-conjugating enzyme, isoform A OS	Drosophila melanogaster	Bruce	0	2.356	0	1	4876	538.9	5.57		2.88842e+06		533485
O02194	Presenilin homolog OS	Drosophila melanogaster	Psn	0	2.351	4	1	541	59.3	7.06			956297	1.98019e+06
Q9W0M0	Dodecenoyl-CoA delta-isomerase OS	Drosophila melanogaster	Dci	0	2.322	5	1	262	29.2	7.66	583310			474834
A0A0C4DHE8	GEO09636p1 OS	Drosophila melanogaster	RpS29	0	2.32	16	1	56	6.6	9.61	3.26587e+06	3.90805e+06	3.27155e+06	3.17687e+06
Q9VZQ1	YTH domain-containing protein 1 OS	Drosophila melanogaster	Ythdc1	0	2.311	2	1	721	76.2	9.64
Q7K511	CG3835-RA OS	Drosophila melanogaster	D2hgdh	0	2.304	2	1	533	58.3	6.93	1.16622e+06		374618
Q05344	FACT complex subunit Ssrp1 OS	Drosophila melanogaster	Ssrp	0	2.292	2	1	723	81.5	5.63	1.2378e+06	1.35717e+06	591313	1.20174e+06
Q9I7T5	GH01116p OS	Drosophila melanogaster	mge	0	2.28	10	1	122	13.4	4.75	504414	373042	137608	228183
Q9VKB4	Probable ribosome production factor 1 OS	Drosophila melanogaster	CG6712	0	2.246	3	1	394	46	6.7	693994	1.42606e+06	540251	1.65097e+06
Q01604	Phosphoglycerate kinase OS	Drosophila melanogaster	Pgk	0	2.244	2	1	415	43.8	7.42	1430565	2.9379e+06	679340	953561
Q7K0L7	LP01207p OS	Drosophila melanogaster	Tpc1	0	2.209	3	1	332	36.7	9.76
O02193	Males-absent on the first protein OS	Drosophila melanogaster	mof	0	2.196	1	1	827	92.6	4.79	358963		156272	669277
M9MRM4	Sac1 phosphatase, isoform B OS	Drosophila melanogaster	Sac1	0	2.185	3	1	592	67.7	8.34	474325		873834
M9PFR8	Artemis, isoform B OS	Drosophila melanogaster	Arts	0	2.173	1	1	1080	120.8	4.86	990084		222137
Q24253	AP complex subunit beta OS	Drosophila melanogaster	AP-1-2beta	0	2.17	1	1	921	101.1	5.11	307433	433452	89341.8	440070
Q9VKZ7	Nicalin OS	Drosophila melanogaster	Q9VKZ7_DROME	0	2.164	1	1	561	63.1	6.93	2014271	7.3569e+06		3.12991e+06
E1JHJ9	Cytoplasmic linker protein 190, isoform M OS	Drosophila melanogaster	CLIP-190	0	2.161	1	1	1668	186.6	4.96		3.80367e+06		5.90745e+06
A0A0B4JD46	CCHC-type zinc finger nucleic acid binding protein, isoform B OS	Drosophila melanogaster	CNBP	0	2.155	15	1	165	17.6	8.65
Q7K231	LD20635p OS	Drosophila melanogaster	CYC4	0	2.154	4	1	517	58.9	8.13
Q24298	DE-cadherin OS	Drosophila melanogaster	shg	0	2.151	2	1	1507	169.7	4.78
Q9VV60	Tyrosine--tRNA ligase OS	Drosophila melanogaster	TyrRS	0.001	2.14	3	1	525	58.1	6.87	2.20007e+06	3.48772e+06	3.22519e+06	6.17655e+06
Q9VAF0	Zinc transporter ZIP13 homolog OS	Drosophila melanogaster	Zip99C	0.001	2.129	5	1	355	38.8	5.31		1.55842e+06		2.42362e+06
Q9VF20	Heavy metal tolerance factor 1 OS	Drosophila melanogaster	Hmt-1	0.001	2.122	2	1	866	97.8	8.37		390469	1.24904e+06	1.96741e+06
Q9VZX9	Adenosylhomocysteinase-like 1 OS	Drosophila melanogaster	AhcyL1	0.001	2.098	2	1	521	56.9	6.79	6897401	6.70907e+06	1.40426e+07	7.41196e+06
Q8IRT7	Tousled-like kinase, isoform C OS	Drosophila melanogaster	Tlk	0.001	2.093	2	1	1254	135.4	8.94		1.84333e+06		2.84866e+06
Q7KTK9	Midline uncoordinated, isoform A OS	Drosophila melanogaster	muc	0.001	2.079	2	1	421	44.1	8.82
Q9VND8	GTP-binding protein Rheb homolog OS	Drosophila melanogaster	Rheb	0.001	2.063	5	1	182	20.7	5.6	236746	1.65191e+06	373306	1.64846e+06
Q9VK59	LD23647p OS	Drosophila melanogaster	Dmel\CG5787	0.001	2.059	4	1	950	100.2	9.74	584534		708256	1.0419e+06
Q9VG69	LP03547p OS	Drosophila melanogaster	Srlp	0.001	2.039	3	1	378	41.6	5.68	345657
Q9VLT5	Protein purity of essence OS	Drosophila melanogaster	poe	0.001	2.016	0	1	5322	590.3	6.38	437013	113420
Q9VHG4	ATPase H(+)-transporting accessory protein 2 OS	Drosophila melanogaster	ATP6AP2	0.001	1.994	6	1	320	34.4	5.82
M9PHU7	Uncharacterized protein, isoform G OS	Drosophila melanogaster	CG5741	0.001	1.99	1	1	1248	135.1	6.09		3.60873e+06		2.61649e+06
Q9VRJ3	Gdap1, isoform A OS	Drosophila melanogaster	Gdap1	0.002	1.972	2	1	327	37.6	8.03	25423354	2.38172e+07	5.87864e+06	1.25823e+07
P17719	Dihydrofolate reductase OS	Drosophila melanogaster	Dhfr	0.003	1.957	5	1	182	20.8	6.57	303390		276494	160607
Q9VKX2	Malate dehydrogenase OS	Drosophila melanogaster	Mdh1	0.003	1.956	4	1	337	36	7.39	511671		167538
A0A0B4LG88	Quaking related 58E-1, isoform D OS	Drosophila melanogaster	qkr58E-1	0.003	1.946	3	1	379	43.5	9.1
Q9VCE0	Phosphatidylserine decarbylase proenzyme, mitochondrial OS	Drosophila melanogaster	Pisd	0.004	1.936	3	1	447	50.5	9.14	1.13082e+06	1.99043e+06	1.58066e+06	2.43543e+06
X2JCB3	Bazooka, isoform D OS	Drosophila melanogaster	baz	0.004	1.935	1	1	1485	159.7	9		1.99603e+06		860893
Q6IGE3	GEO11084p1 OS	Drosophila melanogaster	Rpb12	0.004	1.93	12	1	57	6.8	9.1	1.84974e+06	1.12965e+06	1.39089e+06	395732
Q9I7I7	NAD-dependent protein deacetylase Sirt2 OS	Drosophila melanogaster	Sirt2	0.004	1.92	3	1	355	40.1	6.62		1.19834e+06		1.0479e+06
Q9VCQ7	LD40758p OS	Drosophila melanogaster	Rassf	0.004	1.904	1	1	806	89.6	5.9		4.26509e+06	223982	1.97678e+06
Q0E931	Dgp-1, isoform A OS	Drosophila melanogaster	Dgp-1	0.004	1.904	1	1	669	72.5	9.13
P25843	Profilin OS	Drosophila melanogaster	chic	0.005	1.896	17	1	126	13.7	5.41	1339390		2.34393e+06	2.21419e+06
Q24171	AT08303p OS	Drosophila melanogaster	ksr	0.005	1.889	2	1	966	105.8	7.93		2.59857e+06		3.13191e+06
Q9VWH7	6-phosphofructo 2-kinase/fructose 2,6-bisphosphatase long form OS	Drosophila melanogaster	Pfrx	0.005	1.885	1	1	716	79.1	6.43	861664	2.05346e+06		488340
Q9VID4	LD38259p OS	Drosophila melanogaster	Mondo	0.005	1.873	2	1	1119	125.2	7.56				4.62232e+07
Q9W592	EG:BACN32G11.3 protein OS	Drosophila melanogaster	Lrpprc2	0.005	1.869	1	1	1072	120.1	8.22	1.91222e+06		598153
Q24324	Dual specificity mitogen-activated protein kinase kinase dSOR1 OS	Drosophila melanogaster	Dsor1	0.005	1.845	2	1	396	43.8	6.29		1.32815e+06
A1ZA92	Polynucleotide 5'-hydryl-kinase NOL9 OS	Drosophila melanogaster	CG8414	0.005	1.844	2	1	995	111.1	5.5
Q7JQN4	LD15481p OS	Drosophila melanogaster	Rs1	0.005	1.838	1	1	782	87.8	9.47
Q53ZT0	DNAJ-1 OS	Drosophila melanogaster	DnaJ-1	0.005	1.83	5	1	334	37	8.85	557716
Q9VT61	LD27033p OS	Drosophila melanogaster	BcDNA:GH07921	0.005	1.826	1	1	919	102.9	6.21	3.48382e+06	3.91975e+06	2.9547e+06	1.4819e+06
X2JAB9	Vinculin, isoform B OS	Drosophila melanogaster	Vinc	0.006	1.787	1	1	961	106.2	6.7
Q7K1Q7	Ribosome assembly factor mrt4 OS	Drosophila melanogaster	RpLP0-like	0.006	1.721	4	1	256	29.4	5.12	691643		521158
Q9VUR5	LD04071p OS	Drosophila melanogaster	RhoGAP71E	0.006	1.711	4	1	606	66.4	8.28		1.82896e+06	153629	4.00333e+06
Q9VDC3	AP complex subunit sigma OS	Drosophila melanogaster	AP-2sigma	0.006	1.71	5	1	142	17	6.18	5135045	5.42327e+06	2.94282e+06	1.63782e+06
Q9VUH9	Uncharacterized protein, isoform B OS	Drosophila melanogaster	Helz	0.006	1.707	1	1	2103	230.1	7.93
Q7K0B6	Glutathione S transferase T1 OS	Drosophila melanogaster	GstT1	0.006	1.703	5	1	228	26.6	8.97
A1Z6J5	Tubulin-specific chaperone E OS	Drosophila melanogaster	Tbce	0.006	1.699	3	1	523	59.4	6.61			1.53814e+06
Q7JQU9	AT25873p OS	Drosophila melanogaster	puml	0.007	1.694	9	1	387	43.2	8.22		1.77022e+06		5.37018e+06
M9PE64	Increased minichromosome loss 1, isoform D OS	Drosophila melanogaster	Iml1	0.007	1.692	1	1	1511	173	7.05
M9PEI6	Dikar, isoform F OS	Drosophila melanogaster	dikar	0.007	1.688	0	1	3261	357.5	8.69
Q24276	Hsp90 co-chaperone Cdc37 OS	Drosophila melanogaster	Cdc37	0.008	1.677	3	1	389	45.1	5.06			6.46585e+06	1.79925e+07
X2JKW3	Uncharacterized protein, isoform C OS	Drosophila melanogaster	DmRH11	0.008	1.661	2	1	828	91.8	8.94
Q9W3D3	DENN domain-containing protein Crag OS	Drosophila melanogaster	Crag	0.008	1.658	1	1	1671	186.9	6.39		1.47097e+06		1.68937e+06
A1Z6Q1	Klaroid, isoform B OS	Drosophila melanogaster	koi	0.009	1.645	2	1	881	100.1	7.01	363791
Q6AWM0	Connectin, isoform B OS	Drosophila melanogaster	Con	0.009	1.637	1	1	691	77.1	7.05	402278	1.16688e+06	157966	427279
Q9I7U5	Centrobin, isoform A OS	Drosophila melanogaster	Cnb	0.009	1.624	3	1	689	78.7	6.39		1.56886e+06		7.67387e+06
Q9VVH5	AT13736p OS	Drosophila melanogaster	UQCR-Q	0.009	1.622	8	1	89	10.1	10.08	1.21829e+06	2.00008e+06	1.19692e+06	1.19876e+06
Q9VV79	BcDNA.LD24702 OS	Drosophila melanogaster	spd-2	0.009	1.62	1	1	1146	124.5	6.27		3.01407e+06		3.47005e+06

## Sheet: Experiment 3
								Relative Abundance
Accession	Description	Exp. q-value: Combined	Sum PEP Score	Coverage [%]	# Peptides	MW [kDa]	calc. pI	S2 R+	MT-PIP82
A1Z784	Acetyl-CoA carboxylase, isoform A OS=Drosophila melanogaster OX=7227 GN=ACC PE=1 SV=1	0	1380.19	50	144	278.4	6.24	4.98219e+11	5.02558e+11
Q0E9E2	Pyruvate carboxylase OS=Drosophila melanogaster OX=7227 GN=PCB PE=1 SV=1	0	999.609	64	104	132.6	6.64	3.26037e+12	4.28928e+11
A0A0B4KHN1	Cheerio, isoform N OS=Drosophila melanogaster OX=7227 GN=cher PE=1 SV=1	0	591.401	44	86	259.5	6.16	6341552205	1.62319e+11
A0A0B4JD57	Zipper, isoform F OS=Drosophila melanogaster OX=7227 GN=zip PE=1 SV=1	0	563.303	41	83	227.7	5.47	174648560	2.72074e+09
Q99323	Myosin heavy chain, non-muscle OS=Drosophila melanogaster OX=7227 GN=zip PE=1 SV=2	0	558.823	39	83	236.5	5.68	1.67096e+10	4.89753e+10
A8JNJ6	Karst, isoform E OS=Drosophila melanogaster OX=7227 GN=kst PE=1 SV=2	0	452.251	26	89	497.2	6.47	4926307725	6.74036e+10
Q9VSL8	Rhea, isoform B OS=Drosophila melanogaster OX=7227 GN=rhea PE=1 SV=1	0	435.329	34	72	306.8	6.21	1.78954e+08	3.64061e+10
Q9V9T5	GM14617p OS=Drosophila melanogaster OX=7227 GN=Mccc1 PE=1 SV=2	0	428.079	56	46	76.5	6.2	2.90149e+11	5.08866e+11
A0A0B4K6Y7	Polychaetoid, isoform O OS=Drosophila melanogaster OX=7227 GN=pyd PE=1 SV=1	0	383.826	31	58	263.7	8.6	16668653	4.91607e+10
P11147	Heat shock 70 kDa protein cognate 4 OS=Drosophila melanogaster OX=7227 GN=Hsc70-4 PE=1 SV=3	0	349.5	52	36	71.1	5.52	1.36247e+10	1.17518e+11
Q9W2U7	LP18708p OS=Drosophila melanogaster OX=7227 GN=nocte PE=1 SV=4	0	315.251	27	49	235.4	9.22	4.71093e+07	2.85942e+10
Q9VA36	CIN85 and CD2AP related, isoform C OS=Drosophila melanogaster OX=7227 GN=cindr PE=1 SV=2	0	294.949	50	31	92.4	9	9.00171e+07	5.06571e+10
A0A0B4LFX4	Coracle, isoform F OS=Drosophila melanogaster OX=7227 GN=cora PE=1 SV=1	0	276.939	38	46	173.8	8.79	41155518	3.84313e+10
Q9W3E2	PIP82 OS=Drosophila melanogaster OX=7227 GN=PIP82 PE=1 SV=3	0	240.089	32	34	132.3	6.67	9337824569	6.61997e+10
O62619	Pyruvate kinase OS=Drosophila melanogaster OX=7227 GN=PyK PE=2 SV=2	0	222.132	55	24	57.4	7.44	10374297543	1.68203e+10
Q9VHK1	Polychaetoid, isoform J OS=Drosophila melanogaster OX=7227 GN=pyd PE=1 SV=4	0	219.189	29	39	187.7	8.69		3.41621e+09
X2JC31	Clathrin heavy chain OS=Drosophila melanogaster OX=7227 GN=Chc PE=3 SV=1	0	204.534	24	35	191.1	5.72	4729711429	1.06198e+10
Q8I7C3	LIM and SH3 domain protein Lasp OS=Drosophila melanogaster OX=7227 GN=Lasp PE=1 SV=2	0	183.237	48	22	74.2	7.88	5.21558e+06	7.43464e+10
Q9W0M7	Splicing factor 3B subunit 3 OS=Drosophila melanogaster OX=7227 GN=Sf3b3 PE=1 SV=2	0	180.689	26	31	136.5	5.47	3.48813e+08	7.04354e+10
Q24560	Tubulin beta-1 chain OS=Drosophila melanogaster OX=7227 GN=betaTub56D PE=1 SV=2	0	178.986	44	19	50.1	4.86	25333008615	5.59252e+10
Q9W4M9	tRNA (cytosine(34)-C(5))-methyltransferase OS=Drosophila melanogaster OX=7227 GN=Nsun2 PE=2 SV=1	0	173.752	40	25	84.1	6.83	3.05033e+09	6.16364e+09
Q06559	40S ribosomal protein S3 OS=Drosophila melanogaster OX=7227 GN=RpS3 PE=1 SV=1	0	173.59	83	27	27.5	9.39	20071777699	3.66677e+10
A0A0B4K7J2	E3 SUMO-protein ligase RanBP2 OS=Drosophila melanogaster OX=7227 GN=Nup358 PE=1 SV=1	0	170.562	17	32	298.7	6.11	9.78301e+08	8.04535e+09
Q7KN75	Dodeca-satellite-binding protein 1, isoform A OS=Drosophila melanogaster OX=7227 GN=Dp1 PE=1 SV=1	0	169.436	28	34	144.2	6.2	2511584677	1.27003e+10
O16797	60S ribosomal protein L3 OS=Drosophila melanogaster OX=7227 GN=RpL3 PE=1 SV=3	0	163.611	51	23	46.9	10.24	1.15716e+10	1.32525e+10
P06605	Tubulin alpha-3 chain OS=Drosophila melanogaster OX=7227 GN=alphaTub84D PE=2 SV=1	0	162.099	44	18	49.9	5.14	2.69887e+10	6.11726e+10
Q9W0B8	Coatomer subunit alpha OS=Drosophila melanogaster OX=7227 GN=alphaCOP PE=1 SV=1	0	159.005	30	32	139.2	7.65	3025099919	9.89999e+09
P29844	Endoplasmic reticulum chaperone BiP OS=Drosophila melanogaster OX=7227 GN=Hsc70-3 PE=1 SV=2	0	158.976	46	26	72.2	5.36	2.23254e+09	2.10305e+10
X2J8M7	Supervillin, isoform AD OS=Drosophila melanogaster OX=7227 GN=Svil PE=1 SV=1	0	154.02	15	32	377.3	9.19	19060316	9.35987e+09
P41042	40S ribosomal protein S4 OS=Drosophila melanogaster OX=7227 GN=RpS4 PE=1 SV=2	0	153.739	69	23	29.1	10.18	15152063860	2.65271e+10
P08736	Elongation factor 1-alpha 1 OS=Drosophila melanogaster OX=7227 GN=eEF1alpha1 PE=1 SV=2	0	152.369	43	19	50.3	9.07	3.7088e+10	8.70569e+10
Q9VZZ9	Protein daughter of sevenless OS=Drosophila melanogaster OX=7227 GN=dos PE=1 SV=1	0	149.279	42	22	95.5	7.44	8.50385e+07	6.24023e+09
M9PBL3	Heat shock protein 83, isoform B OS=Drosophila melanogaster OX=7227 GN=Hsp83 PE=3 SV=1	0	146.264	37	26	81.8	5.02	8.23918e+09	2.60768e+10
C9QP42	Eukaryotic translation initiation factor 4A, isoform E OS=Drosophila melanogaster OX=7227 GN=eIF4A PE=1 SV=1	0	145.79	48	22	45.8	5.66	12286167812	1.80607e+10
Q8SX68	CTTNBP2 N-terminal-like protein OS=Drosophila melanogaster OX=7227 GN=Naus PE=1 SV=1	0	139.528	47	23	65.4	7.06		1.49712e+10
A0A0B4K849	Hu li tai shao, isoform O OS=Drosophila melanogaster OX=7227 GN=hts PE=1 SV=1	0	139.329	41	22	79	6.84	1.46387e+08	2.33294e+10
M9PD08	Eukaryotic translation release factor 3, isoform C OS=Drosophila melanogaster OX=7227 GN=eRF3 PE=1 SV=1	0	136.753	40	24	55.3	7.2	4.88654e+08	8.22775e+10
P21187	Polyadenylate-binding protein OS=Drosophila melanogaster OX=7227 GN=pAbp PE=1 SV=3	0	134.381	34	17	69.9	9.31	2401643078	4.28207e+09
Q9VAY2	Glycoprotein 93 OS=Drosophila melanogaster OX=7227 GN=Gp93 PE=1 SV=1	0	132.938	29	25	90.2	5.02	5373676935	6.58505e+09
Q9W016	Supervillin, isoform K OS=Drosophila melanogaster OX=7227 GN=Svil PE=1 SV=3	0	131.4	20	27	239.8	9.25		3.6304e+08
P02572	Actin-42A OS=Drosophila melanogaster OX=7227 GN=Act42A PE=1 SV=3	0	128.584	43	19	41.8	5.48	2.26018e+10	1.42345e+11
Q9V3G1	60S ribosomal protein L8 OS=Drosophila melanogaster OX=7227 GN=RpL8 PE=1 SV=1	0	125.519	46	14	27.9	11.15	1.62326e+10	1.64532e+10
A0A0B4K6N1	40S ribosomal protein S8 OS=Drosophila melanogaster OX=7227 GN=RpS8 PE=3 SV=1	0	124.051	64	15	23.7	10.48	8841223130	3.71573e+10
Q8IR86	Bifocal, isoform B OS=Drosophila melanogaster OX=7227 GN=bif PE=1 SV=1	0	124.02	27	18	130	6.14	8.13649e+08	1.02129e+10
A1Z713	Vacuolar protein sorting-associated protein 13 OS=Drosophila melanogaster OX=7227 GN=Vps13 PE=1 SV=2	0	122.151	10	28	374.3	5.85	1238580559	6.99857e+09
Q9W002	Misshapen, isoform A OS=Drosophila melanogaster OX=7227 GN=msn PE=1 SV=3	0	120.869	20	19	162.3	9.33	7.55342e+08	3.15962e+09
O18640	Guanine nucleotide-binding protein subunit beta-like protein OS=Drosophila melanogaster OX=7227 GN=Rack1 PE=1 SV=2	0	120.578	60	19	35.6	7.47	7076896883	1.36879e+10
Q86S05	Protein lingerer OS=Drosophila melanogaster OX=7227 GN=lig PE=1 SV=1	0	118.062	15	12	139.4	6.4	1.44993e+07	1.53774e+10
A0A0B4JD48	Cysteine proteinase-1, isoform D OS=Drosophila melanogaster OX=7227 GN=Cp1 PE=1 SV=1	0	117.197	55	12	27	5.44	4070279415	8.75259e+09
M9PGV6	Alpha spectrin, isoform B OS=Drosophila melanogaster OX=7227 GN=alpha-Spec PE=4 SV=1	0	116.76	13	24	282.4	5.2		4.93534e+09
Q9VN21	LD30155p OS=Drosophila melanogaster OX=7227 GN=lost PE=1 SV=1	0	116.691	33	15	59.7	9.06	8.3384e+09	1.01452e+11
Q9VEV3	LP07287p OS=Drosophila melanogaster OX=7227 GN=Dmel\CG14894 PE=1 SV=2	0	116.653	44	13	29.4	4.64	8.0594e+06	1.50292e+10
Q7KTL5	LD08056p OS=Drosophila melanogaster OX=7227 GN=sip2 PE=1 SV=1	0	116.319	36	19	72.8	5.17	3.44292e+07	1.50077e+10
A4V391	Chaperonin containing TCP1 subunit 1, isoform B OS=Drosophila melanogaster OX=7227 GN=CCT1 PE=1 SV=1	0	113.569	32	19	59.5	6.39	7931255016	8.58544e+09
Q8SWR8	Ataxin-2 homolog OS=Drosophila melanogaster OX=7227 GN=Atx2 PE=1 SV=1	0	112.258	21	15	117.5	8.91	2.501e+09	3.74418e+09
Q7K3J0	Chaperonin containing TCP1 subunit 8 OS=Drosophila melanogaster OX=7227 GN=CCT8 PE=1 SV=1	0	110.833	39	22	59.4	5.31	1.8407e+08	9.11917e+10
X2JAL9	Supervillin, isoform V OS=Drosophila melanogaster OX=7227 GN=Svil PE=1 SV=1	0	110.079	22	22	169	9.45
Q8MMD3	Epidermal growth factor receptor pathway substrate clone 15, isoform C OS=Drosophila melanogaster OX=7227 GN=Eps-15 PE=1 SV=1	0	109.158	20	17	119.5	5.14	16004080	1.61913e+10
Q9W5R8	60S ribosomal protein L5 OS=Drosophila melanogaster OX=7227 GN=RpL5 PE=1 SV=2	0	108.749	39	14	34	9.77	12762977975	1.13563e+10
P48810	Heterogeneous nuclear ribonucleoprotein 87F OS=Drosophila melanogaster OX=7227 GN=Hrb87F PE=2 SV=2	0	106.801	43	12	39.5	9.03	1.04939e+09	2.78925e+09
Q9W392	Chaperonin containing TCP1 subunit 2 OS=Drosophila melanogaster OX=7227 GN=CCT2 PE=1 SV=2	0	106.197	39	17	58	5.85	1.05257e+09	1.41903e+10
C0HKA1	40S ribosomal protein S14b OS=Drosophila melanogaster OX=7227 GN=RpS14b PE=2 SV=1	0	104.766	53	12	16.3	10.35	10454734320	1.73494e+10
Q9VDF4	Cortactin, isoform A OS=Drosophila melanogaster OX=7227 GN=Cortactin PE=1 SV=1	0	104.684	45	21	61	5.2	109358556	1.33965e+10
P13060	Elongation factor 2 OS=Drosophila melanogaster OX=7227 GN=EF2 PE=1 SV=4	0	104.683	25	19	94.4	6.6	2.4527e+09	1.03523e+10
Q9V9A7	Probable methylcrotonoyl-CoA carboxylase beta chain, mitochondrial OS=Drosophila melanogaster OX=7227 GN=Mccc2 PE=2 SV=1	0	104.102	35	18	62.6	7.49	2.41551e+09	2.98877e+09
Q9VVI2	Enhancer of mRNA-decapping protein 3 OS=Drosophila melanogaster OX=7227 GN=Edc3 PE=1 SV=1	0	104.021	29	18	73.4	8.43	3.81133e+07	1.74599e+10
P55830	40S ribosomal protein S3a OS=Drosophila melanogaster OX=7227 GN=RpS3A PE=1 SV=4	0	103.452	49	21	30.3	9.61	8502282603	1.67487e+10
A0A0B4KI71	Microtubule-associated protein 205, isoform C OS=Drosophila melanogaster OX=7227 GN=Map205 PE=1 SV=1	0	102.132	19	15	118.1	4.83	1799940524	4.59849e+09
Q9W0P5	UDP-glucose 4-epimerase OS=Drosophila melanogaster OX=7227 GN=Gale PE=1 SV=1	0	101.597	49	17	38.7	7.46	4113449054	1.24564e+10
P53501	Actin-57B OS=Drosophila melanogaster OX=7227 GN=Act57B PE=1 SV=1	0	99.975	34	15	41.8	5.39	1.42024e+09	1.41694e+10
A4V4A5	GTP-binding nuclear protein OS=Drosophila melanogaster OX=7227 GN=Ran PE=1 SV=1	0	99.665	44	11	24.7	7.81	10804271972	1.90685e+10
A1Z6I7	Bub1-related kinase OS=Drosophila melanogaster OX=7227 GN=BubR1 PE=1 SV=1	0	98.506	22	21	165	6.33	3.25759e+07	3.31386e+09
Q9V4P1	Anillin OS=Drosophila melanogaster OX=7227 GN=scra PE=1 SV=3	0	98.213	20	15	135.9	6.24	1.87862e+07	7.21508e+09
P50887	60S ribosomal protein L22 OS=Drosophila melanogaster OX=7227 GN=RpL22 PE=1 SV=2	0	98.201	41	9	30.6	10.11	8618678997	3.97178e+09
A1ZA47	PDZ and LIM domain protein Zasp OS=Drosophila melanogaster OX=7227 GN=Zasp52 PE=1 SV=2	0	97.254	11	16	237.9	6.42	6596184	1.40886e+10
A1Z729	Uncharacterized protein OS=Drosophila melanogaster OX=7227 GN=Dmel\CG2064 PE=1 SV=1	0	94.299	51	18	36.6	8.66	3261541698	4.54576e+09
Q9VD13	GH02671p OS=Drosophila melanogaster OX=7227 GN=lqfR PE=1 SV=4	0	93.886	28	13	69.3	5.3	3.23116e+07	7.92461e+09
Q9V9Q4	LD43819p OS=Drosophila melanogaster OX=7227 GN=Dmel\CG1416 PE=1 SV=2	0	93.309	42	15	40.1	6.57	4521854379	1.33035e+10
Q9W4N8	LD30122p OS=Drosophila melanogaster OX=7227 GN=Vap33 PE=1 SV=1	0	93.283	45	14	29.5	7.78	2163699213	4.90217e+10
A0A0B4KHR8	Multiple ankyrin repeats single KH domain, isoform E OS=Drosophila melanogaster OX=7227 GN=mask PE=4 SV=1	0	90.906	5	12	422.8	5.69	56092664	1.0647e+09
P08841	Tubulin beta-3 chain OS=Drosophila melanogaster OX=7227 GN=betaTub60D PE=2 SV=2	0	90.883	30	14	50.8	4.88	393360032	4.58263e+08
A0A0B4LGH1	Tubulin beta chain OS=Drosophila melanogaster OX=7227 GN=betaTub60D PE=1 SV=1	0	90.78	30	14	50.7	4.88	831511806	3.37792e+09
A1Z9E3	Elongation factor Tu OS=Drosophila melanogaster OX=7227 GN=mEFTu1 PE=1 SV=1	0	89.308	22	7	54	8.03	1019249762	7.66226e+08
P29327	40S ribosomal protein S6 OS=Drosophila melanogaster OX=7227 GN=RpS6 PE=1 SV=1	0	89.139	31	10	28.4	10.74	8538366300	3.75961e+10
P09180	60S ribosomal protein L4 OS=Drosophila melanogaster OX=7227 GN=RpL4 PE=1 SV=2	0	88.837	37	18	45	11.47	1702272235	1.00285e+10
Q26365	ADP,ATP carrier protein OS=Drosophila melanogaster OX=7227 GN=sesB PE=2 SV=4	0	88.11	54	22	34.2	9.8	30564015098	4.22008e+10
Q9I7F7	Activated Cdc42 kinase-like OS=Drosophila melanogaster OX=7227 GN=Ack-like PE=1 SV=3	0	86.661	14	12	147.4	6.58	125428104	3.15022e+09
M9PCT8	Abl tyrosine kinase, isoform C OS=Drosophila melanogaster OX=7227 GN=Abl PE=1 SV=1	0	86.229	16	17	181.5	8.31		4.33124e+09
Q8IQZ7	FI19014p1 OS=Drosophila melanogaster OX=7227 GN=Fim PE=1 SV=1	0	86.164	26	16	72	5.55	9.22046e+07	1.74136e+10
Q9VHC4	Uncharacterized protein, isoform A OS=Drosophila melanogaster OX=7227 GN=FCHo2 PE=1 SV=3	0	84.977	23	16	120.9	8.32		1.30138e+10
Q0E9B6	40S ribosomal protein S11 OS=Drosophila melanogaster OX=7227 GN=RpS11 PE=1 SV=1	0	83.646	56	16	18.1	10.93	16160616515	3.56193e+10
Q9W5R5	LD47843p OS=Drosophila melanogaster OX=7227 GN=Slmap PE=1 SV=2	0	83.443	20	15	100.9	4.98	45119963	3.46149e+09
P23128	ATP-dependent RNA helicase me31b OS=Drosophila melanogaster OX=7227 GN=me31B PE=1 SV=3	0	83.361	34	18	51.9	7.64	1.57102e+09	9.09353e+09
Q9VBN5	60S ribosomal protein L27 OS=Drosophila melanogaster OX=7227 GN=RpL27 PE=1 SV=1	0	80.45	53	8	15.9	10.61	8559952562	1.32675e+10
A8DZ29	Eukaryotic translation initiation factor 4G1, isoform B OS=Drosophila melanogaster OX=7227 GN=eIF4G1 PE=1 SV=1	0	80.079	12	15	211	8.35	4.28307e+08	2.62081e+09
Q9W1B0	Serine/threonine-protein kinase Genghis Khan OS=Drosophila melanogaster OX=7227 GN=gek PE=1 SV=1	0	79.834	14	20	186.6	6	35430198	8.58459e+09
A4V303	T-complex protein 1 subunit gamma OS=Drosophila melanogaster OX=7227 GN=CCT3 PE=1 SV=1	0	78.761	37	21	59.4	6.8	2712910506	5.90821e+09
P15357	Ubiquitin-40S ribosomal protein S27a OS=Drosophila melanogaster OX=7227 GN=RpS27A PE=1 SV=2	0	77.165	71	11	17.9	9.77	2581434596	1.84926e+10
Q9V9M7	RE62581p OS=Drosophila melanogaster OX=7227 GN=RpL21 PE=1 SV=1	0	76.899	51	14	18.5	10.55	4.47962e+09	1.06088e+10
P31009	40S ribosomal protein S2 OS=Drosophila melanogaster OX=7227 GN=RpS2 PE=1 SV=2	0	76.596	44	12	28.9	10.15	5909389058	9.12594e+09
P41093	60S ribosomal protein L18a OS=Drosophila melanogaster OX=7227 GN=RpL18A PE=1 SV=1	0	74.704	62	18	21	10.62	14250526500	2.02668e+10
Q9VAW3	GH12731p OS=Drosophila melanogaster OX=7227 GN=Gfat2 PE=1 SV=1	0	73.398	27	14	76.5	6.62	1.26158e+09	1.11602e+09
P54397	39 kDa FK506-binding nuclear protein OS=Drosophila melanogaster OX=7227 GN=FK506-bp1 PE=1 SV=2	0	71.548	33	13	39.3	4.79	5251746981	4.32997e+09
Q9VW54	26S proteasome non-ATPase regulatory subunit 2 OS=Drosophila melanogaster OX=7227 GN=Rpn1 PE=1 SV=2	0	71.257	20	16	102.2	5.85	1.23164e+09	2.36368e+09
A8JV09	Coronin OS=Drosophila melanogaster OX=7227 GN=pod1 PE=1 SV=1	0	70.628	13	13	139	6.76		6.5061e+09
P41374	Eukaryotic translation initiation factor 2 subunit 1 OS=Drosophila melanogaster OX=7227 GN=eIF2alpha PE=2 SV=1	0	70.146	37	11	38.6	4.94	1138086786	7.68674e+09
Q7KKI0	Chaperonin containing TCP1 subunit 5, isoform A OS=Drosophila melanogaster OX=7227 GN=CCT5 PE=1 SV=1	0	69.236	24	14	59.2	6.25	2638786547	5.87376e+09
Q8MRM6	GH15213p OS=Drosophila melanogaster OX=7227 GN=Dmel\CG12065 PE=1 SV=1	0	68.626	26	13	71.1	7.39	13730845	1.22281e+10
M9PIM0	Ribosomal protein L10, isoform E OS=Drosophila melanogaster OX=7227 GN=RpL10 PE=4 SV=1	0	68.548	51	15	25.5	9.85	26734096368	2.43968e+10
O76902	Pleckstrin homology domain-containing family F member 1 homolog OS=Drosophila melanogaster OX=7227 GN=rush PE=1 SV=1	0	67.224	27	8	34.2	7.78	677235592	7.5179e+08
Q9VA91	40S ribosomal protein S7 OS=Drosophila melanogaster OX=7227 GN=RpS7 PE=1 SV=1	0	66.617	47	13	22.2	9.8	5661009146	1.23425e+10
Q05825	ATP synthase subunit beta, mitochondrial OS=Drosophila melanogaster OX=7227 GN=ATPsynbeta PE=1 SV=3	0	65.751	30	12	54.1	5.27	1.07711e+09	6.05683e+09
Q9W1V3	rRNA 2'-O-methyltransferase fibrillarin OS=Drosophila melanogaster OX=7227 GN=Fib PE=2 SV=1	0	65.189	41	12	34.6	10.29	1507540351	3.96142e+09
Q8INW7	FI11475p OS=Drosophila melanogaster OX=7227 GN=Pax PE=1 SV=1	0	64.096	27	8	62	6.51	37107472	3.29424e+09
P46863	Kinesin-like protein Klp61F OS=Drosophila melanogaster OX=7227 GN=Klp61F PE=1 SV=2	0	63.874	17	14	121.1	6.43	3.73391e+08	1.86722e+09
C6SUW3	LD13662p OS=Drosophila melanogaster OX=7227 GN=RpS9 PE=1 SV=1	0	63.781	55	18	22.6	10.61	13228674404	5.39118e+10
Q9VHL2	T-complex protein 1 subunit eta OS=Drosophila melanogaster OX=7227 GN=CCT7 PE=1 SV=2	0	63.669	28	13	59.3	6.34	1.14807e+09	4.79426e+09
P28668	Bifunctional glutamate/proline--tRNA ligase OS=Drosophila melanogaster OX=7227 GN=GluProRS PE=1 SV=2	0	63.587	11	16	189.3	8.63	617355867	1.31623e+09
Q9VDS5	Rho GTPase-activating protein 92B OS=Drosophila melanogaster OX=7227 GN=RhoGAP92B PE=1 SV=1	0	63.561	22	12	83	8.46	211726026	7.0762e+09
Q9W3W8	60S ribosomal protein L17 OS=Drosophila melanogaster OX=7227 GN=RpL17 PE=1 SV=1	0	63.17	28	8	21.6	10.3	3935793340	3.60477e+09
A0A0B4LFL2	Eukaryotic translation initiation factor 3 subunit C OS=Drosophila melanogaster OX=7227 GN=eIF3c PE=3 SV=1	0	62.625	17	17	105.6	6.06	1.90351e+09	2.57123e+09
Q9VCX1	Regulator of G-protein signaling loco OS=Drosophila melanogaster OX=7227 GN=loco PE=1 SV=2	0	62.276	14	13	167.2	9	54163970	3.32662e+09
O01666	ATP synthase subunit gamma, mitochondrial OS=Drosophila melanogaster OX=7227 GN=ATPsyngamma PE=2 SV=2	0	60.83	42	10	32.9	9.22	3138872070	3.05283e+09
A0A0B4KHL2	Coatomer subunit gamma OS=Drosophila melanogaster OX=7227 GN=gammaCOP PE=1 SV=1	0	60.628	17	12	99.4	5.3	880528270	2.53936e+09
Q9W0S7	Staphylococcal nuclease domain-containing protein 1 OS=Drosophila melanogaster OX=7227 GN=Tudor-SN PE=1 SV=1	0	60.005	18	14	103	8.05	1035983690	2.96813e+09
P45437	Coatomer subunit beta OS=Drosophila melanogaster OX=7227 GN=betaCOP PE=2 SV=2	0	59.626	18	11	107.3	6.32	452421134	1.21241e+09
X2JDU0	Ribosomal protein L9, isoform C OS=Drosophila melanogaster OX=7227 GN=RpL9 PE=4 SV=1	0	58.71	43	8	21.4	9.69	9577426752	6.33249e+09
X2JCS6	60S ribosomal protein L7a OS=Drosophila melanogaster OX=7227 GN=RpL7A PE=3 SV=1	0	58.033	46	13	30.7	10.71	3688827280	7.04361e+09
Q9VV75	AT02348p OS=Drosophila melanogaster OX=7227 GN=UQCR-C2 PE=1 SV=1	0	56.536	26	9	45.4	9.44	829255414	1.976e+09
Q9VHP0	ATP-dependent RNA helicase bel OS=Drosophila melanogaster OX=7227 GN=bel PE=1 SV=1	0	55.925	23	13	85	7.53	703796445	1.9743e+09
Q9VVU2	GEO07453p1 OS=Drosophila melanogaster OX=7227 GN=RpL26 PE=1 SV=1	0	55.447	55	13	17.3	10.95	3357946823	4.36846e+09
A1ZAP1	FI21220p1 OS=Drosophila melanogaster OX=7227 GN=Dmel\CG9646 PE=2 SV=1	0	55.407	13	9	99	7.84		9.033e+08
Q9V3Z4	GH11341p OS=Drosophila melanogaster OX=7227 GN=Rpn5 PE=1 SV=1	0	55.404	29	13	57.7	5.8	774643112	1.20341e+09
Q7K1T1	LD44824p OS=Drosophila melanogaster OX=7227 GN=vlc PE=1 SV=1	0	55.227	27	12	66.1	6.61	3.26392e+06	8.77418e+09
Q9VJ19	RE25263p OS=Drosophila melanogaster OX=7227 GN=RpL30 PE=1 SV=1	0	55.028	60	8	12.2	9.58	3933586800	4.31262e+09
A4V4I8	Shibire, isoform F OS=Drosophila melanogaster OX=7227 GN=shi PE=1 SV=1	0	54.43	17	15	97.7	8.37	3.70048e+08	6.249e+09
E1JJR3	5'-3' exoribonuclease 1 OS=Drosophila melanogaster OX=7227 GN=pcm PE=1 SV=1	0	54.122	13	14	184.5	7.03	54559104	4.06038e+09
Q9V9W2	Ribosomal protein L6, isoform A OS=Drosophila melanogaster OX=7227 GN=RpL6 PE=1 SV=1	0	53.981	32	11	27.7	10.68	3406743909	9.54689e+09
Q9VZS5	60S ribosomal protein L28 OS=Drosophila melanogaster OX=7227 GN=RpL28 PE=1 SV=1	0	53.761	46	10	16	11.09	6044474568	6.03194e+09
Q9VWL0	Mec2 OS=Drosophila melanogaster OX=7227 GN=Mec2 PE=1 SV=1	0	52.976	20	7	38.6	5.25	5.86766e+08	2.4116e+09
P84040	Histone H4 OS=Drosophila melanogaster OX=7227 GN=His4 PE=1 SV=2	0	52.82	59	10	11.4	11.36	4608939796	4.08331e+10
Q7KMJ6	RNA-binding protein spenito OS=Drosophila melanogaster OX=7227 GN=nito PE=1 SV=1	0	52.463	16	11	89	9.38	405609581	7.75583e+08
Q9VB10	GH01709p OS=Drosophila melanogaster OX=7227 GN=Dmel\CG5590 PE=1 SV=1	0	52.22	39	12	44.3	8.02	866775576	7.19797e+08
Q9VZ69	IGF-II mRNA-binding protein OS=Drosophila melanogaster OX=7227 GN=Imp PE=1 SV=2	0	52.094	19	9	62.1	9.61	1280978740	1.78572e+09
P29845	Heat shock 70 kDa protein cognate 5 OS=Drosophila melanogaster OX=7227 GN=Hsc70-5 PE=1 SV=2	0	51.684	17	10	74	6.35	9.84013e+08	7.52445e+08
Q9NJH0	Elongation factor 1-gamma OS=Drosophila melanogaster OX=7227 GN=eEF1gamma PE=2 SV=2	0	51.418	26	10	48.9	7.05	1241847222	5.80668e+09
P07909	Heterogeneous nuclear ribonucleoprotein A1 OS=Drosophila melanogaster OX=7227 GN=Hrb98DE PE=2 SV=1	0	50.898	24	7	39	9.03	195625620	7.40653e+08
Q9VAH7	RE62393p OS=Drosophila melanogaster OX=7227 GN=yata PE=1 SV=1	0	50.705	16	11	97.1	6.7	2.67698e+08	2.642e+09
Q7KTI8	Receptor protein-tyrosine kinase OS=Drosophila melanogaster OX=7227 GN=Pvr PE=1 SV=1	0	50.559	11	13	169.4	5.85	1.74272e+07	3.39858e+09
P41126	60S ribosomal protein L13 OS=Drosophila melanogaster OX=7227 GN=RpL13 PE=1 SV=1	0	50.54	50	12	24.9	10.99	948445334	5.82054e+09
E1JIT7	PH and SEC7 domain-containing protein OS=Drosophila melanogaster OX=7227 GN=Efa6 PE=1 SV=2	0	50.536	9	9	176.3	6.21	15607396	9.71967e+08
Q9VPX7	Adenylyl cyclase-associated protein OS=Drosophila melanogaster OX=7227 GN=capt PE=1 SV=2	0	50.517	31	12	45.6	7.06	480149094	8.68634e+09
P45594	Cofilin/actin-depolymerizing factor homolog OS=Drosophila melanogaster OX=7227 GN=tsr PE=1 SV=1	0	49.895	52	8	17.1	7.17	2531011114	1.08422e+10
P35381	ATP synthase subunit alpha, mitochondrial OS=Drosophila melanogaster OX=7227 GN=blw PE=1 SV=2	0	49.688	26	16	59.4	9.01	2363306608	4.26511e+09
Q9VKC8	FI03495p OS=Drosophila melanogaster OX=7227 GN=Tom70 PE=1 SV=2	0	49.633	21	11	66.3	6.21	433794284	1.71068e+09
Q0KHR5	Rho GTPase activating protein at 15B, isoform B OS=Drosophila melanogaster OX=7227 GN=RhoGAP15B PE=1 SV=1	0	49.255	11	12	169.8	6.77	3.99671e+07	2.99761e+09
Q7JZD3	Eb1, isoform A OS=Drosophila melanogaster OX=7227 GN=Eb1 PE=1 SV=1	0	48.618	41	8	32.6	5.34	76715102	1.59534e+09
A0A0B4KGP8	Eukaryotic translation initiation factor 2 subunit gamma, isoform D OS=Drosophila melanogaster OX=7227 GN=eIF2gamma PE=1 SV=1	0	48.483	29	12	51.5	8.73	1394202648	4.45699e+09
Q76NQ0	Dolichyl-diphosphooligosaccharide--protein glycosyltransferase subunit 1 OS=Drosophila melanogaster OX=7227 GN=CG5364 PE=1 SV=1	0	48.431	26	11	51.7	8.05	1127889421	1.57921e+09
A8JNN1	Ectoderm-expressed 4, isoform D OS=Drosophila melanogaster OX=7227 GN=Sarm PE=1 SV=1	0	48.33	10	12	177.7	8.02	116877928	2.86957e+09
P48159	60S ribosomal protein L23 OS=Drosophila melanogaster OX=7227 GN=RpL23 PE=1 SV=2	0	48.061	56	9	14.9	10.83	4.85594e+09	1.18847e+10
Q7K3D4	Peptidylprolyl isomerase OS=Drosophila melanogaster OX=7227 GN=zda PE=1 SV=1	0	47.932	29	8	44.8	5.33	286437218	8.10228e+08
A0A0B4LG52	GEO08239p1 OS=Drosophila melanogaster OX=7227 GN=RpS16 PE=2 SV=1	0	47.767	64	12	16.8	10.17	4370543634	1.48215e+10
Q8T8W3	AT21416p OS=Drosophila melanogaster OX=7227 GN=Past1 PE=1 SV=1	0	47.599	20	9	61.5	6.42	239515961	3.01669e+09
Q9VXR5	LD02975p OS=Drosophila melanogaster OX=7227 GN=Dmel\CG9281 PE=1 SV=1	0	46.563	18	10	69.5	7.53	436769908	3.18914e+09
Q9I7T7	La-related protein Larp4B OS=Drosophila melanogaster OX=7227 GN=Larp4B PE=1 SV=2	0	46.237	14	8	161.9	8.75		6.35652e+08
P15348	DNA topoisomerase 2 OS=Drosophila melanogaster OX=7227 GN=Top2 PE=1 SV=1	0	46.139	12	13	164.3	8.22	342145916	1.3904e+09
Q9VRL8	Blanks OS=Drosophila melanogaster OX=7227 GN=blanks PE=1 SV=1	0	46.089	26	8	35.6	8.27	1.25637e+09	1.22083e+09
Q9VS34	60S ribosomal protein L18 OS=Drosophila melanogaster OX=7227 GN=RpL18 PE=1 SV=1	0	45.945	38	6	21.7	11.53	6.15852e+09	1.57428e+10
Q8INU2	Dynamin associated protein 160, isoform B OS=Drosophila melanogaster OX=7227 GN=Dap160 PE=1 SV=1	0	45.711	13	10	111.8	5.5		2.96676e+07
Q9W1X4	Nuclear pore complex protein Nup214 OS=Drosophila melanogaster OX=7227 GN=Nup214 PE=1 SV=2	0	45.614	8	11	175.1	8.75	18753960	3.93724e+09
Q9VK69	T-complex protein 1 subunit delta OS=Drosophila melanogaster OX=7227 GN=CCT4 PE=1 SV=1	0	45.606	18	9	57.1	7.56	609296936	9.14966e+08
Q9VWI2	N(Alpha)-acetyltransferase 15/16, isoform A OS=Drosophila melanogaster OX=7227 GN=Naa15-16 PE=1 SV=1	0	45.258	15	10	103	7.27	368833898	1.37007e+09
E1JJ68	Rm62, isoform H OS=Drosophila melanogaster OX=7227 GN=Rm62 PE=1 SV=1	0	45.018	22	10	62.4	9.57	1144034721	1.7164e+09
Q9VN25	Eukaryotic translation initiation factor 3 subunit A OS=Drosophila melanogaster OX=7227 GN=eIF3a PE=1 SV=1	0	44.739	13	14	133.8	9.01	714302186	2.55296e+09
Q9VXQ5	Chaperonin containing TCP1 subunit 6 OS=Drosophila melanogaster OX=7227 GN=CCT6 PE=1 SV=1	0	43.695	22	8	58.2	6.62	518589234	1.86363e+09
Q9VUQ5	Protein argonaute-2 OS=Drosophila melanogaster OX=7227 GN=AGO2 PE=1 SV=3	0	43.676	19	4	136.8	9.61	5.92929e+07	5.79641e+07
O61613	Glycylpeptide N-tetradecanoyltransferase OS=Drosophila melanogaster OX=7227 GN=Nmt PE=2 SV=2	0	42.81	19	9	53.8	8.44	13073202	5.57511e+09
P17704	40S ribosomal protein S17 OS=Drosophila melanogaster OX=7227 GN=RpS17 PE=1 SV=2	0	42.509	44	5	15.3	9.94	1.81158e+09	7.84932e+09
P36241	60S ribosomal protein L19 OS=Drosophila melanogaster OX=7227 GN=RpL19 PE=1 SV=2	0	42.489	37	11	24	11	2773135544	8.40452e+09
P48809	Heterogeneous nuclear ribonucleoprotein 27C OS=Drosophila melanogaster OX=7227 GN=Hrb27C PE=1 SV=2	0	41.795	24	6	44.7	6.8	290341724	6.21936e+08
Q9VBU9	40S ribosomal protein S27 OS=Drosophila melanogaster OX=7227 GN=RpS27 PE=1 SV=1	0	41.566	42	5	9.4	9.52	4345669708	6.51339e+09
A0A0B4LFZ4	TER94, isoform E OS=Drosophila melanogaster OX=7227 GN=TER94 PE=1 SV=1	0	41.401	15	10	91.9	5.38	3.12678e+08	1.84302e+09
Q9W1H8	GH13256p OS=Drosophila melanogaster OX=7227 GN=Mtpbeta PE=1 SV=1	0	41.288	22	9	50.6	9.14	839848967	2.74698e+09
Q9VNE9	60S ribosomal protein L13a OS=Drosophila melanogaster OX=7227 GN=RpL13A PE=1 SV=1	0	41.181	37	11	23.6	11.03	4237124756	9.77817e+09
Q03334	40S ribosomal protein S13 OS=Drosophila melanogaster OX=7227 GN=RpS13 PE=1 SV=3	0	41.118	40	8	17.2	10.55	1447663674	4.84973e+09
Q9VB05	ALG-2 interacting protein X OS=Drosophila melanogaster OX=7227 GN=ALiX PE=1 SV=1	0	40.901	15	10	92.5	5.45	341631401	4.75572e+09
Q27268	ATP-dependent RNA helicase WM6 OS=Drosophila melanogaster OX=7227 GN=Hel25E PE=1 SV=1	0	40.776	26	10	48.6	5.66	1731406840	3.41107e+09
P46222	60S ribosomal protein L11 OS=Drosophila melanogaster OX=7227 GN=RpL11 PE=1 SV=2	0	40.364	36	9	21.1	10.02	7818635034	9.86549e+09
Q9VWS3	Rab11 interacting protein, isoform A OS=Drosophila melanogaster OX=7227 GN=Rip11 PE=1 SV=1	0	40.027	13	8	91.8	6.28	5431434	1.58272e+09
M9PCQ6	Discs large 5, isoform C OS=Drosophila melanogaster OX=7227 GN=Dlg5 PE=1 SV=1	0	39.686	8	9	162.4	8.18		9.60314e+08
M9PG62	Regulatory particle non-ATPase 3, isoform B OS=Drosophila melanogaster OX=7227 GN=Rpn3 PE=1 SV=1	0	39.193	16	8	56	9	1218685385	2.79621e+09
O77410	Eukaryotic translation initiation factor 3 subunit E OS=Drosophila melanogaster OX=7227 GN=eIF3e PE=1 SV=1	0	39.072	26	9	51.1	6.79	1.11815e+09	2.81262e+09
Q86BM5	A kinase anchor protein 200, isoform D OS=Drosophila melanogaster OX=7227 GN=Akap200 PE=1 SV=1	0	38.013	17	7	88.1	4.22	42488908	2.29755e+09
A0A0B4KFA3	Uncharacterized protein, isoform F OS=Drosophila melanogaster OX=7227 GN=Dmel\CG30015 PE=1 SV=1	0	37.887	10	11	158.9	9.67	81310539	2.44924e+09
M9NE01	Serine/threonine-protein phosphatase OS=Drosophila melanogaster OX=7227 GN=Pp2B-14D PE=3 SV=1	0	37.687	15	9	63.1	5.88		2.89949e+09
Q9XZ21	Something that sticks like glue, isoform A OS=Drosophila melanogaster OX=7227 GN=snama PE=1 SV=1	0	37.685	11	9	139	9.73	210223418	3.59106e+08
M9PBF6	Dynamin associated protein 160, isoform G OS=Drosophila melanogaster OX=7227 GN=Dap160 PE=1 SV=1	0	37.474	11	10	119.8	5.16	78948268	4.60062e+09
M9PEM7	Liquid facets, isoform G OS=Drosophila melanogaster OX=7227 GN=lqf PE=1 SV=1	0	37.438	16	7	67.3	5.44	1.10881e+07	2.21688e+09
Q9VAX7	Tubulin beta chain OS=Drosophila melanogaster OX=7227 GN=betaTub97EF PE=1 SV=3	0	37.074	11	7	51.3	4.83
Q9XYM0	Adapter molecule Crk OS=Drosophila melanogaster OX=7227 GN=Crk PE=1 SV=1	0	36.9	41	9	31.2	5.26		6.97866e+09
O62621	Coatomer subunit beta' OS=Drosophila melanogaster OX=7227 GN=beta'COP PE=2 SV=2	0	36.833	12	9	102.6	5.26	151426914	4.09653e+09
Q8T4G5	SD01613p OS=Drosophila melanogaster OX=7227 GN=AFG3L2 PE=1 SV=1	0	36.305	8	6	89.6	8.95	751627164	6.08469e+08
F2FB46	Flotillin 2, isoform K OS=Drosophila melanogaster OX=7227 GN=Flo2 PE=1 SV=1	0	36.236	21	7	48.1	5.74	328506272	2.13791e+09
P55828	40S ribosomal protein S20 OS=Drosophila melanogaster OX=7227 GN=RpS20 PE=1 SV=1	0	36.183	54	7	13.5	10.33	6551942554	2.94473e+09
Q9VBX1	Nuclear export mediator factor NEMF homolog OS=Drosophila melanogaster OX=7227 GN=Clbn PE=1 SV=2	0	36.137	9	8	112.5	7.17	241601146	1.67273e+09
Q9V470	Succinate--CoA ligase [GDP-forming] subunit beta, mitochondrial OS=Drosophila melanogaster OX=7227 GN=ScsbetaG PE=1 SV=1	0	36.131	22	10	45	6.01	1125743947	2.95667e+09
Q9XZJ4	Proteasome subunit alpha type-6 OS=Drosophila melanogaster OX=7227 GN=Prosalpha1 PE=1 SV=2	0	35.784	42	9	27.1	7.66	1126339892	2.90456e+09
B7Z0R7	Autophagy-related 16, isoform F OS=Drosophila melanogaster OX=7227 GN=Atg16 PE=1 SV=2	0	35.679	18	7	68.2	7.37	1.79066e+06	1.97016e+09
Q0KI98	FI06027p OS=Drosophila melanogaster OX=7227 GN=TrpRS PE=1 SV=1	0	35.442	22	7	47.9	6.86	416235813	3.29758e+08
P40797	Protein peanut OS=Drosophila melanogaster OX=7227 GN=pnut PE=1 SV=2	0	35.326	24	9	60.1	8.75	9033761	4.41514e+09
X2J5G6	Ribosomal protein L7, isoform B OS=Drosophila melanogaster OX=7227 GN=RpL7 PE=4 SV=1	0	35.296	37	12	29.5	10.89	4.25209e+09	9.6481e+09
Q1RKY9	IP15312p OS=Drosophila melanogaster OX=7227 GN=Dmel\CG1674 PE=1 SV=1	0	34.985	16	7	76.9	8.19		3.40746e+08
Q7PLL3	Eukaryotic initiation factor 4B OS=Drosophila melanogaster OX=7227 GN=eIF4B PE=1 SV=1	0	34.01	19	7	52.2	6.96	15715742	8.70549e+08
Q9VHE5	RH48056p OS=Drosophila melanogaster OX=7227 GN=RpL34b PE=1 SV=1	0	33.751	32	7	18.4	11.52	5406798562	6.40776e+09
Q9W555	Coatomer subunit delta OS=Drosophila melanogaster OX=7227 GN=deltaCOP PE=1 SV=1	0	33.706	18	7	57.9	6.2	241045418	2.01807e+09
Q9W0A8	FI01658p OS=Drosophila melanogaster OX=7227 GN=RpL23A PE=1 SV=1	0	33.537	27	6	29.4	10.95	813599292	2.71733e+09
A0A0B4LGB7	Calcium-transporting ATPase OS=Drosophila melanogaster OX=7227 GN=SERCA PE=1 SV=1	0	33.455	12	10	109.3	5.45	1053936894	2.32188e+09
A0A0B4LGX1	Uncharacterized protein, isoform P OS=Drosophila melanogaster OX=7227 GN=BcDNA:RE18604 PE=1 SV=1	0	33.384	26	8	40.5	5	223295040	3.84046e+10
M9PBN7	F-actin-capping protein subunit beta OS=Drosophila melanogaster OX=7227 GN=cpb PE=3 SV=1	0	33.323	32	7	31.3	5.44	238921930	1.55466e+09
Q7KMQ0	26S proteasome regulatory complex subunit p48B OS=Drosophila melanogaster OX=7227 GN=Rpt1 PE=1 SV=1	0	33.103	19	8	48.5	6.04	407153398	2.29085e+09
Q9VQL7	Fatty acid synthase 1, isoform A OS=Drosophila melanogaster OX=7227 GN=FASN1 PE=1 SV=1	0	33.049	5	9	266.3	6.37	3.01472e+08	1.14708e+09
Q9W330	Phosphotransferase OS=Drosophila melanogaster OX=7227 GN=Hex-A PE=1 SV=1	0	33.026	19	6	59.2	6	14792905	1.49862e+09
Q7K0E6	Aspartyl-tRNA synthetase, isoform A OS=Drosophila melanogaster OX=7227 GN=AspRS PE=1 SV=1	0	32.86	19	7	59	6.81	508060288	2.29421e+09
A1Z934	SD19268p OS=Drosophila melanogaster OX=7227 GN=Dmel\CG8778 PE=1 SV=1	0	32.849	26	7	31.9	8.22	294672210	5.14588e+08
Q9GU68	Eukaryotic translation initiation factor 5A OS=Drosophila melanogaster OX=7227 GN=eEF5 PE=2 SV=2	0	32.759	26	5	17.6	5.15	422391230	1.80268e+09
Q7K5K3	Pyruvate dehydrogenase E1 component subunit beta OS=Drosophila melanogaster OX=7227 GN=Pdhb PE=1 SV=1	0	32.497	19	6	39.3	7.8	1197325416	1.06392e+09
P48149	40S ribosomal protein S15Aa OS=Drosophila melanogaster OX=7227 GN=RpS15Aa PE=1 SV=2	0	32.094	58	8	14.8	9.8	5352183443	4.66118e+09
P38979	40S ribosomal protein SA OS=Drosophila melanogaster OX=7227 GN=sta PE=1 SV=3	0	31.568	21	7	30.2	4.87	3612640288	9.47873e+09
A0A0B4LI25	Kinesin-like protein OS=Drosophila melanogaster OX=7227 GN=ncd PE=1 SV=1	0	31.321	6	4	77.4	9.17	3.90677e+07	5.91451e+06
Q9W3Y3	LD13807p OS=Drosophila melanogaster OX=7227 GN=Dmel\CG3226 PE=1 SV=1	0	31.288	29	6	25.8	6.96		2.65276e+09
Q7KN85	ATP-citrate synthase OS=Drosophila melanogaster OX=7227 GN=ATPCL PE=1 SV=1	0	31.284	12	9	121.3	7.31		2.5202e+09
Q9W229	40S ribosomal protein S24 OS=Drosophila melanogaster OX=7227 GN=RpS24 PE=1 SV=1	0	31.22	16	3	15	11.22	406452072	1.27277e+09
P32392	Actin-related protein 3 OS=Drosophila melanogaster OX=7227 GN=Arp3 PE=2 SV=3	0	30.755	22	8	47	5.99	448788538	4.50288e+09
A0A0B4K7Z5	Regulatory particle non-ATPase 6, isoform C OS=Drosophila melanogaster OX=7227 GN=Rpn6 PE=1 SV=1	0	30.521	20	7	47.2	5.88	412980529	7.62149e+08
M9PCQ8	Chico, isoform B OS=Drosophila melanogaster OX=7227 GN=chico PE=4 SV=1	0	30.409	9	5	107.8	7.65		2.11828e+08
A0A0B4LFD9	GEO04460p1 OS=Drosophila melanogaster OX=7227 GN=RpS23 PE=2 SV=1	0	30.383	31	6	16	10.59	6691783433	7.81376e+09
H5V8B8	MIP33436p1 OS=Drosophila melanogaster OX=7227 GN=Pp2A-29B PE=1 SV=1	0	30.336	10	5	71.8	4.91	111094404	8.85538e+08
A0A0S0X8K7	Mitochondrial import inner membrane translocase subunit TIM50 OS=Drosophila melanogaster OX=7227 GN=ttm50 PE=3 SV=1	0	30.099	18	6	49.6	7.44	264258496	6.70709e+08
Q94920	Voltage-dependent anion-selective channel OS=Drosophila melanogaster OX=7227 GN=porin PE=1 SV=3	0	29.707	31	7	30.5	6.96	580482639	4.92335e+09
O17445	60S ribosomal protein L15 OS=Drosophila melanogaster OX=7227 GN=RpL15 PE=1 SV=1	0	29.651	42	9	24.3	11.47	4.86312e+09	4.82016e+09
Q8IMX4	FI04408p OS=Drosophila melanogaster OX=7227 GN=Rox8 PE=1 SV=1	0	29.535	12	4	50.2	7.81	485739888	8.50401e+08
Q9VZI1	Transgelin OS=Drosophila melanogaster OX=7227 GN=Chd64 PE=1 SV=2	0	29.409	37	7	20.6	8.43	232537608	1.05459e+10
Q9VCE7	Krueppel target at 95D, isoform A OS=Drosophila melanogaster OX=7227 GN=KrT95D PE=1 SV=3	0	29.207	8	8	124.5	8.19	182261488	2.14824e+09
A1Z7H3	Acyl-CoA synthetase long-chain, isoform C OS=Drosophila melanogaster OX=7227 GN=Acsl PE=1 SV=1	0	29.194	16	9	79.4	8.44	2.01923e+08	8.76042e+09
Q9I7K0	Microtubule-associated protein Jupiter OS=Drosophila melanogaster OX=7227 GN=Jupiter PE=1 SV=2	0	29.09	36	5	22.3	10.14	10022378	2.55232e+09
Q7KUD4	Calcium-independent phospholipase A2 VIA, isoform B OS=Drosophila melanogaster OX=7227 GN=iPLA2-VIA PE=1 SV=1	0	28.946	11	6	97.7	6.99	13261213	8.25114e+08
Q7K2E1	LD05247p OS=Drosophila melanogaster OX=7227 GN=Dmel\CG8839 PE=1 SV=1	0	28.82	17	9	58.2	7.75	51580002	4.44602e+09
P41092	60S ribosomal protein L27a OS=Drosophila melanogaster OX=7227 GN=RpL27A PE=1 SV=2	0	28.816	35	7	17	10.71	4231813984	7.45987e+09
P52295	Importin subunit alpha OS=Drosophila melanogaster OX=7227 GN=Pen PE=1 SV=2	0	28.769	16	6	57.8	5.35	350440794	2.07289e+09
O61444	MAP kinase kinase 4, isoform A OS=Drosophila melanogaster OX=7227 GN=Mkk4 PE=1 SV=1	0	28.726	11	2	47.5	7.43	148643448	7.18063e+08
A0A0B4JD97	Transforming acidic coiled-coil protein, isoform K OS=Drosophila melanogaster OX=7227 GN=tacc PE=1 SV=1	0	28.649	6	6	147.1	4.98	16320482	3.90275e+09
Q02427	RNA-binding protein 1 OS=Drosophila melanogaster OX=7227 GN=Rbp1 PE=2 SV=3	0	28.302	37	5	16	9.98	16980118
Q8STG9	DSec61alpha OS=Drosophila melanogaster OX=7227 GN=Sec61alpha PE=1 SV=1	0	28.113	9	5	52.2	8.24	1106777060	1.81905e+09
O18333	GH01619p OS=Drosophila melanogaster OX=7227 GN=Rab2 PE=1 SV=1	0	28.038	37	6	23.5	6.39	804127200	6.2401e+08
Q94522	Succinate--CoA ligase [ADP/GDP-forming] subunit alpha, mitochondrial OS=Drosophila melanogaster OX=7227 GN=Scsalpha1 PE=2 SV=3	0	28.036	24	6	34.4	8.98	510776954	4.07083e+08
Q23978	Unconventional myosin ID OS=Drosophila melanogaster OX=7227 GN=Myo31DF PE=1 SV=1	0	27.926	8	7	117	9.42	297092465	1.19558e+09
A0A0B4K700	Mini spindles, isoform D OS=Drosophila melanogaster OX=7227 GN=msps PE=1 SV=1	0	27.707	6	9	230.3	8.21	4.87279e+06	3.21644e+09
A0A0B4K6U6	Squid, isoform E OS=Drosophila melanogaster OX=7227 GN=sqd PE=4 SV=1	0	27.696	14	4	33	6.96	500937130	6.55756e+08
M9NDL7	RALBP1 associated Eps domain containing, isoform B OS=Drosophila melanogaster OX=7227 GN=Reps PE=1 SV=1	0	27.199	11	4	93.3	5.96	6361033	1.53447e+09
Q94901	RNA-binding protein lark OS=Drosophila melanogaster OX=7227 GN=lark PE=1 SV=1	0	27.035	18	6	39.9	9.07	412885460	1.21311e+09
P04359	60S ribosomal protein L32 OS=Drosophila melanogaster OX=7227 GN=RpL32 PE=1 SV=3	0	26.97	31	6	16	11.4	3974238968	1.03769e+09
A1Z9K0	Uncharacterized protein, isoform B OS=Drosophila melanogaster OX=7227 GN=EP(2)2054 PE=1 SV=2	0	26.654	5	5	151	9	8.24521e+07	5.6146e+08
Q9VNB9	GEO07455p1 OS=Drosophila melanogaster OX=7227 GN=RpL35A PE=1 SV=1	0	26.544	25	8	17.6	11.12	3.50689e+09	9.60563e+08
P91926	AP-2 complex subunit alpha OS=Drosophila melanogaster OX=7227 GN=AP-2alpha PE=1 SV=1	0	26.437	10	8	105.6	7.18	420533086	2.73509e+09
P55841	60S ribosomal protein L14 OS=Drosophila melanogaster OX=7227 GN=RpL14 PE=1 SV=1	0	26.428	42	7	19.2	11.18	3503349544	4.12741e+09
Q9VKB2	Ced-12 OS=Drosophila melanogaster OX=7227 GN=Ced-12 PE=1 SV=1	0	26.361	15	9	82.9	6.19	966333878	2.10973e+08
A0A0B4JD46	CCHC-type zinc finger nucleic acid binding protein, isoform B OS=Drosophila melanogaster OX=7227 GN=CNBP PE=2 SV=1	0	26.346	32	3	17.6	8.65	2.66488e+08	1.02707e+09
Q7K110	Dolichyl-diphosphooligosaccharide--protein glycosyltransferase subunit 2 OS=Drosophila melanogaster OX=7227 GN=OstDelta PE=1 SV=1	0	26.144	11	5	69.2	9.17	162339841	9.52962e+08
Q8SY33	Protein Gawky OS=Drosophila melanogaster OX=7227 GN=gw PE=1 SV=1	0	26.056	9	5	142.9	6.74		4.11221e+08
Q9NHD5	Probable N-acetyltransferase san OS=Drosophila melanogaster OX=7227 GN=san PE=1 SV=1	0	25.857	18	3	21	8.78	7.72462e+07	1.88363e+07
Q9VXN3	LD07988p OS=Drosophila melanogaster OX=7227 GN=Dmel\CG8578 PE=1 SV=2	0	25.626	20	6	45.4	7.14		4.2454e+09
Q7JRI6	RE18604p OS=Drosophila melanogaster OX=7227 GN=BcDNA:RE18604 PE=1 SV=1	0	25.483	43	7	20.3	5.47	3707909	1.92749e+07
Q9VUZ0	Translocon-associated protein subunit beta OS=Drosophila melanogaster OX=7227 GN=SsRbeta PE=1 SV=2	0	25.296	19	2	21.2	8.72	1198629372	1.75433e+09
O18413	26S proteasome regulatory subunit 8 OS=Drosophila melanogaster OX=7227 GN=Rpt6 PE=1 SV=2	0	24.998	19	6	45.8	8.41	408386618	3.40625e+08
Q07327	Protein ROP OS=Drosophila melanogaster OX=7227 GN=Rop PE=2 SV=2	0	24.954	9	5	67.8	6.7	1137704990	5.34435e+09
Q9V3G7	26S proteasome non-ATPase regulatory subunit 6 OS=Drosophila melanogaster OX=7227 GN=Rpn7 PE=2 SV=1	0	24.468	18	7	45.4	6.48	3.55125e+08	1.10659e+09
Q9VBH8	FI02850p OS=Drosophila melanogaster OX=7227 GN=RpL34a PE=1 SV=2	0	24.332	27	6	18.1	11.44	913562836	8.73666e+07
Q9V461	DNA replication licensing factor Mcm6 OS=Drosophila melanogaster OX=7227 GN=Mcm6 PE=1 SV=1	0	24.274	10	7	92.3	5.38	240148077	3.90695e+08
C8VV60	FI03659p OS=Drosophila melanogaster OX=7227 GN=CG10616-RA PE=1 SV=1	0	24.229	9	3	54.6	5.01	5.08298e+07	2.20412e+08
Q9V466	Nuclear pore complex protein Nup107 OS=Drosophila melanogaster OX=7227 GN=Nup107 PE=1 SV=1	0	24.227	7	4	97.3	5.94	1.19628e+07	5.01819e+07
Q9VZ00	FI19420p1 OS=Drosophila melanogaster OX=7227 GN=Dmel\CG1737 PE=1 SV=1	0	24.068	4	2	102.1	9.95	24412822	1.17015e+07
Q9VZL3	Sc2 OS=Drosophila melanogaster OX=7227 GN=Sc2 PE=1 SV=1	0	23.971	19	5	34.2	9.61	735671072	4.74455e+09
X2JDP6	Nucleosome-destabilizing factor, isoform C OS=Drosophila melanogaster OX=7227 GN=Ndf PE=4 SV=1	0	23.965	13	8	65.2	6.1	248739059	5.1815e+08
A1ZAU8	Patronin OS=Drosophila melanogaster OX=7227 GN=Patronin PE=1 SV=1	0	23.562	6	4	183.5	8.63	1.46815e+06	1.14161e+08
Q7JRJ9	Inner centromere protein, isoform A OS=Drosophila melanogaster OX=7227 GN=Incenp PE=1 SV=1	0	23.556	9	5	83.5	9.28		8.34519e+08
A4V2B8	Casein kinase IIalpha, isoform C OS=Drosophila melanogaster OX=7227 GN=CkIIalpha PE=1 SV=1	0	23.272	10	2	39.9	7.24	7.11466e+07	4.01297e+07
P48598	Eukaryotic translation initiation factor 4E1 OS=Drosophila melanogaster OX=7227 GN=eIF4E1 PE=1 SV=1	0	23.26	30	4	29.2	6.24	97397296	8.2673e+08
A0A0B4K6M4	Scribble, isoform O OS=Drosophila melanogaster OX=7227 GN=scrib PE=1 SV=1	0	23.211	4	6	273.5	4.91	1026605312	1.38369e+09
Q9VYD8	RE47308p OS=Drosophila melanogaster OX=7227 GN=Rbp1-like PE=2 SV=2	0	23.199	34	5	16.8	11.24	459937346	3.21041e+08
Q9VJJ8	LD30602p OS=Drosophila melanogaster OX=7227 GN=mtgo PE=1 SV=2	0	23.104	3	2	153.2	7.93	4.90637e+07	7.34944e+06
Q9VKZ8	Ubiquitin carboxyl-terminal hydrolase OS=Drosophila melanogaster OX=7227 GN=Usp14 PE=1 SV=1	0	22.96	19	7	53.7	6.25	293702765	4.38174e+08
Q8IPP4	Canoe, isoform C OS=Drosophila melanogaster OX=7227 GN=cno PE=1 SV=1	0	22.947	4	6	208.8	7.78		1.92676e+09
Q7KHK9	DREAM OS=Drosophila melanogaster OX=7227 GN=Strica PE=1 SV=1	0	22.868	15	5	57.4	9.8	137430425	2.02912e+08
Q9VHS8	Eukaryotic initiation factor 4A-III OS=Drosophila melanogaster OX=7227 GN=CG7483 PE=1 SV=1	0	22.738	10	4	45.6	6.02	30304280
R9PY70	Uncharacterized protein, isoform G OS=Drosophila melanogaster OX=7227 GN=CG6448 PE=1 SV=1	0	22.705	2	3	236.3	7.42		9.65729e+08
A1Z6L9	FI21274p1 OS=Drosophila melanogaster OX=7227 GN=Trap1 PE=1 SV=1	0	22.651	10	5	77.9	7.59	218938615	4.10779e+08
Q9W1B9	GEO07602p1 OS=Drosophila melanogaster OX=7227 GN=RpL12 PE=1 SV=1	0	22.262	36	4	17.7	9.07	453762870	1.40264e+09
A0A0B4KGH0	Dystrophin, isoform K OS=Drosophila melanogaster OX=7227 GN=Dys PE=4 SV=1	0	22.196	2	4	359.6	5.57		8.54192e+07
M9PC99	Secretory 24CD, isoform C OS=Drosophila melanogaster OX=7227 GN=Sec24CD PE=1 SV=1	0	22.192	6	7	133.7	7.96	423113547	2.36027e+09
Q960T2	Synapse-associated protein of 47 kDa OS=Drosophila melanogaster OX=7227 GN=Sap47 PE=1 SV=1	0	22.171	13	4	56.9	4.56		1.17945e+09
Q9VX80	FI18040p1 OS=Drosophila melanogaster OX=7227 GN=anon-15Db PE=2 SV=1	0	22.165	6	5	136.7	8.62	3.77812e+06	3.55232e+08
P02825	Major heat shock 70 kDa protein Ab OS=Drosophila melanogaster OX=7227 GN=Hsp70Ab PE=2 SV=3	0	22.15	6	3	70.1	5.77	19628308	7.61541e+08
Q8IPN9	Mustard, isoform K OS=Drosophila melanogaster OX=7227 GN=mtd PE=1 SV=1	0	22.138	7	5	114.7	5.45		1.21393e+09
A1ZAC7	Fidipidine OS=Drosophila melanogaster OX=7227 GN=fidipidine PE=1 SV=1	0	22.088	10	5	69.3	5.85		7.7506e+08
Q24492	Replication protein A 70 kDa DNA-binding subunit OS=Drosophila melanogaster OX=7227 GN=RpA-70 PE=1 SV=1	0	22.062	12	6	66.6	6.76	69292985	3.03109e+09
M9NDS8	Myosin binding subunit, isoform N OS=Drosophila melanogaster OX=7227 GN=Mbs PE=1 SV=1	0	21.936	5	5	133.9	6.23	13908141	3.0713e+08
Q7KVL6	Verprolin 1, isoform E OS=Drosophila melanogaster OX=7227 GN=Vrp1 PE=1 SV=1	0	21.931	11	5	77.6	11.41		1.24564e+09
Q9VLT7	IP17351p OS=Drosophila melanogaster OX=7227 GN=RpL36A PE=1 SV=2	0	21.752	23	3	12.5	10.8	1165000909	5.54844e+09
Q9XYU0	DNA replication licensing factor Mcm7 OS=Drosophila melanogaster OX=7227 GN=Mcm7 PE=1 SV=1	0	21.744	12	6	81.2	6.99	264223804	1.44871e+07
Q9VXN4	Probable arginine--tRNA ligase, cytoplasmic OS=Drosophila melanogaster OX=7227 GN=ArgRS PE=2 SV=1	0	21.487	10	5	75.5	7.44	90165925	3.59883e+08
A0A023GQA5	Prohibitin OS=Drosophila melanogaster OX=7227 GN=l(2)37Cc PE=1 SV=1	0	21.349	29	7	30.4	5.73	738877134	4.28213e+08
A0A0B4KGN2	MICOS complex subunit MIC60 OS=Drosophila melanogaster OX=7227 GN=Mitofilin PE=3 SV=1	0	21.34	3	1	82.9	8.66	42229292	1.07417e+06
Q9W5X0	LD21953p OS=Drosophila melanogaster OX=7227 GN=Rab35 PE=1 SV=1	0	21.222	18	3	22.8	8.54	97314584	3.23599e+08
Q9VW13	FI01412p OS=Drosophila melanogaster OX=7227 GN=Dmel\CG9330 PE=1 SV=1	0	21.206	8	5	79.4	6.3	171100384	8.21828e+08
O62602	Licorne OS=Drosophila melanogaster OX=7227 GN=lic PE=1 SV=1	0	21.063	15	5	38.2	6.39	247765796	7.36839e+08
Q8IQQ0	Neural conserved at 73EF, isoform F OS=Drosophila melanogaster OX=7227 GN=Nc73EF PE=1 SV=1	0	20.895	7	5	113.6	6.99	65005558
M9NFI2	Spinophilin, isoform E OS=Drosophila melanogaster OX=7227 GN=Spn PE=1 SV=1	0	20.853	3	4	198.2	5.24		1.93868e+08
X2JE06	GEO07624p1 OS=Drosophila melanogaster OX=7227 GN=RpL24 PE=1 SV=1	0	20.743	26	6	17.5	11.06	1913121270	6.3175e+09
A0A0B4K6D2	p23, isoform B OS=Drosophila melanogaster OX=7227 GN=p23 PE=1 SV=1	0	20.691	20	3	20.7	4.6	136856866	2.86186e+08
Q9VAC4	GEO09167p1 OS=Drosophila melanogaster OX=7227 GN=Nph PE=1 SV=1	0	20.568	31	4	17.4	4.56	411873892	8.50063e+08
P48591	Ribonucleoside-diphosphate reductase large subunit OS=Drosophila melanogaster OX=7227 GN=RnrL PE=1 SV=2	0	20.353	7	6	91.9	7.46	520644920	4.83155e+08
A0A0B4LEV2	DNA helicase OS=Drosophila melanogaster OX=7227 GN=dpa PE=1 SV=1	0	20.353	7	4	96.6	7.52	6.35012e+07	1.33746e+08
Q9VT75	LD19812p OS=Drosophila melanogaster OX=7227 GN=vnc PE=1 SV=1	0	20.037	11	3	22.3	6.95	281718497	2.7829e+07
Q8IRH0	LP21249p OS=Drosophila melanogaster OX=7227 GN=Psa PE=1 SV=1	0	20.019	7	8	120.2	6.47	535723564	1.90498e+09
P04388	Ras-like protein 2 OS=Drosophila melanogaster OX=7227 GN=Ras64B PE=1 SV=2	0	19.945	15	2	22.2	6.77	63625610	2.22635e+06
Q9VEN9	Protein associated with topo II related - 1, isoform A OS=Drosophila melanogaster OX=7227 GN=Patr-1 PE=1 SV=1	0	19.925	3	2	108.2	7.83	5.77644e+07	7.9372e+06
M9MSA2	Ajuba LIM protein, isoform D OS=Drosophila melanogaster OX=7227 GN=jub PE=4 SV=1	0	19.85	8	3	77.4	7.21		5.03301e+08
Q0E924	Prohibitin OS=Drosophila melanogaster OX=7227 GN=Phb2 PE=1 SV=2	0	19.846	22	6	33	9.54	655055376	2.02515e+09
A1ZB71	Glutathione S transferase E6 OS=Drosophila melanogaster OX=7227 GN=GstE6 PE=1 SV=1	0	19.734	23	7	25	6.23	808802745	4.5616e+09
Q9VRJ5	Charged multivesicular body protein 2b OS=Drosophila melanogaster OX=7227 GN=CHMP2B PE=1 SV=1	0	19.712	27	5	23.8	5.95	183395300	1.5548e+09
Q9VVA7	Tumor suppressor protein 101 OS=Drosophila melanogaster OX=7227 GN=TSG101 PE=1 SV=2	0	19.687	15	6	45.2	6.37	131130338	1.4574e+09
M9MRT6	Rap1 GTPase, isoform B OS=Drosophila melanogaster OX=7227 GN=Rap1 PE=4 SV=1	0	19.677	27	3	20.9	6.68	243381236	6.15543e+08
Q9VKZ7	Nicalin OS=Drosophila melanogaster OX=7227 GN=Q9VKZ7_DROME PE=1 SV=2	0	19.67	10	5	63.1	6.93	136859058	6.42054e+07
Q9VT61	LD27033p OS=Drosophila melanogaster OX=7227 GN=BcDNA:GH07921 PE=1 SV=1	0	19.663	6	4	102.9	6.21	250940680	3.21791e+08
X2JC79	Eukaryotic translation initiation factor 4H1, isoform D OS=Drosophila melanogaster OX=7227 GN=eIF4H1 PE=1 SV=1	0	19.621	15	5	41.7	9.79	274874262	4.62458e+09
Q7K4N3	Nuclear cap-binding protein subunit 1 OS=Drosophila melanogaster OX=7227 GN=Cbp80 PE=1 SV=1	0	19.591	5	2	93.2	6.55	50199932	819868
Q7K485	CathD, isoform A OS=Drosophila melanogaster OX=7227 GN=cathD PE=1 SV=1	0	19.566	14	4	42.4	6.32	184730384	3.23704e+08
Q5U0V7	GH06496p OS=Drosophila melanogaster OX=7227 GN=Synj PE=1 SV=1	0	19.53	5	5	134.5	6.99	1.00481e+08	1.0431e+09
M9PGG0	ADP-ribosylation factor GTPase activating protein 3, isoform E OS=Drosophila melanogaster OX=7227 GN=ArfGAP3 PE=1 SV=1	0	19.477	12	5	54.4	8.94		1.57513e+09
O46048	EG:133E12.4 protein OS=Drosophila melanogaster OX=7227 GN=east PE=1 SV=1	0	19.323	3	5	250	6.23		1.38628e+09
Q9VK56	Multidrug-Resistance like protein 1, isoform A OS=Drosophila melanogaster OX=7227 GN=MRP PE=1 SV=4	0	19.272	4	5	173.3	6.44	4.30537e+07	1.30624e+06
P48601	26S proteasome regulatory subunit 4 OS=Drosophila melanogaster OX=7227 GN=Rpt2 PE=1 SV=2	0	19.234	17	7	49.3	6.58	2083268640	2.78586e+09
P40945	ADP-ribosylation factor 2 OS=Drosophila melanogaster OX=7227 GN=Arf102F PE=2 SV=2	0	19.142	32	5	20.6	7.39	487599122	7.47638e+08
Q9VA73	Calcium-binding mitochondrial carrier protein Aralar1 OS=Drosophila melanogaster OX=7227 GN=aralar1 PE=2 SV=1	0	19.08	11	7	76.7	8.72	222032419	4.57409e+08
Q8MLV1	Lamin-B receptor OS=Drosophila melanogaster OX=7227 GN=LBR PE=1 SV=1	0	19.073	7	3	83.1	9.79	27394626	2.53718e+08
P20353	G protein alpha i subunit OS=Drosophila melanogaster OX=7227 GN=Galphai PE=1 SV=2	0	18.924	17	5	40.6	7.64	549704988	9.34112e+08
Q7K0D8	Nuclear pore complex protein Nup50 OS=Drosophila melanogaster OX=7227 GN=Nup50 PE=2 SV=1	0	18.657	10	4	59.4	8.43	8107671	7.74843e+08
Q9W179	Sterile20-like kinase, isoform B OS=Drosophila melanogaster OX=7227 GN=Slik PE=1 SV=2	0	18.478	5	7	192	6.62	7599128	9.33665e+08
Q9VCH5	Nuclear pore complex protein Nup98-Nup96 OS=Drosophila melanogaster OX=7227 GN=Nup98-96 PE=1 SV=3	0	18.456	3	4	210	6.52		1.44872e+08
Q9VYK0	Smrter, isoform D OS=Drosophila melanogaster OX=7227 GN=Smr PE=1 SV=3	0	18.414	2	3	378.9	9.44		1.45626e+07
O76742	CG5915 protein OS=Drosophila melanogaster OX=7227 GN=Rab7 PE=1 SV=1	0	18.407	17	3	23.3	5.47	2.42231e+08	9.73513e+08
Q9W414	Regulatory particle triple-A ATPase 4 OS=Drosophila melanogaster OX=7227 GN=Rpt4 PE=1 SV=3	0	18.334	15	5	44.9	8.07	129320011	6.18568e+08
P61209	ADP-ribosylation factor 1 OS=Drosophila melanogaster OX=7227 GN=Arf79F PE=1 SV=2	0	18.33	32	5	20.7	6.58	451514466	3.80719e+08
Q8IQZ6	Uncharacterized protein, isoform D OS=Drosophila melanogaster OX=7227 GN=raskol PE=1 SV=2	0	18.307	4	4	173.2	8.75		4.30413e+08
Q9VWG3	40S ribosomal protein S10b OS=Drosophila melanogaster OX=7227 GN=RpS10b PE=1 SV=2	0	18.167	31	3	17.9	9.8	1074051814	5.10635e+08
P52304	Serine/threonine-protein kinase polo OS=Drosophila melanogaster OX=7227 GN=polo PE=1 SV=2	0	18.026	8	5	66.9	8.88	320731114	5.1298e+08
Q9W4N2	Cap-specific mRNA (nucleoside-2'-O-)-methyltransferase 1 OS=Drosophila melanogaster OX=7227 GN=CG6379 PE=2 SV=1	0	18.026	5	4	90.5	7.36	105451763	6.15669e+08
Q9VSZ1	GH05942p OS=Drosophila melanogaster OX=7227 GN=DmTOM1 PE=1 SV=2	0	17.964	10	5	57.6	4.87	394893	1.39578e+09
Q9VIE8	Aconitate hydratase, mitochondrial OS=Drosophila melanogaster OX=7227 GN=mAcon1 PE=1 SV=2	0	17.964	6	5	85.3	8.24	92071208	2.07009e+08
A1Z6H7	Nuclear pore membrane glycoprotein 210 OS=Drosophila melanogaster OX=7227 GN=Gp210 PE=1 SV=1	0	17.799	4	7	209.7	6.47	132711300	1.34588e+09
M9PER1	Autophagy-related 18a, isoform E OS=Drosophila melanogaster OX=7227 GN=Atg18a PE=1 SV=1	0	17.742	15	5	47.9	6.74		3.14915e+09
Q9XTL2	Jak pathway signal transduction adaptor molecule OS=Drosophila melanogaster OX=7227 GN=Stam PE=1 SV=1	0	17.624	6	2	74.6	5.58		5.0653e+08
O02649	Heat shock protein 60A OS=Drosophila melanogaster OX=7227 GN=Hsp60A PE=1 SV=3	0	17.493	6	2	60.8	5.49
Q9VFV9	DnaJ-like-2, isoform A OS=Drosophila melanogaster OX=7227 GN=Droj2 PE=1 SV=1	0	17.368	19	5	45.2	6.48	1.59867e+06	5.06558e+08
Q9U9Q1	Replication factor C 38kD subunit, isoform A OS=Drosophila melanogaster OX=7227 GN=RfC38 PE=1 SV=1	0	17.326	17	4	40.8	8.4	51891980
E1JIJ5	Vacuolar proton pump subunit B OS=Drosophila melanogaster OX=7227 GN=Vha55 PE=1 SV=1	0	17.272	11	4	54.5	5.4	41994752	1.64116e+08
Q9VCK0	Eukaryotic translation initiation factor 3 subunit D-1 OS=Drosophila melanogaster OX=7227 GN=eIF3d1 PE=1 SV=1	0	17.204	11	6	63.8	7.02	169606417	1.45849e+09
Q9V3Y2	Anamorsin homolog OS=Drosophila melanogaster OX=7227 GN=CIAPIN1 PE=2 SV=1	0	17.184	23	2	27.1	5.21		7.34333e+07
O97428	Ciboulot, isoform A OS=Drosophila melanogaster OX=7227 GN=cib PE=1 SV=1	0	17.135	35	4	14.4	5.21	1.23619e+07	2.30069e+09
Q9V3V6	26S proteasome regulatory complex subunit p50 OS=Drosophila melanogaster OX=7227 GN=Rpt5 PE=1 SV=1	0	17.06	9	4	47.8	5.34	4.98067e+07	2.93475e+08
A0A0B4K6K9	La related protein, isoform F OS=Drosophila melanogaster OX=7227 GN=larp PE=1 SV=1	0	16.963	4	4	151.6	9.57	3.65305e+07	4.16249e+08
Q9VTU4	Eukaryotic translation initiation factor 3 subunit L OS=Drosophila melanogaster OX=7227 GN=eIF3l PE=2 SV=1	0	16.908	11	6	63.2	5.96	584734416	1.59852e+08
A0A0B4LID7	Uncharacterized protein, isoform C OS=Drosophila melanogaster OX=7227 GN=ClpX PE=1 SV=1	0	16.825	8	3	71.6	7.46	64339204	6.49483e+07
Q9W074	FI04779p OS=Drosophila melanogaster OX=7227 GN=HBS1 PE=1 SV=2	0	16.764	9	5	74.1	6.7	1.34675e+08	4.41606e+08
Q9VVA6	Nuclear migration protein NudC OS=Drosophila melanogaster OX=7227 GN=nudC PE=1 SV=2	0	16.747	20	5	37.8	5.64		2.01396e+09
Q9V405	26S proteasome regulatory complex subunit p48A OS=Drosophila melanogaster OX=7227 GN=Rpt3 PE=1 SV=1	0	16.719	10	3	47	5.38	172268250	7.83705e+07
Q9VPJ0	RE58433p OS=Drosophila melanogaster OX=7227 GN=CT31762 PE=1 SV=1	0	16.717	6	1	41.1	5.59	18208556	4.41298e+07
Q7KQM6	GIGYF family protein CG11148 OS=Drosophila melanogaster OX=7227 GN=CG11148 PE=1 SV=2	0	16.637	5	4	173.6	7.11		1.43407e+08
O61491	Flotillin-1 OS=Drosophila melanogaster OX=7227 GN=Flo1 PE=2 SV=1	0	16.608	13	5	47.1	5.64	61105900	1.19205e+08
X2JAI2	Arp2/3 complex 34 kDa subunit OS=Drosophila melanogaster OX=7227 GN=Arpc2 PE=3 SV=1	0	16.482	18	5	35.1	7.91	129290720	1.35204e+09
Q9VGA0	Glutathione S transferase D9, isoform A OS=Drosophila melanogaster OX=7227 GN=GstD9 PE=1 SV=1	0	16.442	18	3	25.4	5.34	110616832	2.55462e+08
Q9V463	Nuclear pore complex protein Nup154 OS=Drosophila melanogaster OX=7227 GN=Nup154 PE=1 SV=1	0	16.407	5	5	153.8	6.58	167666996	3.7457e+08
Q9VMH2	Actin-related protein 2/3 complex subunit 4 OS=Drosophila melanogaster OX=7227 GN=Arpc4 PE=1 SV=1	0	16.352	14	2	19.6	8.46	210553080	1.65545e+08
P51140	Segment polarity protein dishevelled OS=Drosophila melanogaster OX=7227 GN=dsh PE=1 SV=2	0	16.322	5	3	68.9	6.33	52188914	3.62138e+09
Q9VTZ4	Phosphoacetylglucosamine mutase OS=Drosophila melanogaster OX=7227 GN=nst PE=1 SV=1	0	16.303	9	4	60.5	6.29	248133096	4.66467e+08
P54359	Septin-2 OS=Drosophila melanogaster OX=7227 GN=Sep2 PE=2 SV=2	0	16.194	13	4	48.4	7.61	8.24928e+06	7.04632e+08
X2J4W8	Kruppel homolog 2, isoform C OS=Drosophila melanogaster OX=7227 GN=Kr-h2 PE=1 SV=1	0	16.177	13	3	31.2	9.77	841304744	1.44967e+09
A0A0B4K6N4	Tropomodulin, isoform N OS=Drosophila melanogaster OX=7227 GN=tmod PE=1 SV=1	0	16.024	9	4	63.4	4.89		7.65778e+08
Q24179	Protein sly1 homolog OS=Drosophila melanogaster OX=7227 GN=Slh PE=2 SV=4	0	16.009	6	2	72.3	6.19
P08570	60S acidic ribosomal protein P1 OS=Drosophila melanogaster OX=7227 GN=RpLP1 PE=1 SV=2	0	15.818	39	3	11.5	4.41	65048420	3.62077e+09
P14199	Protein ref(2)P OS=Drosophila melanogaster OX=7227 GN=ref(2)P PE=1 SV=2	0	15.689	8	3	65.3	4.98	9077112	7.40302e+08
Q9XZ06	Nuclear pore complex protein Nup93-1 OS=Drosophila melanogaster OX=7227 GN=Nup93-1 PE=1 SV=1	0	15.597	4	3	93.8	6.27	21447360
Q9VLX2	LD22651p OS=Drosophila melanogaster OX=7227 GN=Dmel\CG7154 PE=1 SV=1	0	15.569	4	3	95.9	6.1	57458032	7.14852e+07
Q9VAP2	Augmin complex subunit dgt6 OS=Drosophila melanogaster OX=7227 GN=dgt6 PE=1 SV=1	0	15.569	7	4	72.8	6.34	9937476	9.6169e+08
E2QCZ9	Uncharacterized protein, isoform B OS=Drosophila melanogaster OX=7227 GN=Dmel\CG1129 PE=1 SV=1	0	15.553	14	3	40.4	6.33	2.36266e+07	1.57233e+07
Q86BA5	LP01981p OS=Drosophila melanogaster OX=7227 GN=p24-2 PE=2 SV=1	0	15.491	9	4	28.2	6.73	1.0363e+08	2.71587e+08
O77434	EG:34F3.8 protein OS=Drosophila melanogaster OX=7227 GN=Sec22 PE=1 SV=2	0	15.314	22	4	24.6	9.29	165376882	5.59176e+08
Q9V7Y2	Sphingosine-1-phosphate lyase OS=Drosophila melanogaster OX=7227 GN=Sply PE=1 SV=1	0	15.223	10	5	60.3	8.46	117954517	5.20782e+08
Q9VU84	Drebrin-like protein OS=Drosophila melanogaster OX=7227 GN=Abp1 PE=1 SV=1	0	15.207	9	3	58.7	5.02		1.27143e+09
Q9V434	Asparaginyl-tRNA synthetase, isoform A OS=Drosophila melanogaster OX=7227 GN=AsnRS PE=1 SV=1	0	15.149	10	5	63.9	5.96	290976748	1.4386e+09
Q9V3C8	DShc protein OS=Drosophila melanogaster OX=7227 GN=Shc PE=1 SV=1	0	15.13	12	3	45	6.54	100734492	2.19619e+08
O62530	Adaptor protein complex 2, mu subunit, isoform A OS=Drosophila melanogaster OX=7227 GN=AP-2mu PE=1 SV=1	0	15.025	9	3	49.8	9.48	152466732	8.15553e+07
Q86BH2	Grunge, isoform C OS=Drosophila melanogaster OX=7227 GN=Gug PE=4 SV=1	0	14.992	2	3	210.7	7.49	54593928	4.44461e+06
Q9W0L6	GH22266p OS=Drosophila melanogaster OX=7227 GN=Dmel\CG13907 PE=1 SV=1	0	14.972	6	3	88	5.38		2.77903e+08
Q8IML4	V-type proton ATPase subunit a OS=Drosophila melanogaster OX=7227 GN=Vha100-1 PE=1 SV=1	0	14.958	6	4	96.5	6.65	132008223	9.73869e+08
P32234	GTP-binding protein 128up OS=Drosophila melanogaster OX=7227 GN=128up PE=2 SV=2	0	14.923	9	3	41.1	8.6	123693496	5.50182e+07
Q7K2B0	Ribosomal RNA-processing protein 8 OS=Drosophila melanogaster OX=7227 GN=CG7137 PE=1 SV=1	0	14.817	14	5	40.3	9.57	144136720	5.17324e+08
Q7KTK9	Midline uncoordinated, isoform A OS=Drosophila melanogaster OX=7227 GN=muc PE=1 SV=1	0	14.803	5	2	44.1	8.82	2.93491e+07	5.5271e+06
Q7KN94	Electron transfer flavoprotein subunit alpha OS=Drosophila melanogaster OX=7227 GN=wal PE=1 SV=1	0	14.784	12	3	34.2	8.32	146096460	6.10681e+08
A1ZAB5	Protein clueless OS=Drosophila melanogaster OX=7227 GN=clu PE=1 SV=1	0	14.763	3	3	160.8	6.6	31280978	5.09214e+08
C0HL66	Histone H3.3A OS=Drosophila melanogaster OX=7227 GN=His3.3A PE=1 SV=1	0	14.762	29	6	15.3	11.27	10883355904	2.24084e+10
P19889	60S acidic ribosomal protein P0 OS=Drosophila melanogaster OX=7227 GN=RpLP0 PE=1 SV=1	0	14.757	11	2	34.2	6.95	25871096
A1Z987	Chromosome associated protein G, isoform F OS=Drosophila melanogaster OX=7227 GN=Cap-G PE=1 SV=2	0	14.712	1	2	153.8	7.55	14916130
Q9VPY2	Phospholipase A2 activator protein, isoform A OS=Drosophila melanogaster OX=7227 GN=Plap PE=1 SV=1	0	14.647	6	4	85.7	5.83	187046666	5.11316e+08
A0A0B4KFW0	Hippo, isoform B OS=Drosophila melanogaster OX=7227 GN=hpo PE=4 SV=1	0	14.585	6	3	75.1	5.3	4.8293e+06	3.61492e+08
Q9V9R2	Cullin 2, isoform A OS=Drosophila melanogaster OX=7227 GN=Cul2 PE=1 SV=3	0	14.558	4	3	87.3	6.92	88591479	4.26064e+07
A0A0C4DHD4	Yorkie, isoform G OS=Drosophila melanogaster OX=7227 GN=yki PE=1 SV=1	0	14.536	16	4	43.6	5.41	196207	9.13911e+08
Q9W0L7	LD28815p OS=Drosophila melanogaster OX=7227 GN=Usp10 PE=1 SV=2	0	14.465	3	3	164.6	7.28	3.64268e+07	3.9434e+07
Q9VFF0	GH01077p OS=Drosophila melanogaster OX=7227 GN=UQCR-C1 PE=1 SV=2	0	14.428	10	4	51.8	6	318540022	1.58904e+09
Q9VEX6	ATPase family AAA domain-containing protein 3A homolog OS=Drosophila melanogaster OX=7227 GN=bor PE=1 SV=2	0	14.413	7	5	68.3	9.17	114368398	1.7557e+08
Q9VGU7	Arrestin_C domain-containing protein OS=Drosophila melanogaster OX=7227 GN=Dmel\CG14696 PE=1 SV=1	0	14.303	13	3	50	8.18	1.10721e+07	7.86947e+08
P13469	DNA-binding protein modulo OS=Drosophila melanogaster OX=7227 GN=mod PE=1 SV=2	0	14.285	8	3	60.3	5.43	273163092	2.16829e+08
P02283	Histone H2B OS=Drosophila melanogaster OX=7227 GN=His2B PE=1 SV=2	0	14.226	24	4	13.7	10.35	1568651589	2.75526e+09
Q9W3N1	RH59310p OS=Drosophila melanogaster OX=7227 GN=spidey PE=1 SV=1	0	14.146	14	4	35.1	9.47	4.69592e+08	1.51548e+09
Q7JVI3	Eukaryotic translation initiation factor 3 subunit M OS=Drosophila melanogaster OX=7227 GN=eIF3m PE=2 SV=1	0	14.086	12	4	44.1	5.71	60578104	2.0466e+06
M9PEG6	Zinc transporter 63C, isoform F OS=Drosophila melanogaster OX=7227 GN=ZnT63C PE=1 SV=1	0	13.986	8	3	59.5	6.74	315321160	2.3141e+08
Q9VKU1	Fatty acid transport protein 1, isoform A OS=Drosophila melanogaster OX=7227 GN=Fatp1 PE=1 SV=2	0	13.892	10	4	70.1	8.84	34111508
A8DYJ0	Endophilin B, isoform D OS=Drosophila melanogaster OX=7227 GN=EndoB PE=1 SV=1	0	13.787	4	1	41.3	5.38		2.70465e+09
E2QD63	Hsc/Hsp70-interacting protein related, isoform B OS=Drosophila melanogaster OX=7227 GN=HIP-R PE=4 SV=1	0	13.757	8	2	41	5.35	5.04683e+06	2.36623e+09
Q8IMK1	RE64336p OS=Drosophila melanogaster OX=7227 GN=CG31035 PE=1 SV=3	0	13.67	4	4	121.1	7.74		3.53315e+08
Q8SX64	Girdin, isoform B OS=Drosophila melanogaster OX=7227 GN=Girdin PE=1 SV=1	0	13.656	4	3	142.3	5.48		7.57014e+08
Q9VIX4	Acyl-coenzyme A oxidase OS=Drosophila melanogaster OX=7227 GN=Dmel\CG17544 PE=1 SV=2	0	13.647	7	4	77.2	7.03	153624164	1.27059e+08
Q9VLX0	Lysine ketoglutarate reductase/saccharopine dehydrogenase, isoform A OS=Drosophila melanogaster OX=7227 GN=LKRSDH PE=1 SV=2	0	13.633	6	5	103.1	6.79	389879292	6.78603e+08
Q9VPR5	Splicing factor 3b subunit 1, isoform A OS=Drosophila melanogaster OX=7227 GN=Sf3b1 PE=1 SV=2	0	13.608	3	3	149.5	6.67		4.61313e+08
Q9VB22	LD33695p OS=Drosophila melanogaster OX=7227 GN=pins PE=1 SV=1	0	13.545	7	4	71.4	6.74	5.93384e+06	1.30873e+09
A0A0B4KER0	Relative of woc, isoform C OS=Drosophila melanogaster OX=7227 GN=row PE=1 SV=1	0	13.527	2	1	146.1	8.06
Q9VKD3	Cysteine desulfurase, mitochondrial OS=Drosophila melanogaster OX=7227 GN=Nfs1 PE=1 SV=1	0	13.374	13	5	51	8.21	1.99032e+08	8.61024e+08
Q6NPA6	Par-1, isoform L OS=Drosophila melanogaster OX=7227 GN=par-1 PE=1 SV=1	0	13.331	6	3	89.3	9.85	11056107	2.83535e+08
Q95WY3	FI04781p OS=Drosophila melanogaster OX=7227 GN=Nop56 PE=1 SV=1	0	13.318	8	3	54.8	9.28	93464384	4.92247e+08
X2J8K5	Uncharacterized protein, isoform H OS=Drosophila melanogaster OX=7227 GN=Srrm234 PE=4 SV=1	0	13.304	15	2	19.6	9.96	4.79143e+07	3.3323e+08
A0A0B4KG14	Auxilin, isoform C OS=Drosophila melanogaster OX=7227 GN=aux PE=1 SV=1	0	13.286	5	4	126.6	6.2		1.42486e+08
A1Z6S6	RE54322p OS=Drosophila melanogaster OX=7227 GN=vimar PE=1 SV=1	0	13.286	7	4	70.2	5.16		4.21987e+08
Q9VFT4	AT27578p OS=Drosophila melanogaster OX=7227 GN=rin PE=1 SV=1	0	13.238	4	2	74.9	7.37	2.98727e+07	2.78661e+08
Q9VQB4	LD06553p OS=Drosophila melanogaster OX=7227 GN=Dmel\CG3609 PE=1 SV=1	0	13.172	6	3	37.3	7.52	15742343	1.90124e+07
Q9W552	Vacuolar protein sorting-associated protein 26 OS=Drosophila melanogaster OX=7227 GN=Vps26 PE=2 SV=1	0	13.138	9	3	52.6	6.39		2.42581e+09
Q9VS02	Uncharacterized protein OS=Drosophila melanogaster OX=7227 GN=Dmel\CG9953 PE=1 SV=1	0	13.086	8	3	56.8	6.6	25570327	2.79737e+08
Q8MRW1	SD19278p OS=Drosophila melanogaster OX=7227 GN=Tim23 PE=1 SV=1	0	13.022	22	2	22.1	9	163234768
E1JHK3	Dorsal, isoform D OS=Drosophila melanogaster OX=7227 GN=dl PE=2 SV=1	0	12.975	7	3	75.3	8.02
Q9VVU1	FI09602p OS=Drosophila melanogaster OX=7227 GN=GH07925p PE=1 SV=1	0	12.862	10	3	45.3	6.71	1.40108e+08	1.39767e+09
Q9VMW9	GDP-mannose 4,6 dehydratase OS=Drosophila melanogaster OX=7227 GN=Gmd PE=1 SV=2	0	12.821	11	4	44.8	7.3	96454008	1.40058e+06
A0A0B4K6W2	Fat facets, isoform E OS=Drosophila melanogaster OX=7227 GN=faf PE=3 SV=1	0	12.739	2	5	309.7	6.27	16157620	1.38766e+09
A0A140SRF8	Uncharacterized protein, isoform C OS=Drosophila melanogaster OX=7227 GN=Dmel\CG11857 PE=1 SV=1	0	12.715	15	2	29.7	8.94
Q9VPR1	GH02075p OS=Drosophila melanogaster OX=7227 GN=Tspo PE=1 SV=1	0	12.696	11	1	20.1	9.45	33779187	4.19768e+07
Q9VLC5	Aldehyde dehydrogenase OS=Drosophila melanogaster OX=7227 GN=Aldh PE=1 SV=1	0	12.665	8	4	57	6.8	1.93388e+08	1.0652e+08
Q9VPJ9	Uncharacterized protein, isoform B OS=Drosophila melanogaster OX=7227 GN=CK02656 PE=1 SV=2	0	12.659	6	3	78.1	8.79	63337624	5.05926e+08
Q24319	Dolichyl-diphosphooligosaccharide--protein glycosyltransferase 48 kDa subunit OS=Drosophila melanogaster OX=7227 GN=Ost48 PE=2 SV=2	0	12.599	8	3	50	5.59	38419956	2.40416e+08
A1ZBE9	Methionyl-tRNA synthetase OS=Drosophila melanogaster OX=7227 GN=MetRS PE=1 SV=1	0	12.543	3	3	112.4	8.51	54328484	4.50193e+07
Q24478	Centrosome-associated zinc finger protein CP190 OS=Drosophila melanogaster OX=7227 GN=Cp190 PE=1 SV=2	0	12.38	3	2	121.6	4.67	2.46468e+07	5.72131e+07
Q7JYX2	RH23455p OS=Drosophila melanogaster OX=7227 GN=Dmel\CG2065 PE=1 SV=1	0	12.345	13	4	33.4	9.25	23428578	9.35705e+06
Q9V3I2	Drab5 OS=Drosophila melanogaster OX=7227 GN=Rab5 PE=1 SV=1	0	12.334	19	4	23.9	8.41	350677160	4.60906e+08
M9PDW3	Uncharacterized protein, isoform O OS=Drosophila melanogaster OX=7227 GN=Dmel\CG34417 PE=1 SV=1	0	12.323	2	2	190.3	9.23
A0A0B4LGS6	Holocarboxylase synthetase, isoform D OS=Drosophila melanogaster OX=7227 GN=Hcs PE=1 SV=1	0	12.301	4	4	110.9	7.2	321547970	5.2964e+08
Q9VHC7	FI21236p1 OS=Drosophila melanogaster OX=7227 GN=rump PE=1 SV=1	0	12.287	6	3	66.7	7.85	22264644	1.774e+07
E1JHT6	Reticulon-like protein OS=Drosophila melanogaster OX=7227 GN=Rtnl1 PE=1 SV=1	0	12.285	8	2	65.4	4.87		5.86275e+08
X2JC35	60S ribosomal protein L36 OS=Drosophila melanogaster OX=7227 GN=RpL36 PE=2 SV=1	0	12.267	23	3	13.5	11.37	266387676	2.92994e+09
Q9W3Q0	FI07418p OS=Drosophila melanogaster OX=7227 GN=Rab39 PE=2 SV=1	0	12.243	21	4	24.7	6.23	8188031	3.54638e+07
A0A4D6K4F6	Obg-like ATPase 1 OS=Drosophila melanogaster OX=7227 GN=Dmel\CG1354 PE=1 SV=1	0	12.161	8	3	48.4	7.28	1.2859e+08	3.85531e+08
M9NFF8	Cdc42, isoform C OS=Drosophila melanogaster OX=7227 GN=Cdc42 PE=4 SV=1	0	12.151	12	2	21.4	7.14	39988092
A1Z943	Glutaminase, isoform C OS=Drosophila melanogaster OX=7227 GN=GLS PE=1 SV=1	0	12.081	6	3	73.3	7.21	116447836	6.67104e+07
Q7KVL7	Vacuolar protein sorting-associated protein 35 OS=Drosophila melanogaster OX=7227 GN=Vps35 PE=1 SV=2	0	12.08	7	6	91.1	5.43	72057412	8.44584e+09
O18332	FI01544p OS=Drosophila melanogaster OX=7227 GN=Rab1 PE=1 SV=1	0	12.05	19	4	22.7	5.47	679826488	2.59435e+09
Q9VYG8	CG15717-PA OS=Drosophila melanogaster OX=7227 GN=Dmel\CG15717 PE=1 SV=1	0	12.045	15	3	27.7	6.29		3.8264e+08
Q960X8	Hepatocyte growth factor-regulated tyrosine kinase substrate OS=Drosophila melanogaster OX=7227 GN=Hrs PE=1 SV=1	0	11.878	6	2	85.4	6.98		1.75051e+08
Q9VD58	GH26270p OS=Drosophila melanogaster OX=7227 GN=Idh3b PE=1 SV=1	0	11.856	8	3	40.4	8.54	89634236	2.25699e+08
Q9W499	FI02809p OS=Drosophila melanogaster OX=7227 GN=RpL35 PE=1 SV=2	0	11.848	14	4	14.4	11.18	2698123527	2.82754e+09
P42207	Septin-1 OS=Drosophila melanogaster OX=7227 GN=Sep1 PE=1 SV=1	0	11.842	16	4	41.1	6.55	35412416	1.19706e+09
B5RJJ4	LD14019p OS=Drosophila melanogaster OX=7227 GN=Dmel\CG11307 PE=2 SV=1	0	11.74	8	2	44.3	6.28		1.75399e+09
Q7KVX1	Pyruvate dehydrogenase E1 component subunit alpha OS=Drosophila melanogaster OX=7227 GN=Pdha PE=1 SV=1	0	11.72	10	4	48.8	8.13	288274508	4.25545e+08
Q24276	Hsp90 co-chaperone Cdc37 OS=Drosophila melanogaster OX=7227 GN=Cdc37 PE=1 SV=1	0	11.691	7	2	45.1	5.06	41062396	2.22563e+08
Q8T0V2	GH02495p OS=Drosophila melanogaster OX=7227 GN=MESK2 PE=1 SV=1	0	11.686	8	3	48.7	6.58	6713211	1.9834e+07
Q9VYQ8	Ubiquitin carboxyl-terminal hydrolase 7 OS=Drosophila melanogaster OX=7227 GN=Usp7 PE=1 SV=1	0	11.518	4	3	130.4	6.04	614255	2.03272e+08
Q9VF39	FI01459p OS=Drosophila melanogaster OX=7227 GN=Dmel\CG9590 PE=1 SV=1	0	11.51	8	3	50.6	4.69		3.18241e+09
A1ZAT5	Testin OS=Drosophila melanogaster OX=7227 GN=Tes PE=1 SV=1	0	11.478	5	2	89.8	6.92		5.20995e+08
Q9VBQ5	LD38433p OS=Drosophila melanogaster OX=7227 GN=Dmel\CG5112 PE=1 SV=1	0	11.319	6	2	58.4	8.34		2.63897e+08
Q9W423	LD18904p OS=Drosophila melanogaster OX=7227 GN=schlank PE=1 SV=2	0	11.316	7	2	46.3	9.41	5.99918e+07	6.80786e+07
Q9VTL5	Serine/threonine-protein kinase RIO1 OS=Drosophila melanogaster OX=7227 GN=RIOK1 PE=2 SV=1	0	11.279	5	1	67.5	5.87
Q9VAG9	LD34542p OS=Drosophila melanogaster OX=7227 GN=Dmel\CG7789 PE=1 SV=1	0	11.278	11	3	32.6	5.92		9.78977e+08
Q9VH92	DUNC-115m OS=Drosophila melanogaster OX=7227 GN=Unc-115b PE=2 SV=2	0	11.238	8	5	84.3	8.69	6458142	1.05725e+09
Q9VZI2	Activated Cdc42 kinase Ack OS=Drosophila melanogaster OX=7227 GN=Ack PE=1 SV=2	0	11.189	2	2	118.3	7.23	9548430	4.2247e+08
Q9TVM2	Exportin-1 OS=Drosophila melanogaster OX=7227 GN=emb PE=1 SV=1	0	11.142	4	4	122.7	5.87	107532486	6.73131e+08
A0A0B4KGG9	C-terminal binding protein, isoform F OS=Drosophila melanogaster OX=7227 GN=CtBP PE=1 SV=1	0	11.102	11	4	41.9	6.98	217578554	4.1614e+08
Q9VZU8	ALG2, alpha-1,3/1,6-mannosyltransferase OS=Drosophila melanogaster OX=7227 GN=Alg2 PE=1 SV=1	0	11.092	9	3	48.6	8.15	95996492	1.09983e+09
Q9VAI4	GM12182p OS=Drosophila melanogaster OX=7227 GN=Naa40 PE=1 SV=1	0	10.933	17	3	23.4	8.56	90318109	1.68239e+08
Q9VD22	LP02352p OS=Drosophila melanogaster OX=7227 GN=Dmel\CG18596 PE=1 SV=2	0	10.886	4	5	130.1	6.33	73127151	2.92093e+08
Q0KIC3	Uncharacterized protein CG43427 OS=Drosophila melanogaster OX=7227 GN=CG43427 PE=2 SV=1	0	10.801	3	3	149.2	6.21
Q9VRP3	AT08565p OS=Drosophila melanogaster OX=7227 GN=Txl PE=1 SV=1	0	10.771	11	3	31.7	5.83	183406148	9.49627e+08
P45889	Actin-related protein 1 OS=Drosophila melanogaster OX=7227 GN=Arp1 PE=2 SV=2	0	10.753	7	2	42.7	7.3	45896328	4.96564e+06
Q9VIP4	LP17758p OS=Drosophila melanogaster OX=7227 GN=neb PE=1 SV=1	0	10.74	2	3	125.1	7.66		2.02543e+08
Q9VQ78	LD16031p OS=Drosophila melanogaster OX=7227 GN=TBCD PE=1 SV=1	0	10.683	2	1	134.4	5.92	12094832	5.04967e+07
Q9VL93	GEO07195p1 OS=Drosophila melanogaster OX=7227 GN=Dmel\CG13117 PE=1 SV=1	0	10.529	13	1	12.1	8.19	37682044	2.7431e+07
Q9VRL1	GEO06356p1 OS=Drosophila melanogaster OX=7227 GN=Uev1A PE=1 SV=1	0	10.529	22	3	16.7	6.14	328264078	7.30962e+08
Q9W0P4	GEO05053p1 OS=Drosophila melanogaster OX=7227 GN=BcDNA:LD06317 PE=1 SV=1	0	10.499	19	1	13.7	8.81	7490.71	1.25952e+07
A4V449	NADH dehydrogenase (Ubiquinone) 75 kDa subunit, isoform B OS=Drosophila melanogaster OX=7227 GN=ND-75 PE=1 SV=1	0	10.498	5	2	78.6	6.84	17889988	1.23714e+08
Q9VLQ1	Dolichyl-phosphate beta-glucosyltransferase OS=Drosophila melanogaster OX=7227 GN=wol PE=1 SV=1	0	10.427	12	3	37.1	8.06	41388076
M9PDR2	Homeodomain interacting protein kinase, isoform C OS=Drosophila melanogaster OX=7227 GN=Hipk PE=4 SV=1	0	10.419	3	3	136.8	8.73	29499028	5.54264e+06
Q9VSI2	GTPase activating protein and centrosome-associated, isoform A OS=Drosophila melanogaster OX=7227 GN=GAPcenA PE=1 SV=2	0	10.373	3	2	113.2	6.01		3.58581e+08
A1Z7T0	Serine/threonine-protein kinase N OS=Drosophila melanogaster OX=7227 GN=Pkn PE=1 SV=1	0	10.369	3	2	131.7	6.93		9.52399e+07
Q8IRT7	Tousled-like kinase, isoform C OS=Drosophila melanogaster OX=7227 GN=Tlk PE=1 SV=4	0	10.365	2	1	135.4	8.94		7.04531e+07
O18404	3-hydroxyacyl-CoA dehydrogenase type-2 OS=Drosophila melanogaster OX=7227 GN=scu PE=1 SV=1	0	10.353	11	2	26.9	9.03	355386280	1.07228e+09
Q9VTZ7	LD47970p OS=Drosophila melanogaster OX=7227 GN=anon-WO0172774.58 PE=1 SV=1	0	10.229	7	3	56.3	6.73		1.73225e+09
O76876	EG:132E8.1 protein OS=Drosophila melanogaster OX=7227 GN=ssx PE=1 SV=1	0	10.076	6	2	53.4	7.01	100382798	1.3241e+08
Q9W0M5	FI01407p OS=Drosophila melanogaster OX=7227 GN=Dmel\CG13901 PE=2 SV=1	0	10.052	16	2	25.5	7.91	3.25682e+06	8.59549e+07
Q5BI50	Cullin 4, isoform A OS=Drosophila melanogaster OX=7227 GN=Cul4 PE=1 SV=1	0	10.04	4	3	94.3	8.66	29226572
Q9V597	60S ribosomal protein L31 OS=Drosophila melanogaster OX=7227 GN=RpL31 PE=1 SV=1	0	10.038	20	3	14.5	10.2	1880171510	3.14038e+09
Q7JW61	Ubiquitin carboxyl-terminal hydrolase OS=Drosophila melanogaster OX=7227 GN=Usp20-33 PE=2 SV=1	0	9.976	3	2	109.6	5.62		6.20509e+08
Q9VKW1	LD41958p OS=Drosophila melanogaster OX=7227 GN=Wdfy2 PE=1 SV=1	0	9.809	9	3	46.2	7.37		1.15462e+08
Q9W3V2	FI19713p1 OS=Drosophila melanogaster OX=7227 GN=Dmel\CG4557 PE=2 SV=1	0	9.704	3	2	103.7	4.96
X2JD07	RNA cytidine acetyltransferase OS=Drosophila melanogaster OX=7227 GN=l(1)G0020 PE=1 SV=1	0	9.694	2	2	108.3	8.13	62573920	768135
A4V448	Glutamate-cysteine ligase catalytic subunit, isoform B OS=Drosophila melanogaster OX=7227 GN=Gclc PE=1 SV=1	0	9.668	5	2	80.7	6.15	1.35974e+07	2.01154e+08
Q9VPX5	Vacuolar protein sorting-associated protein 29 OS=Drosophila melanogaster OX=7227 GN=Vps29 PE=1 SV=1	0	9.659	14	2	20.5	7.01	330029456	2.52545e+07
Q9VLQ9	Sorting nexin OS=Drosophila melanogaster OX=7227 GN=Snx6 PE=1 SV=2	0	9.584	11	4	50.1	6.73		1.42045e+09
Q9Y109	BcDNA.GH11023 OS=Drosophila melanogaster OX=7227 GN=Nulp1 PE=2 SV=1	0	9.573	6	4	78.8	6.4	4.70638e+07	3.20495e+08
Q9VIF6	FI20110p1 OS=Drosophila melanogaster OX=7227 GN=cg9253 PE=1 SV=1	0	9.555	5	2	56.5	6.81	116791728	353263
P20240	Otefin OS=Drosophila melanogaster OX=7227 GN=Ote PE=1 SV=2	0	9.545	9	2	46.6	9.55	10450370	3.30621e+08
Q9VN39	RE74585p OS=Drosophila melanogaster OX=7227 GN=Dmel\CG9775 PE=1 SV=1	0	9.511	6	2	46.1	12.48	20128060	1.69768e+08
X2JEI9	Rho GTPase activating protein at 19D, isoform D OS=Drosophila melanogaster OX=7227 GN=RhoGAP19D PE=1 SV=1	0	9.506	1	1	232.2	8.91	8592126	3.76044e+07
Q7JYX5	RH15778p OS=Drosophila melanogaster OX=7227 GN=Vamp7 PE=1 SV=1	0	9.491	15	2	24.9	8.53	33765202	2.76847e+08
Q9VVL7	Dihydrolipoyl dehydrogenase OS=Drosophila melanogaster OX=7227 GN=E3 PE=1 SV=1	0	9.487	5	2	53.1	6.87	43018051	3.81359e+06
X2J5T3	Rab6, isoform B OS=Drosophila melanogaster OX=7227 GN=Rab6 PE=1 SV=1	0	9.458	15	3	23.5	5.36	16661106	283164
A4V3H1	Ribonuclear protein at 97D, isoform F OS=Drosophila melanogaster OX=7227 GN=Rb97D PE=4 SV=1	0	9.457	3	1	51.4	9.06	123691534	4.38396e+07
Q9V4C8	Host cell factor OS=Drosophila melanogaster OX=7227 GN=Hcf PE=1 SV=2	0	9.407	2	2	160.1	7.68	18582662	4.89521e+07
Q7K4Q5	Probable protein phosphatase CG10417 OS=Drosophila melanogaster OX=7227 GN=CG10417 PE=1 SV=1	0	9.405	3	1	72.3	4.58	2.18301e+06	3.17624e+06
A1Z843	Uncharacterized protein OS=Drosophila melanogaster OX=7227 GN=Dmel\CG1371 PE=1 SV=1	0	9.373	3	3	130.8	7.23	106369984	2.90962e+08
O96607	Homer OS=Drosophila melanogaster OX=7227 GN=homer PE=1 SV=1	0	9.35	12	3	42.7	7.49
Q94883	DNA replication-related element factor, isoform A OS=Drosophila melanogaster OX=7227 GN=Dref PE=1 SV=2	0	9.287	6	3	80.7	5.86	102789048	2.49767e+07
Q9VLU0	Barrier-to-autointegration factor OS=Drosophila melanogaster OX=7227 GN=baf PE=1 SV=1	0	9.276	29	2	10.1	5.16	22203404	3.11827e+08
C6SV36	IP19903p OS=Drosophila melanogaster OX=7227 GN=CG3884-RB PE=1 SV=1	0	9.24	11	3	32	8.24	15858205	1.96936e+08
X2JG22	Uncharacterized protein, isoform D OS=Drosophila melanogaster OX=7227 GN=PRP4 PE=1 SV=1	0	9.134	3	2	103.9	9.48	54136510	2.3579e+08
Q0E8E8	MIP08013p1 OS=Drosophila melanogaster OX=7227 GN=Mpcp2 PE=1 SV=1	0	9.111	10	4	38.8	8.88	268027312	1.37725e+09
Q9VAJ9	SD09259p OS=Drosophila melanogaster OX=7227 GN=Dmel\CG1907 PE=1 SV=1	0	9.103	8	3	34.6	9.79	56685728	1.96922e+08
A4UZL2	Eps15 homology domain containing protein-binding protein 1, isoform B OS=Drosophila melanogaster OX=7227 GN=Ehbp1 PE=1 SV=1	0	9.017	4	2	111.2	6.13		1.20235e+08
Q9VL16	RE45833p OS=Drosophila melanogaster OX=7227 GN=Dmel\CG5676 PE=2 SV=1	0	8.999	10	1	17.3	9.2
Q9W5N2	60S ribosomal protein L38 OS=Drosophila melanogaster OX=7227 GN=RpL38 PE=1 SV=1	0	8.97	43	3	8.2	10.29	362091144	1.40308e+09
Q9VYI1	Protein YIPF OS=Drosophila melanogaster OX=7227 GN=Dmel\CG4645 PE=1 SV=2	0	8.964	12	1	37.7	5.72
Q8T481	AT11343p OS=Drosophila melanogaster OX=7227 GN=Wrb PE=1 SV=1	0	8.963	10	1	19.8	9.85	14909596
M9NEC0	Connector of kinase to AP-1, isoform F OS=Drosophila melanogaster OX=7227 GN=Cka PE=1 SV=1	0	8.943	3	2	79.8	5.08		2.75722e+08
Q01604	Phosphoglycerate kinase OS=Drosophila melanogaster OX=7227 GN=Pgk PE=2 SV=2	0	8.912	7	2	43.8	7.42	40859300	7.23298e+07
Q9VMU4	60S ribosomal protein L37a OS=Drosophila melanogaster OX=7227 GN=RpL37A PE=1 SV=3	0	8.887	26	4	10.3	10.61	605149948	1.73041e+09
Q9VWC7	FI02109p OS=Drosophila melanogaster OX=7227 GN=lincRNA.1023 PE=1 SV=1	0	8.821	3	1	97.1	6.71
M9PHG2	Moesin, isoform M OS=Drosophila melanogaster OX=7227 GN=Moe PE=1 SV=1	0	8.813	7	4	68.8	5.99		7.89124e+07
A0A0B4K7T7	Rho guanine nucleotide exchange factor 2, isoform G OS=Drosophila melanogaster OX=7227 GN=RhoGEF2 PE=1 SV=1	0	8.783	2	2	280.4	6.77		4.42237e+08
Q7JXU4	Nucleolar GTP-binding protein 2 OS=Drosophila melanogaster OX=7227 GN=Ns2 PE=1 SV=1	0	8.711	5	2	76.6	9.58	16726808	499872
A8JRC1	Uncharacterized protein, isoform D OS=Drosophila melanogaster OX=7227 GN=Dmel\CG5028 PE=1 SV=1	0	8.706	8	3	43.4	6.76	127818972	8.80365e+08
Q9VUE5	LD17962p OS=Drosophila melanogaster OX=7227 GN=stwl PE=1 SV=1	0	8.701	4	3	112.8	9.39	1319532928	6.89596e+09
Q9V773	Probable cytochrome P450 6a20 OS=Drosophila melanogaster OX=7227 GN=Cyp6a20 PE=2 SV=2	0	8.602	4	3	57.7	8.07	195334810	3.07618e+07
M9NE89	Lamin, isoform B OS=Drosophila melanogaster OX=7227 GN=Lam PE=3 SV=1	0	8.591	4	1	71.3	6.47		6.49754e+07
Q7K3M5	DEAH-box helicase 15, isoform A OS=Drosophila melanogaster OX=7227 GN=Dhx15 PE=1 SV=1	0	8.577	4	2	82.6	7.06	11056469	2.64214e+07
Q9VH81	GH12714p OS=Drosophila melanogaster OX=7227 GN=PpD3 PE=1 SV=1	0	8.569	6	2	59.2	6.23		2.65288e+08
Q7K3V6	AT01345p OS=Drosophila melanogaster OX=7227 GN=mEFTu2 PE=1 SV=1	0	8.568	6	2	49.6	7.69
Q9W2S1	FI17817p1 OS=Drosophila melanogaster OX=7227 GN=Tango5 PE=1 SV=1	0	8.566	7	2	58.1	9.96
Q7JQH9	LD31742p OS=Drosophila melanogaster OX=7227 GN=whd PE=1 SV=1	0	8.528	2	1	89.4	8.46	80456656	4.50061e+06
Q9VN28	LD26442p OS=Drosophila melanogaster OX=7227 GN=Dmel\CG14650 PE=2 SV=1	0	8.521	3	1	108.3	9.58	1.97255e+06
Q27237	Protein tumorous imaginal discs, mitochondrial OS=Drosophila melanogaster OX=7227 GN=l(2)tid PE=1 SV=2	0	8.509	3	1	56.1	9.1	9204119
Q7KJA9	O-glycosyltransferase OS=Drosophila melanogaster OX=7227 GN=sxc PE=1 SV=1	0	8.461	3	2	118.6	7.15	429523	6.64657e+08
Q9VVI9	Charged multivesicular body protein 5 OS=Drosophila melanogaster OX=7227 GN=Vps60 PE=1 SV=2	0	8.439	12	2	25.1	4.75		3.73693e+08
Q8T0F5	LD06023 isoform OS=Drosophila melanogaster OX=7227 GN=Zyx PE=2 SV=1	0	8.431	5	3	63.4	6.77
Q9W1H5	Decapping protein 1, isoform A OS=Drosophila melanogaster OX=7227 GN=DCP1 PE=1 SV=1	0	8.429	4	1	41.3	7.17		6.91618e+08
P25439	ATP-dependent helicase brm OS=Drosophila melanogaster OX=7227 GN=brm PE=1 SV=2	0	8.404	2	1	185	7.56
Q5BIJ2	Serine/threonine protein phosphatase 2A regulatory subunit OS=Drosophila melanogaster OX=7227 GN=wrd PE=1 SV=1	0	8.358	4	2	73.7	5.78		1.49927e+08
Q9VE85	Nucleoporin 43kD OS=Drosophila melanogaster OX=7227 GN=Nup43 PE=1 SV=1	0	8.355	5	1	40.1	5.22	10159309	7.01487e+06
Q9VM17	SOSS complex subunit B homolog OS=Drosophila melanogaster OX=7227 GN=CG5181 PE=2 SV=1	0	8.351	14	1	20.9	9.41
Q9VTF8	Mitochondrial ribosomal protein L2 OS=Drosophila melanogaster OX=7227 GN=mRpL2 PE=1 SV=1	0	8.335	10	2	32.8	10.36	30388134	1.52227e+06
Q9W2D9	Eukaryotic translation initiation factor 3 subunit K OS=Drosophila melanogaster OX=7227 GN=eIF3k PE=2 SV=1	0	8.295	13	2	25.6	6.43
Q7K264	LD16826p OS=Drosophila melanogaster OX=7227 GN=Dmel\CG8569 PE=2 SV=1	0	8.279	3	1	68.8	8.51
Q7K4B4	Augmin complex subunit dgt5 OS=Drosophila melanogaster OX=7227 GN=dgt5 PE=1 SV=1	0	8.202	6	3	77.9	8.54	12052607	2.6755e+08
Q9V9M8	Uncharacterized protein, isoform D OS=Drosophila melanogaster OX=7227 GN=Dmel\CG3262 PE=1 SV=3	0	8.171	11	3	32	9		4.94275e+08
Q9VJZ5	LD07294p OS=Drosophila melanogaster OX=7227 GN=Tap42 PE=1 SV=2	0	8.126	7	1	43.3	5.4		9.44655e+07
A0A0B4K5Z8	Protein transport protein SEC23 OS=Drosophila melanogaster OX=7227 GN=Sec23 PE=1 SV=1	0	8.122	4	1	87.5	6.79	17256756	8.73487e+07
Q9V4F9	Mediator of RNA polymerase II transcription subunit 26 OS=Drosophila melanogaster OX=7227 GN=MED26 PE=1 SV=2	0	8.114	2	3	165.4	7.21		4.94293e+08
P25823	Maternal protein tudor OS=Drosophila melanogaster OX=7227 GN=tud PE=1 SV=2	0	8.096	1	2	285.1	6.46	46086087	5.02068e+08
H0RNI8	FI17821p1 OS=Drosophila melanogaster OX=7227 GN=CG3760-RB PE=1 SV=1	0	8.093	7	1	29	5.31		9.36133e+07
Q8IQ94	FI09328p OS=Drosophila melanogaster OX=7227 GN=BcDNA:RH61042 PE=2 SV=1	0	8.083	31	2	10.4	8.41	15401985	7.94668e+08
A0A0B4LFU9	Anastral spindle 2, isoform B OS=Drosophila melanogaster OX=7227 GN=ana2 PE=1 SV=1	0	8.062	6	2	46.4	7.75		7.55344e+07
A0A0B4LEY6	Nascent polypeptide associated complex protein alpha subunit, isoform D OS=Drosophila melanogaster OX=7227 GN=Nacalpha PE=4 SV=1	0	8.041	7	1	23	4.74	133522152	2.13822e+08
P54367	Casein kinase I isoform alpha OS=Drosophila melanogaster OX=7227 GN=CkIalpha PE=1 SV=1	0	8.039	9	3	39.5	9.38	83402870	1.06039e+08
P35128	Ubiquitin-conjugating enzyme E2 N OS=Drosophila melanogaster OX=7227 GN=ben PE=1 SV=1	0	7.99	17	2	17.2	5.6	39045856	2.65422e+08
A1Z9I5	FI24033p1 OS=Drosophila melanogaster OX=7227 GN=tum PE=1 SV=1	0	7.988	4	3	69.7	9.01	8.04013e+06	4.39073e+08
A1ZAU6	FI05912p OS=Drosophila melanogaster OX=7227 GN=Dmel\CG4853 PE=1 SV=1	0	7.929	3	2	79	5.47		6.1734e+07
I0DHK3	Proteasome subunit alpha type OS=Drosophila melanogaster OX=7227 GN=Prosalpha6 PE=2 SV=1	0	7.924	8	2	31	6.55	47881260	4.56909e+08
A0A0C4DHE8	GEO09636p1 OS=Drosophila melanogaster OX=7227 GN=RpS29 PE=1 SV=1	0	7.885	30	3	6.6	9.61	622613688	1.558e+09
O01382	Caspase OS=Drosophila melanogaster OX=7227 GN=Drice PE=1 SV=2	0	7.881	7	2	37.3	7.06	7.98842e+06	1.03099e+07
X2JDY8	GTPase regulator associated with FAK, isoform G OS=Drosophila melanogaster OX=7227 GN=Graf PE=1 SV=1	0	7.865	3	2	115.6	8.07
Q8T0L3	GH24511p OS=Drosophila melanogaster OX=7227 GN=Uba1 PE=1 SV=1	0	7.851	2	2	130.7	5.29	18291532	4.34324e+08
Q9V3J4	Protein SEC13 homolog OS=Drosophila melanogaster OX=7227 GN=Sec13 PE=1 SV=1	0	7.844	8	1	39.5	6.25	30583462	3.69745e+07
Q9VUR5	LD04071p OS=Drosophila melanogaster OX=7227 GN=RhoGAP71E PE=1 SV=2	0	7.771	5	2	66.4	8.28	8002747	4.95668e+06
Q9VFW4	MIP09035p OS=Drosophila melanogaster OX=7227 GN=poly PE=1 SV=1	0	7.724	6	1	27.9	6.9
Q7K1C5	GH21176p OS=Drosophila melanogaster OX=7227 GN=Hyccin PE=1 SV=1	0	7.724	4	2	59.9	6.67	29065214	1.07705e+09
Q960W6	Putative fatty acyl-CoA reductase CG8306 OS=Drosophila melanogaster OX=7227 GN=CG8306 PE=2 SV=1	0	7.72	7	3	58.4	9.32	1.50305e+07
Q8T4C9	AT03632p OS=Drosophila melanogaster OX=7227 GN=Dmel\CG6310 PE=1 SV=1	0	7.703	12	2	22.4	9.31	126589260	1.14812e+08
Q9VN44	FI07923p OS=Drosophila melanogaster OX=7227 GN=Karybeta3 PE=1 SV=1	0	7.67	2	2	123.5	4.73	33179257	6.61635e+07
Q9VDK7	Signal recognition particle subunit SRP72 OS=Drosophila melanogaster OX=7227 GN=Srp72 PE=1 SV=1	0	7.666	4	2	72.8	9.06
Q7KRI2	Longitudinals lacking protein-like OS=Drosophila melanogaster OX=7227 GN=lolal PE=1 SV=1	0	7.63	20	2	14.5	7.4	5364105	1.23669e+07
P05205	Heterochromatin protein 1 OS=Drosophila melanogaster OX=7227 GN=Su(var)205 PE=1 SV=2	0	7.597	9	1	23.2	5.08
Q8T4F7	Protein enabled OS=Drosophila melanogaster OX=7227 GN=ena PE=1 SV=4	0	7.585	3	3	104.8	9.47	23993920	5.57029e+08
E1JHM0	Cd GTPase activating protein-related, isoform C OS=Drosophila melanogaster OX=7227 GN=CdGAPr PE=1 SV=1	0	7.554	2	2	203.7	7.12		2.08001e+07
Q8T060	AaRS-interacting multifunctional protein 2, isoform B OS=Drosophila melanogaster OX=7227 GN=AIMP2 PE=1 SV=3	0	7.55	10	3	33.2	8.62	60503188	4.72108e+08
A4V4A1	Kinesin-like protein OS=Drosophila melanogaster OX=7227 GN=Klp10A PE=1 SV=1	0	7.524	3	2	88.6	7.21	1.37703e+07	9.30346e+07
Q9W4Z1	EG:BACH48C10.5 protein OS=Drosophila melanogaster OX=7227 GN=Dmel\CG2841 PE=1 SV=2	0	7.51	3	2	132.8	8.69	3805365	3.80506e+08
Q9VV52	LD37257p OS=Drosophila melanogaster OX=7227 GN=RAF2 PE=1 SV=3	0	7.496	2	1	125.4	9.26
A4UZI0	Kinesin heavy chain 73, isoform C OS=Drosophila melanogaster OX=7227 GN=Khc-73 PE=1 SV=1	0	7.442	2	2	212.3	6	3.29413e+06	7.62866e+07
O76324	Discs overgrown protein kinase OS=Drosophila melanogaster OX=7227 GN=dco PE=1 SV=2	0	7.426	6	1	47.9	9.5
Q9VSA3	Probable medium-chain specific acyl-CoA dehydrogenase, mitochondrial OS=Drosophila melanogaster OX=7227 GN=CG12262 PE=2 SV=1	0	7.399	6	2	45.8	7.94	241308712	3.61669e+08
Q7K4Z4	Protein immune deficiency OS=Drosophila melanogaster OX=7227 GN=imd PE=1 SV=1	0	7.379	11	2	29.9	6.23		2.46201e+08
Q7JV69	SD11922p OS=Drosophila melanogaster OX=7227 GN=Spn55B PE=1 SV=1	0	7.352	7	2	42.1	5.3	21003968	6.93602e+07
Q8IRH5	Zinc finger protein CG2199 OS=Drosophila melanogaster OX=7227 GN=CG2199 PE=1 SV=1	0	7.327	2	1	81.9	8.56
Q6NND6	Leucine-rich repeat, isoform D OS=Drosophila melanogaster OX=7227 GN=LRR PE=1 SV=1	0	7.31	3	1	51.7	7.01
Q9VGP4	LP08082p OS=Drosophila melanogaster OX=7227 GN=Ranbp9 PE=1 SV=1	0	7.307	2	2	114.3	4.87	12930519	1.78296e+08
Q9VAW1	Moca-cyp, isoform A OS=Drosophila melanogaster OX=7227 GN=Moca-cyp PE=1 SV=1	0	7.274	3	1	112.7	10.56
M9PH59	Ribosomal protein L37 OS=Drosophila melanogaster OX=7227 GN=RpL37a PE=2 SV=1	0	7.262	20	2	10.6	11.69	605576656	3.09139e+09
Q9VEN3	FI20177p1 OS=Drosophila melanogaster OX=7227 GN=GckIII PE=1 SV=1	0	7.252	4	1	69.9	7.34		1.67552e+08
Q9VS54	Quemao, isoform A OS=Drosophila melanogaster OX=7227 GN=qm PE=1 SV=1	0	7.232	6	1	38.8	7.01
Q7K1Q7	Ribosome assembly factor mrt4 OS=Drosophila melanogaster OX=7227 GN=RpLP0-like PE=1 SV=1	0	7.228	9	2	29.4	5.12	22146839	8.06023e+07
Q9VHN5	Protein unc-50 homolog OS=Drosophila melanogaster OX=7227 GN=CG9773 PE=2 SV=1	0	7.199	7	1	32.5	9.47
Q9W5E4	Myb-binding protein 1A OS=Drosophila melanogaster OX=7227 GN=Mybbp1A PE=1 SV=1	0	7.18	2	2	127.8	7.55	1.52236e+07	5.51934e+07
A0A0B4KG15	Protein kinase C OS=Drosophila melanogaster OX=7227 GN=aPKC PE=1 SV=1	0	7.142	3	2	104.9	6.86	1.71437e+07	2.84386e+08
Q9V426	LD07162p OS=Drosophila melanogaster OX=7227 GN=vig PE=1 SV=1	0	7.138	5	1	52.7	9.74		2.58738e+08
A0A0B4LGW1	Kinesin-like protein OS=Drosophila melanogaster OX=7227 GN=sub PE=3 SV=1	0	7.131	3	2	71.3	5.48	19339990
M9PBU2	Rac2, isoform B OS=Drosophila melanogaster OX=7227 GN=Rac2 PE=4 SV=1	0	7.108	11	2	21.3	8.34	47754460
Q8MLQ5	Kazachoc, isoform D OS=Drosophila melanogaster OX=7227 GN=kcc PE=1 SV=1	0	7.098	2	3	119.2	6.68		2.67772e+08
Q9VWH4	Probable isocitrate dehydrogenase [NAD] subunit alpha, mitochondrial OS=Drosophila melanogaster OX=7227 GN=Idh3a PE=2 SV=1	0	7.091	6	2	40.8	7.36	151694056	3.38317e+07
Q9VL96	Pescadillo homolog OS=Drosophila melanogaster OX=7227 GN=CG4364 PE=1 SV=1	0	7.09	4	2	73.8	7.08	4.58489e+06
A1Z6Q1	Klaroid, isoform B OS=Drosophila melanogaster OX=7227 GN=koi PE=1 SV=2	0	7.087	2	1	100.1	7.01	8655320	5.17466e+07
Q8SXN9	GH21034p OS=Drosophila melanogaster OX=7227 GN=CG1383 PE=2 SV=1	0	7.063	4	1	62.9	6.28	2.1063e+06
Q9VBZ5	YTH domain-containing family protein OS=Drosophila melanogaster OX=7227 GN=Ythdf PE=2 SV=1	0	7.041	7	3	78.9	8.95	101462816	1.26112e+08
Q9VIT3	LD32040p OS=Drosophila melanogaster OX=7227 GN=msb1l PE=1 SV=2	0	7.041	6	2	42.4	5.78		5.64742e+08
B7Z0Z0	Dorsal switch protein 1, isoform F OS=Drosophila melanogaster OX=7227 GN=Dsp1 PE=1 SV=1	0	7.018	12	2	45.3	8.41		1.53607e+08
Q95RF6	LD34461p OS=Drosophila melanogaster OX=7227 GN=Tom20 PE=1 SV=1	0	7.012	13	1	18.8	7.24	10603763
M9NDY6	Mushroom-body expressed, isoform I OS=Drosophila melanogaster OX=7227 GN=mub PE=1 SV=1	0	6.994	3	1	54.3	8.78	1.87411e+06	743838
Q24324	Dual specificity mitogen-activated protein kinase kinase dSOR1 OS=Drosophila melanogaster OX=7227 GN=Dsor1 PE=1 SV=2	0	6.976	5	2	43.8	6.29	30875577	5.44979e+08
X2JFQ7	Easily shocked, isoform J OS=Drosophila melanogaster OX=7227 GN=eas PE=4 SV=1	0	6.962	9	1	19.2	8.4		1.94381e+08
Q9VI54	LD29489p OS=Drosophila melanogaster OX=7227 GN=Dmel\CG1965 PE=1 SV=3	0	6.942	2	1	102.6	6.49
Q7KSU6	Uncharacterized protein, isoform D OS=Drosophila melanogaster OX=7227 GN=anon-WO0118547.344 PE=1 SV=1	0	6.906	3	1	63	6.8	17809560	2.4093e+07
Q0KHX7	FI18193p1 OS=Drosophila melanogaster OX=7227 GN=EG:118B3.2 PE=1 SV=1	0	6.893	2	1	121.6	5.66
Q9VIW3	Ran GTPase-activating protein OS=Drosophila melanogaster OX=7227 GN=RanGAP PE=1 SV=1	0	6.871	4	2	66	4.65	19053960	3.10592e+08
Q9VNF7	Metastasis associated 1-like, isoform B OS=Drosophila melanogaster OX=7227 GN=MTA1-like PE=1 SV=2	0	6.84	3	2	92.7	9.35	3.4121e+09	7.60999e+08
Q9VQG1	LD12265p OS=Drosophila melanogaster OX=7227 GN=Snx21 PE=1 SV=2	0	6.753	5	1	37.2	6.47
Q9V3D8	GH27579p OS=Drosophila melanogaster OX=7227 GN=grsm PE=1 SV=1	0	6.75	4	1	60.1	6.79
Q9V3C2	LD47384p OS=Drosophila melanogaster OX=7227 GN=RabX1 PE=2 SV=1	0	6.735	8	2	29.1	6.93	13972307	4.21775e+07
Q9W2Y4	RNA-binding protein NOB1 OS=Drosophila melanogaster OX=7227 GN=Dmel\CG2972 PE=1 SV=2	0	6.732	6	2	53.8	4.92		1.22674e+08
P27091	Protein 60A OS=Drosophila melanogaster OX=7227 GN=gbb PE=1 SV=1	0	6.72	5	2	51.7	6.46	3036362
Q9W0M4	Endoplasmic reticulum transmembrane protein OS=Drosophila melanogaster OX=7227 GN=Dmel\CG13887 PE=1 SV=1	0	6.682	13	2	26.1	9.32	58667134	2.64082e+08
E1JGL8	Uncharacterized protein, isoform C OS=Drosophila melanogaster OX=7227 GN=Dmel\CG30122 PE=1 SV=1	0	6.674	1	1	140.5	5.01	14098602	2.99427e+07
Q9VRP5	Ubiquitin carboxyl-terminal hydrolase 36 OS=Drosophila melanogaster OX=7227 GN=scny PE=1 SV=3	0	6.646	2	2	114	9.09	22182332	2.24021e+08
Q9V429	Thioredoxin-2 OS=Drosophila melanogaster OX=7227 GN=Trx-2 PE=1 SV=3	0	6.615	26	3	11.7	4.88		8.94882e+08
P49735	DNA replication licensing factor Mcm2 OS=Drosophila melanogaster OX=7227 GN=Mcm2 PE=1 SV=1	0	6.614	2	1	100.4	5.11
Q9VXE6	Nuclear pore complex protein Nup153 OS=Drosophila melanogaster OX=7227 GN=Nup153 PE=1 SV=4	0	6.608	1	2	196.5	8.13	2.72665e+06	3.34553e+08
A0A0B4KI24	Nucleoplasmin, isoform B OS=Drosophila melanogaster OX=7227 GN=Nlp PE=4 SV=1	0	6.583	15	2	17	4.61	84976498	4.09652e+08
Q9V420	FI02878p OS=Drosophila melanogaster OX=7227 GN=Su(P) PE=1 SV=1	0	6.58	4	1	47.1	9	1.76297e+06
Q9XZ31	Anastral spindle 2, isoform A OS=Drosophila melanogaster OX=7227 GN=ana2 PE=1 SV=1	0	6.564	7	2	46.5	7.75		1.15694e+08
Q7KVR8	AP-1 complex subunit gamma OS=Drosophila melanogaster OX=7227 GN=AP-1gamma PE=1 SV=1	0	6.547	2	2	106.9	5.68	3.07318e+07	452770
Q9VWD0	GH23568p OS=Drosophila melanogaster OX=7227 GN=parvin PE=1 SV=2	0	6.527	6	2	41.8	6.6		2.46728e+08
Q9W2A1	Snipper, isoform E OS=Drosophila melanogaster OX=7227 GN=Snp PE=4 SV=2	0	6.49	6	1	25.7	8.15	16143777	3.7735e+08
Q9W4P5	V-type proton ATPase subunit d 1 OS=Drosophila melanogaster OX=7227 GN=VhaAC39-1 PE=2 SV=1	0	6.464	6	2	39.8	4.91	1280740864	5.4296e+08
Q9VSK4	GM13032p OS=Drosophila melanogaster OX=7227 GN=Dmel\CG6983 PE=1 SV=1	0	6.459	8	1	20.4	5.43	16861982	6.88213e+07
Q94517	Histone deacetylase HDAC1 OS=Drosophila melanogaster OX=7227 GN=HDAC1 PE=1 SV=2	0	6.45	4	1	58.3	5.76	22140524	8.83122e+07
M9PCU3	Disabled, isoform I OS=Drosophila melanogaster OX=7227 GN=Dab PE=4 SV=1	0	6.423	1	1	235.3	5.35		2.60513e+08
Q9VSD6	D-Importin 7/RanBP7 OS=Drosophila melanogaster OX=7227 GN=msk PE=1 SV=1	0	6.395	2	2	119.2	4.86	51221160	3.35062e+07
A4V0N4	MIP16230p OS=Drosophila melanogaster OX=7227 GN=Vha68-2 PE=1 SV=1	0	6.389	4	2	68.3	5.34	22521658	2.152e+07
Q9V455	Importin subunit alpha OS=Drosophila melanogaster OX=7227 GN=Kap-alpha3 PE=1 SV=1	0	6.368	6	2	57	5.26	36825645	3.5513e+07
P48148	Ras-like GTP-binding protein Rho1 OS=Drosophila melanogaster OX=7227 GN=Rho1 PE=1 SV=1	0	6.354	13	2	21.7	7.01	7.45302e+06	2.92929e+07
Q9VEV1	Non-specific serine/threonine protein kinase OS=Drosophila melanogaster OX=7227 GN=Pak3 PE=1 SV=1	0	6.295	3	1	64.1	6.13	7.31396e+06	4.48906e+07
Q4QQB9	LP21121p OS=Drosophila melanogaster OX=7227 GN=dmCG15098 PE=1 SV=1	0	6.253	12	1	20.6	9.26	34877124	5.06131e+07
Q8IPW2	Dreadlocks, isoform A OS=Drosophila melanogaster OX=7227 GN=dock PE=1 SV=1	0	6.252	4	1	45.6	8.22		2.63349e+08
P17210	Kinesin heavy chain OS=Drosophila melanogaster OX=7227 GN=Khc PE=1 SV=2	0	6.244	2	2	110.3	5.77	35700548
M9PIF1	Uncharacterized protein, isoform B OS=Drosophila melanogaster OX=7227 GN=Q9VP46 PE=1 SV=1	0	6.241	1	1	143.2	5.97	15573139	2.06618e+08
Q9VYR0	LSM12 homolog A OS=Drosophila melanogaster OX=7227 GN=Lsm12a PE=1 SV=2	0	6.239	9	1	23.7	5.68
P48609	Cyclin-dependent kinase 5 homolog OS=Drosophila melanogaster OX=7227 GN=Cdk5 PE=1 SV=2	0	6.224	10	3	33.2	7.72	45099356	4.02784e+08
M9PIA6	Mi-2, isoform D OS=Drosophila melanogaster OX=7227 GN=Mi-2 PE=1 SV=1	0	6.212	1	1	223	5.76	60327316	7.41475e+07
X2JA11	Uncharacterized protein, isoform B OS=Drosophila melanogaster OX=7227 GN=EG:BACR19J1.2 PE=1 SV=1	0	6.212	6	1	26.3	9.67
Q9VK35	DnaJ homolog, isoform A OS=Drosophila melanogaster OX=7227 GN=DnaJ-H PE=2 SV=1	0	6.211	6	2	43.9	6.54		8.58385e+08
Q95U54	GH06271p OS=Drosophila melanogaster OX=7227 GN=Mms19 PE=1 SV=1	0	6.193	2	2	107	5.91	12319518
P41094	40S ribosomal protein S18 OS=Drosophila melanogaster OX=7227 GN=RpS18 PE=1 SV=1	0	6.181	20	4	17.6	10.48	2.12842e+08	8.49932e+08
A1ZA92	Polynucleotide 5'-hydroxyl-kinase NOL9 OS=Drosophila melanogaster OX=7227 GN=CG8414 PE=2 SV=1	0	6.179	1	1	111.1	5.5	4368219
Q960D4	SD06560p OS=Drosophila melanogaster OX=7227 GN=EG:22E5.5 PE=1 SV=1	0	6.168	4	2	65	6.21	35736066	2.2768e+08
Q9Y105	Probable glutamine--tRNA ligase OS=Drosophila melanogaster OX=7227 GN=GlnRS PE=2 SV=1	0	6.159	4	3	87.5	7.21	55785970	6.43993e+06
Q7KRR5	Peptide-N(4)-(N-acetyl-beta-glucosaminyl)asparagine amidase OS=Drosophila melanogaster OX=7227 GN=Pngl PE=1 SV=1	0	6.132	3	2	73.3	7.88	37738804	7.27989e+07
M9NFF0	Uncharacterized protein, isoform H OS=Drosophila melanogaster OX=7227 GN=BcDNA:RE63764 PE=1 SV=1	0	6.126	6	1	30	8.91
E1JJD6	Twenty-four, isoform F OS=Drosophila melanogaster OX=7227 GN=tyf PE=1 SV=2	0	6.115	1	1	173.6	6.7
Q8MSW0	Isoleucyl-tRNA synthetase, isoform A OS=Drosophila melanogaster OX=7227 GN=IleRS PE=1 SV=1	0	6.092	3	4	141	7.52	58624740	3.58765e+08
Q9W3H5	GEO04367p1 OS=Drosophila melanogaster OX=7227 GN=Dmel\CG2147 PE=1 SV=1	0	6.082	8	1	17.1	10.26		3.13913e+08
Q9VL25	RE48269p OS=Drosophila melanogaster OX=7227 GN=cg4901 PE=1 SV=2	0	6.027	2	2	78.3	8.84	1.15733e+07	454652
Q9VN93	Putative cysteine proteinase CG12163 OS=Drosophila melanogaster OX=7227 GN=CG12163 PE=2 SV=2	0	6.024	6	3	68.9	7.01	6.73104e+07	2.83833e+08
P80455	40S ribosomal protein S12 OS=Drosophila melanogaster OX=7227 GN=RpS12 PE=1 SV=2	0	6.012	11	1	15.2	6.38		5.73944e+07
Q9VV60	Tyrosine--tRNA ligase OS=Drosophila melanogaster OX=7227 GN=TyrRS PE=1 SV=1	0	5.94	7	2	58.1	6.87	10573949	8.34768e+07
Q9VJ28	FI05204p OS=Drosophila melanogaster OX=7227 GN=L2HGDH PE=1 SV=1	0	5.925	3	1	50.1	8.59
Q9V5C6	Proteasome subunit alpha type-3 OS=Drosophila melanogaster OX=7227 GN=Prosalpha7 PE=1 SV=1	0	5.909	11	2	27.7	5.69
Q07171	Gelsolin OS=Drosophila melanogaster OX=7227 GN=Gel PE=1 SV=2	0	5.903	4	3	88.3	5.1	57660846	4.58265e+07
Q8T9H8	GM14337p OS=Drosophila melanogaster OX=7227 GN=ade3 PE=2 SV=1	0	5.896	5	1	42.9	8.91		8.80602e+07
B5RJQ0	L-lactate dehydrogenase OS=Drosophila melanogaster OX=7227 GN=Ldh PE=1 SV=1	0	5.868	7	2	35.5	7.08	43343900	6.44405e+07
Q0KHQ1	GEO13361p1 OS=Drosophila melanogaster OX=7227 GN=SLIRP1 PE=1 SV=1	0	5.845	18	1	10	9.64
M9ND86	Spellchecker1, isoform D OS=Drosophila melanogaster OX=7227 GN=spel1 PE=1 SV=1	0	5.822	1	1	103.2	5.92	3.38233e+07	546072
P26270	26S proteasome non-ATPase regulatory subunit 7 OS=Drosophila melanogaster OX=7227 GN=Rpn8 PE=1 SV=6	0	5.81	7	2	38.1	6.71	18683830	9.38539e+07
Q7JXF5	Nuclear pore glycoprotein p62 OS=Drosophila melanogaster OX=7227 GN=Nup62 PE=1 SV=1	0	5.805	5	1	40.7	4.81		5.46645e+07
A0A0B4LHU8	Kayak, isoform G OS=Drosophila melanogaster OX=7227 GN=kay PE=1 SV=1	0	5.771	2	1	68.6	6.11		8.78541e+08
Q9VDE3	LD08669p OS=Drosophila melanogaster OX=7227 GN=slmb PE=1 SV=1	0	5.766	5	2	58.9	7.62
Q8IRE3	Gryzun OS=Drosophila melanogaster OX=7227 GN=gry PE=1 SV=2	0	5.754	1	1	149	8		3.50663e+07
Q9VPW9	Uncharacterized protein OS=Drosophila melanogaster OX=7227 GN=TBC1D23 PE=1 SV=2	0	5.748	3	2	77.4	5.31	1.22714e+07	5.61025e+07
Q9W2N0	F-actin-capping protein subunit alpha OS=Drosophila melanogaster OX=7227 GN=cpa PE=2 SV=1	0	5.707	8	2	32.7	5.94	655663552	2.04146e+08
Q8IPC5	Cylindromatosis, isoform D OS=Drosophila melanogaster OX=7227 GN=CYLD PE=1 SV=1	0	5.684	5	3	72.1	6.38		6.28863e+08
Q9W1K4	Egalitarian, isoform B OS=Drosophila melanogaster OX=7227 GN=egl PE=1 SV=4	0	5.684	2	1	112.1	7.28
Q9W1I8	LD03592p OS=Drosophila melanogaster OX=7227 GN=Snap29 PE=1 SV=1	0	5.654	19	2	31.6	5.17		2.17913e+08
Q9VIP0	Protein nessun dorma OS=Drosophila melanogaster OX=7227 GN=nesd PE=1 SV=1	0	5.64	3	2	67.7	5.07		1.04637e+08
Q7JVK8	GEO08987p1 OS=Drosophila melanogaster OX=7227 GN=Dmel\CG5323 PE=1 SV=1	0	5.636	10	1	16.6	7.24		3.21806e+08
Q9VZ20	Dynein light intermediate chain OS=Drosophila melanogaster OX=7227 GN=Dlic PE=1 SV=2	0	5.629	4	1	54.4	6.02
A0A0B4KG56	Pancreatic eIF-2alpha kinase, isoform C OS=Drosophila melanogaster OX=7227 GN=PEK PE=4 SV=1	0	5.607	1	1	124	5.05	13508187	6.77872e+06
M9PIG8	Regulatory particle non-ATPase 10, isoform B OS=Drosophila melanogaster OX=7227 GN=Rpn10 PE=4 SV=1	0	5.599	5	1	42.6	4.83
Q9VRI0	Helicase OS=Drosophila melanogaster OX=7227 GN=Hlc PE=1 SV=2	0	5.546	3	1	62.8	9.19
Q9XZ53	Catalytic subunit 3B of the oligosaccharyltransferase complex OS=Drosophila melanogaster OX=7227 GN=Stt3B PE=1 SV=1	0	5.54	4	2	87.6	9
A0A0B4KHT5	Syncrip, isoform J OS=Drosophila melanogaster OX=7227 GN=Syp PE=1 SV=1	0	5.522	3	2	83.2	8.79	15861907
Q9VF51	Aldehyde oxidase 3, isoform A OS=Drosophila melanogaster OX=7227 GN=AOX3 PE=1 SV=1	0	5.506	2	1	137.8	6.57
O97477	Inositol-3-phosphate synthase OS=Drosophila melanogaster OX=7227 GN=Inos PE=1 SV=1	0	5.502	4	1	62.2	6.23		5.9058e+08
P23257	Tubulin gamma-1 chain OS=Drosophila melanogaster OX=7227 GN=gammaTub23C PE=1 SV=2	0	5.446	4	2	53.3	5.94	65617467	2.69531e+08
P40320	S-adenosylmethionine synthase OS=Drosophila melanogaster OX=7227 GN=Sam-S PE=2 SV=2	0	5.446	7	3	44.7	6.54	67609491	2.14741e+08
Q7K130	Dynactin 4, p62 subunit OS=Drosophila melanogaster OX=7227 GN=DCTN4-p62 PE=1 SV=1	0	5.439	4	1	57.9	8.22		1.19161e+08
Q9VWS2	Nucleoporin Nup35 OS=Drosophila melanogaster OX=7227 GN=Nup35 PE=1 SV=1	0	5.418	4	1	35.1	9	70742448
M9PIV2	Syntaxin 4, isoform B OS=Drosophila melanogaster OX=7227 GN=Syx4 PE=4 SV=1	0	5.337	5	1	30.4	6.74
Q500Y7	GEO11443p1 OS=Drosophila melanogaster OX=7227 GN=UQCR-6.4 PE=2 SV=1	0	5.334	18	1	6.3	9.47	99568560	7.53043e+08
Q9VTL1	PCI domain-containing protein 2 homolog OS=Drosophila melanogaster OX=7227 GN=PCID2 PE=1 SV=2	0	5.31	3	1	45.2	8.4
Q9VV51	1-Acylglycerol-3-phosphate O-acyltransferase 3, isoform A OS=Drosophila melanogaster OX=7227 GN=Agpat3 PE=1 SV=1	0	5.302	6	2	44.4	9.13	146040946
Q7KVW1	RE73736p OS=Drosophila melanogaster OX=7227 GN=spoon PE=1 SV=1	0	5.287	4	1	67.3	6.79
Q9VPI6	Galectin OS=Drosophila melanogaster OX=7227 GN=galectin PE=1 SV=1	0	5.278	4	2	57.5	6.42	59057830	3.17016e+08
Q9W5Q1	RE68879p OS=Drosophila melanogaster OX=7227 GN=Dmel\CG17168 PE=2 SV=1	0	5.251	4	1	49.7	9.88	2.84446e+06
Q9VJ57	Grip71 OS=Drosophila melanogaster OX=7227 GN=Grip71 PE=1 SV=2	0	5.251	2	1	71.7	7.05	7443844
Q9VLT5	Protein purity of essence OS=Drosophila melanogaster OX=7227 GN=poe PE=1 SV=1	0	5.245	0	1	590.3	6.38	22721932	1.7698e+07
Q9VCF8	LD23561p OS=Drosophila melanogaster OX=7227 GN=Dmel\CG5854 PE=1 SV=1	0	5.24	4	1	41.8	5.62	14624517	1.65538e+08
P22769	Proteasome subunit alpha type-7-1 OS=Drosophila melanogaster OX=7227 GN=Prosalpha4 PE=1 SV=2	0	5.212	9	1	28	8.12	12461291	1.55119e+07
A0A126GV13	Spastin OS=Drosophila melanogaster OX=7227 GN=spas PE=3 SV=1	0	5.203	3	1	53.6	9.32
Q9VZE4	RE70333p OS=Drosophila melanogaster OX=7227 GN=cg1316 PE=1 SV=2	0	5.203	4	1	52.4	6.71	7.27137e+06
Q9VK44	LD24832p OS=Drosophila melanogaster OX=7227 GN=dUfd2 PE=1 SV=1	0	5.192	2	1	138.5	5.87	40329528	6.09367e+07
M9PEB1	Fiery mountain, isoform B OS=Drosophila melanogaster OX=7227 GN=fmt PE=1 SV=1	0	5.154	2	1	108.4	4.5
Q7K2X8	Nucleoporin seh1 OS=Drosophila melanogaster OX=7227 GN=Nup44A PE=1 SV=1	0	5.148	8	2	39.5	6.71	4711610	6.47438e+07
Q9VZE6	Ribosome biogenesis protein BRX1 homolog OS=Drosophila melanogaster OX=7227 GN=CG11583 PE=2 SV=2	0	5.148	4	1	41.6	9.89	12844721	3.33443e+08
Q24311	Cullin homolog 1 OS=Drosophila melanogaster OX=7227 GN=Cul1 PE=1 SV=2	0	5.129	2	1	89.5	7.9
P11046	Laminin subunit beta-1 OS=Drosophila melanogaster OX=7227 GN=LanB1 PE=1 SV=4	0	5.105	1	1	198.2	5.33
Q23979	Unconventional myosin IC OS=Drosophila melanogaster OX=7227 GN=Myo61F PE=1 SV=3	0	5.1	3	3	118.9	9.04	7527121	3.50313e+08
Q7KMP8	26S proteasome regulatory complex subunit p39A OS=Drosophila melanogaster OX=7227 GN=Rpn9 PE=1 SV=1	0	5.049	5	2	43.7	5.26	92950442	1.06455e+08
Q9VVB4	Coiled-coil domain-containing protein 22 homolog OS=Drosophila melanogaster OX=7227 GN=CG9951 PE=2 SV=1	0	5.038	3	1	63	6.68		6.11838e+07
Q961D9	Protein BCL9 homolog OS=Drosophila melanogaster OX=7227 GN=lgs PE=1 SV=1	0	5.033	3	1	153.7	7.39		3.21933e+07
M9PBJ2	Lethal (2) giant larvae, isoform K OS=Drosophila melanogaster OX=7227 GN=l(2)gl PE=4 SV=1	0	5.008	2	1	119.7	6.11
Q9VQ61	Aspartate aminotransferase OS=Drosophila melanogaster OX=7227 GN=Got2 PE=1 SV=1	0	5.007	5	2	47.2	8.78	650126769	4.93201e+08
Q8IQV9	Nuclear pore complex protein Nup205 OS=Drosophila melanogaster OX=7227 GN=Nup205 PE=2 SV=1	0	5.002	1	2	235	6.65	11143547	1.23516e+08
A1Z7K8	AaRS-interacting multifunctional protein 1 OS=Drosophila melanogaster OX=7227 GN=AIMP1 PE=1 SV=1	0	4.993	6	1	34.4	8.91
P56538	Eukaryotic translation initiation factor 6 OS=Drosophila melanogaster OX=7227 GN=eIF6 PE=2 SV=3	0	4.98	5	1	26.5	4.73	14923951	4.34131e+07
A1Z814	Oxysterol-binding protein OS=Drosophila melanogaster OX=7227 GN=Dmel\CG1513 PE=1 SV=2	0	4.975	3	2	87.4	6.02	22773140	6.45754e+07
A1ZB72	Glutathione S transferase E7 OS=Drosophila melanogaster OX=7227 GN=GstE7 PE=1 SV=1	0	4.958	9	2	25.5	6.57	108998851	4.10969e+08
Q9VD14	GH07286p OS=Drosophila melanogaster OX=7227 GN=Dmel\CG13850 PE=1 SV=3	0	4.955	4	2	61.8	9.13	53245968	897763
Q8IML9	105 kDa Doa protein kinase OS=Drosophila melanogaster OX=7227 GN=Doa PE=1 SV=2	0	4.954	1	1	111.3	9.41	23719616	5.58685e+06
A8JV29	Actin-related protein 2/3 complex subunit 3 OS=Drosophila melanogaster OX=7227 GN=Arpc3B PE=1 SV=1	0	4.95	9	1	18.2	8.54	38479720	7.86813e+06
A4V3G8	Ballchen, isoform B OS=Drosophila melanogaster OX=7227 GN=ball PE=1 SV=1	0	4.942	4	2	66	9.86	35180116	1.28245e+06
Q7JR58	Enoyl-CoA hydratase, short chain 1, isoform A OS=Drosophila melanogaster OX=7227 GN=Echs1 PE=1 SV=1	0	4.932	8	2	31.6	8.63	47581625	4.5109e+07
Q9W547	LD21404p OS=Drosophila melanogaster OX=7227 GN=mRpL16 PE=1 SV=1	0	4.905	12	2	28	10.17	27685720	4.23351e+07
Q9VK59	LD23647p OS=Drosophila melanogaster OX=7227 GN=Dmel\CG5787 PE=1 SV=2	0	4.905	2	1	100.2	9.74	8820684	1.08295e+08
Q9VBX3	Vig2, isoform B OS=Drosophila melanogaster OX=7227 GN=vig2 PE=1 SV=2	0	4.875	4	1	48.7	9.38
Q9VVU6	LD04472p OS=Drosophila melanogaster OX=7227 GN=Prp6 PE=1 SV=2	0	4.859	2	1	105.2	7.44	9534656	5.87561e+07
Q8SXY6	Transmembrane emp24 domain-containing protein bai OS=Drosophila melanogaster OX=7227 GN=bai PE=2 SV=1	0	4.849	10	2	23.7	8.22	62182548	1.99719e+08
Q9VYW4	LD04461p OS=Drosophila melanogaster OX=7227 GN=Dmel\CG1703 PE=1 SV=1	0	4.84	2	2	101.5	5.82	16676481	3.94764e+08
Q9VC28	60S ribosome subunit biogenesis protein NIP7 homolog OS=Drosophila melanogaster OX=7227 GN=anon-WO0118547.410 PE=1 SV=1	0	4.821	12	2	20.8	8.73	41923184	1.9652e+08
A0A0B4K7Q6	Myoblast city, isoform B OS=Drosophila melanogaster OX=7227 GN=mbc PE=3 SV=1	0	4.784	1	1	230.5	7.43	31410994	1.98109e+08
Q0E993	Valyl-tRNA synthetase, isoform A OS=Drosophila melanogaster OX=7227 GN=ValRS PE=1 SV=1	0	4.773	1	1	118.2	6.65	11433894	2.80509e+07
A0A0B4KH25	Histone H2A OS=Drosophila melanogaster OX=7227 GN=His2Av PE=3 SV=1	0	4.764	11	2	15	10.24	313218128	3.90578e+09
Q9VGQ1	GM01350p OS=Drosophila melanogaster OX=7227 GN=alpha-KGDHC PE=1 SV=1	0	4.752	3	1	49.9	9.47	11599553	318015
Q9VI84	LD17053p OS=Drosophila melanogaster OX=7227 GN=Dmel\CG1227 PE=2 SV=1	0	4.746	8	2	36.5	5.71	9131255	5.45583e+07
E1JHJ2	Uncharacterized protein, isoform C OS=Drosophila melanogaster OX=7227 GN=Dmel\CG5953 PE=1 SV=1	0	4.739	5	1	50	6.3
X2JEM4	GEO07185p1 OS=Drosophila melanogaster OX=7227 GN=RpS28b PE=2 SV=1	0	4.721	28	2	7.5	10.37	73292253	3.9863e+08
Q7JR49	V-type proton ATPase subunit S1 OS=Drosophila melanogaster OX=7227 GN=VhaAC45 PE=1 SV=1	0	4.695	4	1	41.1	5.1	15633426	3.21506e+08
E1JGN7	Heterogeneous nuclear ribonucleoprotein K, isoform E OS=Drosophila melanogaster OX=7227 GN=HnRNP-K PE=1 SV=1	0	4.69	4	1	49.8	8.35	17516502	1.04357e+08
X2JKQ8	Rho kinase, isoform D OS=Drosophila melanogaster OX=7227 GN=Rok PE=1 SV=1	0	4.687	1	1	159	6.37
Q9I7T5	GH01116p OS=Drosophila melanogaster OX=7227 GN=mge PE=1 SV=1	0	4.687	10	1	13.4	4.75	222309136
Q9VLN6	FI20146p1 OS=Drosophila melanogaster OX=7227 GN=Dme_CG7627 PE=1 SV=2	0	4.681	1	1	152.2	7.34
P17917	Proliferating cell nuclear antigen OS=Drosophila melanogaster OX=7227 GN=PCNA PE=1 SV=2	0	4.674	7	2	28.8	4.81	5000905406	1.32727e+10
Q9VYS3	Regulator of nonsense transcripts 1 homolog OS=Drosophila melanogaster OX=7227 GN=Upf1 PE=1 SV=2	0	4.667	2	1	129.8	7.33
Q9W0G1	Tyrosine-protein phosphatase non-receptor type 61F OS=Drosophila melanogaster OX=7227 GN=Ptp61F PE=1 SV=1	0	4.662	3	2	62.1	5.55	110411922	6.01095e+08
P17336	Catalase OS=Drosophila melanogaster OX=7227 GN=Cat PE=1 SV=2	0	4.651	3	1	57.1	8.18
Q9W0P2	DNA repair protein Rev1 OS=Drosophila melanogaster OX=7227 GN=Rev1 PE=1 SV=1	0	4.633	1	1	112.3	7.42	2.78126e+06
A1Z7J7	Secretory 31, isoform A OS=Drosophila melanogaster OX=7227 GN=Sec31 PE=1 SV=1	0	4.566	1	1	135.9	6.14
L7EEU0	Dead box protein 80, isoform E OS=Drosophila melanogaster OX=7227 GN=Dbp80 PE=1 SV=1	0	4.526	4	2	53.5	6.76	8.26538e+06	5.32076e+06
A0A0B4KGI7	Signal transducer and activator of transcription OS=Drosophila melanogaster OX=7227 GN=Stat92E PE=3 SV=1	0	4.52	3	2	91.7	5.82	25041562
Q9VBY2	FI08810p OS=Drosophila melanogaster OX=7227 GN=Dmel\CG11920 PE=1 SV=1	0	4.502	4	1	34.6	9.55
Q8IN02	BcDNA.LD12153 OS=Drosophila melanogaster OX=7227 GN=Dph5 PE=1 SV=2	0	4.474	5	1	31.6	5.52	27422376	3.93972e+07
Q8SX76	LD24646p OS=Drosophila melanogaster OX=7227 GN=pch2 PE=1 SV=1	0	4.466	5	2	46.5	5.69	69801984	2.15561e+08
M9PC73	Liprin-alpha, isoform C OS=Drosophila melanogaster OX=7227 GN=Liprin-alpha PE=1 SV=1	0	4.458	1	1	129.7	6.32
Q9VIK1	Transmembrane 9 superfamily member OS=Drosophila melanogaster OX=7227 GN=TM9SF2 PE=1 SV=1	0	4.445	2	1	74.6	7.77
Q9VBU2	RIO kinase 2 OS=Drosophila melanogaster OX=7227 GN=RIOK2 PE=4 SV=1	0	4.423	3	1	61.4	5.38
Q8IP79	Phosphoethanolamine cytidylyltransferase, isoform C OS=Drosophila melanogaster OX=7227 GN=Pect PE=1 SV=2	0	4.418	3	1	42	6.54	36656184	8.77232e+07
Q9VIU7	Probable dolichol-phosphate mannosyltransferase OS=Drosophila melanogaster OX=7227 GN=CG10166 PE=3 SV=1	0	4.412	5	1	27	8.79	53037884	6.74882e+06
Q9VRY5	Uncharacterized protein, isoform A OS=Drosophila melanogaster OX=7227 GN=Dmel\CG8549 PE=1 SV=1	0	4.407	8	2	28.6	8.56	166392766	3.55289e+08
Q9Y134	L.2.35Df OS=Drosophila melanogaster OX=7227 GN=Mtr4 PE=1 SV=1	0	4.396	2	2	118.9	6.77	26425274	3.20255e+08
M9PGU2	Pecanex, isoform E OS=Drosophila melanogaster OX=7227 GN=pcx PE=4 SV=2	0	4.387	1	1	365.6	6.1
Q9VQI5	LP04564p OS=Drosophila melanogaster OX=7227 GN=CG15401 PE=1 SV=2	0	4.384	3	1	47.3	6.28	22915672	3.90499e+06
Q9VBU5	LD07939p OS=Drosophila melanogaster OX=7227 GN=Dmel\CG10425 PE=1 SV=1	0	4.355	4	1	36.5	8.07
Q8MKK1	AaRS-interacting multifunctional protein 3 OS=Drosophila melanogaster OX=7227 GN=AIMP3 PE=1 SV=1	0	4.347	6	1	20	7.03	22408964	3.84691e+07
Q9VF53	Aldehyde oxidase 1 OS=Drosophila melanogaster OX=7227 GN=AOX1 PE=1 SV=1	0	4.337	1	1	139	6.67	17566772	199783
Q4ABD8	Histone H1 OS=Drosophila melanogaster OX=7227 GN=His1:CG33807 PE=3 SV=1	0	4.336	7	2	26.3	10.49	145623464	3.58531e+08
Q9W4K8	FI22513p1 OS=Drosophila melanogaster OX=7227 GN=Dmel\CG3626 PE=1 SV=3	0	4.335	1	1	106.3	6.81	16139055	6.49452e+07
P23572	Cyclin-dependent kinase 1 OS=Drosophila melanogaster OX=7227 GN=Cdk1 PE=1 SV=1	0	4.333	4	1	34.4	6.87	39501128	1.17617e+08
Q9VB23	Serine/threonine protein phosphatase 2A regulatory subunit OS=Drosophila melanogaster OX=7227 GN=wdb PE=1 SV=2	0	4.322	4	2	59.7	7.49		2.30777e+08
Q7K126	CCR4-NOT transcription complex subunit 3, isoform A OS=Drosophila melanogaster OX=7227 GN=Not3 PE=1 SV=1	0	4.305	1	1	92.3	6.79
Q9VQ29	Cytochrome b-c1 complex subunit Rieske, mitochondrial OS=Drosophila melanogaster OX=7227 GN=RFeSP PE=1 SV=3	0	4.305	7	1	24.9	8.68	22309074
Q9VB46	FI18644p1 OS=Drosophila melanogaster OX=7227 GN=Hmu PE=1 SV=1	0.001	4.262	2	1	63.4	9.35	99416408	4.27994e+08
Q9W254	Quaking related 58E-2, isoform A OS=Drosophila melanogaster OX=7227 GN=qkr58E-2 PE=1 SV=1	0.001	4.26	4	1	44.1	9.64	55446412	4.65028e+07
Q9VD07	Uncharacterized protein OS=Drosophila melanogaster OX=7227 GN=Dmel\CG12499 PE=1 SV=2	0.001	4.221	1	1	237	6.76
P05990	CAD protein OS=Drosophila melanogaster OX=7227 GN=r PE=1 SV=3	0.001	4.216	2	2	246.5	6.64	4.1765e+06
O18405	Surfeit locus protein 4 homolog OS=Drosophila melanogaster OX=7227 GN=Surf4 PE=2 SV=1	0.001	4.204	4	1	30.5	8.97	51673924	1.03327e+08
Q7K511	CG3835-RA OS=Drosophila melanogaster OX=7227 GN=D2hgdh PE=1 SV=1	0.001	4.201	3	1	58.3	6.93
Q9VWE6	Protein ELYS homolog OS=Drosophila melanogaster OX=7227 GN=Elys PE=1 SV=2	0.001	4.162	1	1	235	5.33	15264374	111861
Q7PLT4	Translocase of the inner mitochondrial membrane 17b, isoform A OS=Drosophila melanogaster OX=7227 GN=Tim17b PE=1 SV=1	0.001	4.149	19	2	18.2	8.18	24676478	7.2086e+07
Q6NN55	Oysgedart, isoform A OS=Drosophila melanogaster OX=7227 GN=oys PE=2 SV=1	0.001	4.146	2	1	81.2	8.29	4900529	2.35092e+07
Q9VKN7	Aurora kinase B OS=Drosophila melanogaster OX=7227 GN=ial PE=1 SV=1	0.001	4.132	3	1	38.3	8.78
Q9V3H2	26S proteasome non-ATPase regulatory subunit 14 OS=Drosophila melanogaster OX=7227 GN=Rpn11 PE=1 SV=1	0.001	4.131	4	1	34.4	6.13	18627474	4.3097e+08
Q9VIT9	Thioester-containing protein 4, isoform A OS=Drosophila melanogaster OX=7227 GN=Tep4 PE=1 SV=2	0.001	4.124	1	1	168.4	5.71
Q9VQL1	LP20978p OS=Drosophila melanogaster OX=7227 GN=SerRS PE=1 SV=1	0.001	4.112	3	1	56.4	6.49	21864318	9.0841e+07
Q7KNF2	Polyadenylate-binding protein 2 OS=Drosophila melanogaster OX=7227 GN=Pabp2 PE=1 SV=1	0.001	4.09	8	2	25	5.2	259560344	2.91698e+06
Q9VEK6	Leucine-rich repeat protein soc-2 homolog OS=Drosophila melanogaster OX=7227 GN=Sur-8 PE=2 SV=3	0.001	4.083	2	1	69.3	7.21	15448883
A1ZBM2	Tubulin-binding cofactor B OS=Drosophila melanogaster OX=7227 GN=TBCB PE=1 SV=1	0.001	4.082	6	1	27	5.19
Q9VS57	RE14391p OS=Drosophila melanogaster OX=7227 GN=Sec63 PE=1 SV=1	0.001	4.077	4	2	85.8	5.99	134632946	4.72533e+06
Q9VHK5	LD21733p OS=Drosophila melanogaster OX=7227 GN=Dmel\CG8379 PE=2 SV=2	0.001	4.062	2	1	80.9	6.61	16419528	2.52411e+07
M9PBN6	Ensconsin, isoform J OS=Drosophila melanogaster OX=7227 GN=ens PE=1 SV=1	0.001	4.052	1	1	106.2	8.66	4515716	411510
Q9VRA1	Uncharacterized protein, isoform B OS=Drosophila melanogaster OX=7227 GN=Dmel\CG11710 PE=1 SV=1	0.001	4.044	6	1	57.7	7.72		3.1479e+07
Q9VUL1	CTP synthase OS=Drosophila melanogaster OX=7227 GN=CTPsyn PE=1 SV=2	0.001	4.012	3	1	69.4	7.24		1.41244e+08
Q8T0Q4	GH13992p OS=Drosophila melanogaster OX=7227 GN=shrb PE=1 SV=1	0.001	4.007	5	1	25.4	4.81		3.0257e+07
Q9VAH9	Integrator complex subunit 11 OS=Drosophila melanogaster OX=7227 GN=IntS11 PE=1 SV=1	0.001	3.987	2	1	67.5	8.32	14191631	8.19689e+08
Q9VUK8	FI18749p1 OS=Drosophila melanogaster OX=7227 GN=GlyRS PE=1 SV=1	0.001	3.986	1	1	85.1	7.74
P22464	Annexin B9 OS=Drosophila melanogaster OX=7227 GN=AnxB9 PE=2 SV=2	0.001	3.974	5	2	36	4.88	20785930	1.36001e+09
P41572	6-phosphogluconate dehydrogenase, decarboxylating OS=Drosophila melanogaster OX=7227 GN=Pgd PE=2 SV=1	0.001	3.971	3	1	52.5	6.47
Q9V3T8	LD32469p OS=Drosophila melanogaster OX=7227 GN=SC35 PE=1 SV=1	0.001	3.968	6	1	21.4	11.75	60003056	3.41062e+08
Q7KSS0	FI03914p OS=Drosophila melanogaster OX=7227 GN=Nuak1 PE=2 SV=1	0.001	3.968	1	1	127.7	8.18
Q9VJ86	Bicoid stability factor OS=Drosophila melanogaster OX=7227 GN=bsf PE=1 SV=2	0.001	3.948	1	1	157.2	7.14	12994697
Q9VD64	Dead end OS=Drosophila melanogaster OX=7227 GN=dnd PE=1 SV=2	0.001	3.945	6	1	20.1	8.24	65242056	2.55716e+08
M9PBW0	Ubiquitin conjugating enzyme E2M, isoform B OS=Drosophila melanogaster OX=7227 GN=UbcE2M PE=3 SV=1	0.001	3.943	10	2	20.7	7.15	55930612	5.01913e+07
Q9W543	Rabconnectin-3B, isoform A OS=Drosophila melanogaster OX=7227 GN=Rbcn-3B PE=1 SV=1	0.001	3.937	1	1	168.4	7.49
A0A0B4K730	Ced-6, isoform F OS=Drosophila melanogaster OX=7227 GN=ced-6 PE=1 SV=1	0.001	3.932	2	1	55.7	6.87	10242277	2.08246e+08
A0A0B4KEU5	Coronin OS=Drosophila melanogaster OX=7227 GN=coro PE=1 SV=1	0.001	3.923	4	2	58	6.48	6.48209e+06	2.65709e+07
Q9VZQ9	AT20596p OS=Drosophila melanogaster OX=7227 GN=Strip PE=1 SV=1	0.001	3.914	1	1	99.7	5.44
Q9W3C3	LD10016p OS=Drosophila melanogaster OX=7227 GN=Dmel\CG2004 PE=1 SV=1	0.001	3.887	2	1	48.3	5.21	53345864	1.98506e+07
P48592	Ribonucleoside-diphosphate reductase subunit M2 OS=Drosophila melanogaster OX=7227 GN=RnrS PE=1 SV=2	0.001	3.886	3	1	45.1	5.63		1.26028e+08
Q24117	Dynein light chain 1, cytoplasmic OS=Drosophila melanogaster OX=7227 GN=ctp PE=1 SV=1	0.001	3.875	15	1	10.4	7.37	20877268	1.50326e+07
Q9VDH8	40S ribosomal protein S30 OS=Drosophila melanogaster OX=7227 GN=RpS30 PE=1 SV=1	0.001	3.872	8	1	14.6	10.05	68712376	4.47521e+08
Q9V3W2	GM23292p OS=Drosophila melanogaster OX=7227 GN=ND-B17 PE=1 SV=1	0.001	3.862	9	1	19	9.82	31416966	1.96532e+08
M9PGF7	Tenascin major, isoform E OS=Drosophila melanogaster OX=7227 GN=Ten-m PE=1 SV=1	0.001	3.854	1	1	371.8	5.92	5.05159e+06	538903
P13008	40S ribosomal protein S26 OS=Drosophila melanogaster OX=7227 GN=RpS26 PE=1 SV=1	0.001	3.839	11	1	13.3	11.15	525706592	3.79566e+08
O46050	60S ribosomal export protein NMD3 OS=Drosophila melanogaster OX=7227 GN=Nmd3 PE=1 SV=1	0.001	3.829	2	1	59.1	6.06
P25008	Cyclin-C OS=Drosophila melanogaster OX=7227 GN=CycC PE=1 SV=1	0.001	3.82	4	1	31.3	6.35
Q4QQ70	IP09819p OS=Drosophila melanogaster OX=7227 GN=Dmel\CG15602 PE=1 SV=1	0.001	3.818	4	1	38.6	5.11		3.64439e+08
A0A0B4KEK7	Proteasome inhibitor 31 kDa, isoform D OS=Drosophila melanogaster OX=7227 GN=PI31 PE=4 SV=1	0.001	3.806	8	1	30.1	5.53	21784122	4.18299e+08
Q9V4B6	Uncharacterized protein, isoform A OS=Drosophila melanogaster OX=7227 GN=CG11578 PE=4 SV=2	0.001	3.794	1	1	161.8	8.24		4.18386e+07
Q9VVH5	AT13736p OS=Drosophila melanogaster OX=7227 GN=UQCR-Q PE=1 SV=1	0.001	3.789	17	2	10.1	10.08	235305760	2.00264e+08
Q9V3T9	NADPH:adrenodoxin oxidoreductase, mitochondrial OS=Drosophila melanogaster OX=7227 GN=dare PE=2 SV=1	0.001	3.748	2	1	51.3	8.38
X2JDJ3	Phosphatidic acid phospholipase A1, isoform D OS=Drosophila melanogaster OX=7227 GN=PAPLA1 PE=1 SV=1	0.001	3.737	1	1	213.9	4.79		3.88283e+07
Q9VLV5	Probable small nuclear ribonucleoprotein E OS=Drosophila melanogaster OX=7227 GN=SmE PE=1 SV=1	0.001	3.711	16	1	11.1	9.63		7.0724e+07
Q9VU87	Vacuolar protein-sorting-associated protein 36 OS=Drosophila melanogaster OX=7227 GN=Vps36 PE=2 SV=2	0.001	3.703	5	1	44.2	6.07
Q9VTC1	LD32732p OS=Drosophila melanogaster OX=7227 GN=DmRH27 PE=1 SV=1	0.001	3.701	3	2	87.2	6.99	170581866	7.79009e+08
Q9VZF1	GH07444p OS=Drosophila melanogaster OX=7227 GN=Dmel\CG1309 PE=1 SV=1	0.001	3.66	3	1	58.4	8.21	13012029
Q9VIH3	Microsomal triacylglycerol transfer protein OS=Drosophila melanogaster OX=7227 GN=Mtp PE=1 SV=2	0.001	3.653	2	1	98.7	6.06
Q9VLB7	Rab GDP dissociation inhibitor OS=Drosophila melanogaster OX=7227 GN=Gdi PE=1 SV=1	0.001	3.652	5	2	49.9	5.72	30393926	4.04075e+08
M9PDU3	U-shaped, isoform D OS=Drosophila melanogaster OX=7227 GN=ush PE=1 SV=1	0.001	3.648	1	1	122.8	6.52
Q9VYE9	Pre-mRNA-splicing factor 38 OS=Drosophila melanogaster OX=7227 GN=Dmel\CG1622 PE=1 SV=1	0.001	3.635	3	1	45.4	9.39	66527048
Q9Y112	BcDNA.GH10614 OS=Drosophila melanogaster OX=7227 GN=dm1 PE=1 SV=1	0.001	3.63	3	1	36.3	7.08		5.2727e+07
Q8IRG6	FACT complex subunit spt16 OS=Drosophila melanogaster OX=7227 GN=dre4 PE=1 SV=2	0.001	3.62	1	1	123.5	6.29
Q9VF28	Actin-related protein 2/3 complex subunit 3 OS=Drosophila melanogaster OX=7227 GN=Arpc3A PE=1 SV=4	0.001	3.608	12	2	20.2	9.07	107848979	2.19453e+09
Q86BA1	[F-actin]-monooxygenase Mical OS=Drosophila melanogaster OX=7227 GN=Mical PE=1 SV=1	0.001	3.603	0	1	524.7	7.09		3.32041e+08
M9PGL2	N(Alpha)-acetyltransferase 30 A, isoform D OS=Drosophila melanogaster OX=7227 GN=Naa30A PE=4 SV=1	0.001	3.602	4	1	40.1	6.87	29183596	5.033e+06
A0A0B4LGF5	Optic atrophy 1, isoform C OS=Drosophila melanogaster OX=7227 GN=Opa1 PE=1 SV=1	0.001	3.595	1	1	111.5	8.59	28741142	8.16549e+06
M9PGI1	Corkscrew, isoform D OS=Drosophila melanogaster OX=7227 GN=csw PE=4 SV=1	0.001	3.585	2	1	98.2	8.1		1.22262e+09
P48555	Ras-related protein Ral-a OS=Drosophila melanogaster OX=7227 GN=Rala PE=1 SV=2	0.001	3.578	5	1	22.9	7.66	21100558	6.0175e+07
Q7PL83	FI02801p OS=Drosophila melanogaster OX=7227 GN=Spf45 PE=1 SV=1	0.001	3.573	3	1	44.4	7.4
M9PB90	Cullin-associated and neddylation-dissociated 1, isoform B OS=Drosophila melanogaster OX=7227 GN=Cand1 PE=1 SV=1	0.001	3.571	1	1	139.3	5.87
Q8T8T9	AT30094p OS=Drosophila melanogaster OX=7227 GN=Dmel\CG31717 PE=2 SV=1	0.001	3.551	5	1	22.9	9.1
Q8IPZ5	Uncharacterized protein, isoform B OS=Drosophila melanogaster OX=7227 GN=Dmel\CG9641 PE=1 SV=1	0.001	3.54	3	1	50	4.82	37061768	790918
Q9V3J1	V-type proton ATPase subunit H OS=Drosophila melanogaster OX=7227 GN=VhaSFD PE=2 SV=2	0.001	3.524	4	2	53.7	6.61	13501179	5.94226e+07
A0A0B4LEY9	Nucleolar GTP-binding protein 1 OS=Drosophila melanogaster OX=7227 GN=Non1 PE=1 SV=1	0.001	3.512	2	1	75.3	9.54	13184585	1.93809e+06
A0A0B4K807	Myelodysplasia/myeloid leukemia factor, isoform G OS=Drosophila melanogaster OX=7227 GN=Mlf PE=1 SV=1	0.001	3.511	4	1	32.1	7.4	10448599	2.32771e+07
Q9VJH2	Aspartyl-tRNA synthetase, mitochondrial, isoform A OS=Drosophila melanogaster OX=7227 GN=AspRS-m PE=1 SV=3	0.001	3.494	1	1	121.4	5.82
A4V3W1	Shaggy, isoform J OS=Drosophila melanogaster OX=7227 GN=sgg PE=1 SV=1	0.001	3.466	2	1	58.7	8.09
Q24090	GH08712p OS=Drosophila melanogaster OX=7227 GN=Snr1 PE=1 SV=2	0.001	3.465	4	1	41.9	5.27	17368310	6.31896e+07
Q7YU03	LD11744p OS=Drosophila melanogaster OX=7227 GN=Dmel\CG3632 PE=1 SV=1	0.001	3.462	1	1	138.5	5.96
O96433	Cyclin-T OS=Drosophila melanogaster OX=7227 GN=CycT PE=1 SV=2	0.001	3.443	2	1	118.2	9.52	3.88774e+06	684061
Q9VUC6	Formin-like protein OS=Drosophila melanogaster OX=7227 GN=Frl PE=1 SV=3	0.001	3.443	2	2	133.1	8.09	9076298	7.84929e+08
Q9VCG4	Nucleoporin Ndc1 OS=Drosophila melanogaster OX=7227 GN=Ndc1 PE=1 SV=1	0.001	3.426	2	1	65.3	8.37	54212000	8.47513e+07
M9PFF1	ADP-ribosylation factor GTPase activating protein 1, isoform B OS=Drosophila melanogaster OX=7227 GN=ArfGAP1 PE=1 SV=1	0.001	3.42	9	2	48.4	7.78		1.14257e+08
Q9W396	FI06908p OS=Drosophila melanogaster OX=7227 GN=HP1b PE=1 SV=1	0.001	3.417	5	1	26	4.77
P12646	Glucose-6-phosphate 1-dehydrogenase OS=Drosophila melanogaster OX=7227 GN=Zw PE=1 SV=2	0.001	3.413	2	1	60.4	6.44	23795424	6.02263e+08
Q9VLM8	Alanine--tRNA ligase, cytoplasmic OS=Drosophila melanogaster OX=7227 GN=AlaRS PE=2 SV=1	0.001	3.367	1	1	107.7	6.13		1.16187e+08
Q9VVL8	FI03887p OS=Drosophila melanogaster OX=7227 GN=TrpRS-m PE=1 SV=1	0.001	3.363	2	1	72.8	9.22	14634529	7.54405e+07
Q9VCW3	Nuclear pore complex protein Nup133 OS=Drosophila melanogaster OX=7227 GN=Nup133 PE=2 SV=2	0.001	3.359	2	2	135.1	5.63		5.63997e+08
Q9VC05	Oxysterol-binding protein OS=Drosophila melanogaster OX=7227 GN=Osbp PE=1 SV=1	0.001	3.354	3	1	89.3	5.81	9017497	2.9544e+07
P45888	Actin-related protein 2 OS=Drosophila melanogaster OX=7227 GN=Arp2 PE=2 SV=3	0.001	3.349	6	2	45.3	6.02
Q9VDL7	Dephosphocoenzyme A carrier, isoform A OS=Drosophila melanogaster OX=7227 GN=DPCoAC PE=2 SV=2	0.001	3.327	3	1	40.3	9.98
P08646	Ras-like protein 1 OS=Drosophila melanogaster OX=7227 GN=Ras85D PE=1 SV=2	0.001	3.27	6	1	21.6	7.81
Q9W2I2	Queuosine salvage protein OS=Drosophila melanogaster OX=7227 GN=Dmel\CG9752 PE=1 SV=1	0.001	3.226	3	1	39.5	5.73	88330816	1.29755e+07
P40304	Proteasome subunit beta type-1 OS=Drosophila melanogaster OX=7227 GN=Prosbeta6 PE=2 SV=2	0.001	3.217	6	1	25.8	6.54
Q9VKC2	Amino acid transporter protein JHI-21 OS=Drosophila melanogaster OX=7227 GN=JhI-21 PE=1 SV=1	0.001	3.19	2	1	54.8	8.56	25891554	5.50626e+07
Q8MSG8	Aprataxin-like protein OS=Drosophila melanogaster OX=7227 GN=CG5316 PE=2 SV=2	0.001	3.184	3	1	76.4	9.44
Q9VPL0	GM13767p OS=Drosophila melanogaster OX=7227 GN=Dmel\CG3436 PE=1 SV=1	0.001	3.177	3	1	38.8	6.92	17475880
A8DYI4	Non-specific serine/threonine protein kinase OS=Drosophila melanogaster OX=7227 GN=Sik3 PE=4 SV=1	0.001	3.154	1	1	148.4	6.54
A1Z8U0	Pre-mRNA processing factor 8 OS=Drosophila melanogaster OX=7227 GN=Prp8 PE=1 SV=1	0.001	3.147	0	1	279.4	8.88	10155421
Q9VT69	Phosphatidylinositol-4,5-bisphosphate 4-phosphatase OS=Drosophila melanogaster OX=7227 GN=Dmel\CG6707 PE=1 SV=1	0.001	3.142	4	1	28.6	8.16	6.4909e+06	1.83957e+07
Q9VEH1	LD04521p OS=Drosophila melanogaster OX=7227 GN=Mps1 PE=2 SV=1	0.001	3.134	3	1	69.7	8.28
Q0KHU5	Lysophosphatidylcholine acyltransferase OS=Drosophila melanogaster OX=7227 GN=LPCAT PE=2 SV=1	0.001	3.106	2	2	60	7.46	20826828	7.41699e+07
P13496	Dynactin subunit 1 OS=Drosophila melanogaster OX=7227 GN=DCTN1-p150 PE=1 SV=2	0.001	3.102	1	1	141.1	5.62	8673912	1.91657e+07
A8DYU3	GRAM domain containing 1B, isoform C OS=Drosophila melanogaster OX=7227 GN=GramD1B PE=4 SV=1	0.001	3.078	1	1	135.5	8.25
Q9VMQ7	Putative elongator complex protein 4 OS=Drosophila melanogaster OX=7227 GN=CG6907 PE=1 SV=1	0.001	3.037	2	1	48.7	5.88	37418716	6.08325e+07
Q7KLX3	GEO05407p1 OS=Drosophila melanogaster OX=7227 GN=Tapdelta PE=1 SV=1	0.001	3.014	6	1	17.6	8.54	133957152	1.4336e+08
Q9VIQ8	Cytochrome c oxidase subunit 4, isoform A OS=Drosophila melanogaster OX=7227 GN=COX4 PE=1 SV=1	0.001	2.991	7	1	20.5	8.25	43985076	1.51649e+08
A0A0B4LIA3	Non-specific serine/threonine protein kinase OS=Drosophila melanogaster OX=7227 GN=Akt1 PE=1 SV=1	0.001	2.978	2	1	59.9	5.87	14477797	1.1037e+08
Q9VBS8	IP10876p OS=Drosophila melanogaster OX=7227 GN=Dmel\CG31370 PE=1 SV=3	0.001	2.976	4	2	46.3	5.33	44835697	3.58418e+07
M9PAY6	Uncharacterized protein, isoform D OS=Drosophila melanogaster OX=7227 GN=anon-21Cb PE=1 SV=1	0.001	2.963	2	1	67	7.49
Q8IMZ9	Wolframin OS=Drosophila melanogaster OX=7227 GN=wfs1 PE=1 SV=2	0.001	2.963	2	1	96.7	8.48
Q8SYS7	Probable cytosolic Fe-S cluster assembly factor CG17683 OS=Drosophila melanogaster OX=7227 GN=CG17683 PE=2 SV=1	0.001	2.944	2	1	54.5	6.48	12882472	3.70324e+08
P15215	Laminin subunit gamma-1 OS=Drosophila melanogaster OX=7227 GN=LanB2 PE=2 SV=2	0.001	2.943	1	1	182.2	5.38
A1ZAC4	FI20010p1 OS=Drosophila melanogaster OX=7227 GN=krimp PE=1 SV=1	0.001	2.903	1	1	83.9	5.48	13233408	1.31796e+08
Q9V460	Transcription elongation factor SPT5 OS=Drosophila melanogaster OX=7227 GN=Spt5 PE=1 SV=1	0.001	2.894	1	1	119.4	6.25
P91891	Protein Mo25 OS=Drosophila melanogaster OX=7227 GN=Mo25 PE=2 SV=2	0.001	2.894	3	1	39.4	7.25	31235208	6.10588e+07
E1JIV0	Uncharacterized protein, isoform C OS=Drosophila melanogaster OX=7227 GN=anon-WO0118547.372 PE=1 SV=1	0.001	2.889	4	1	28.2	8.03	27670794	1.44277e+08
Q8SY39	ATP-dependent RNA helicase OS=Drosophila melanogaster OX=7227 GN=CG6994 PE=1 SV=1	0.001	2.889	1	1	93.3	9.72	39736700	679652
Q9Y162	BcDNA.GH02678 OS=Drosophila melanogaster OX=7227 GN=Vps4 PE=1 SV=1	0.001	2.871	2	1	49.6	6.96	20252676	9.78886e+07
Q9VU65	POC1 centriolar protein homolog OS=Drosophila melanogaster OX=7227 GN=Poc1 PE=2 SV=1	0.001	2.869	3	1	42.8	8.44	4.75123e+06	2.70115e+07
Q9VNE2	Protein krasavietz OS=Drosophila melanogaster OX=7227 GN=kra PE=1 SV=1	0.001	2.843	2	1	49.2	5.74	9291049	7.68126e+06
A1ZB68	FI01423p OS=Drosophila melanogaster OX=7227 GN=GstE3 PE=1 SV=1	0.001	2.832	6	1	24.9	7.59		3.12398e+08
M9PH77	Encore, isoform F OS=Drosophila melanogaster OX=7227 GN=enc PE=1 SV=1	0.001	2.817	1	1	201	8.41
Q9V438	Protein disulfide-isomerase A6 homolog OS=Drosophila melanogaster OX=7227 GN=CaBP1 PE=1 SV=1	0.001	2.807	3	1	46.7	5.69	6.66268e+06
Q9W3M7	LD32873p OS=Drosophila melanogaster OX=7227 GN=mahe PE=1 SV=1	0.001	2.804	1	1	100.4	9.14
Q07436	Protein expanded OS=Drosophila melanogaster OX=7227 GN=ex PE=1 SV=3	0.001	2.798	1	1	153.5	8.34	5744341	6.52891e+07
Q9V436	26S proteasome regulatory complex subunit p30 OS=Drosophila melanogaster OX=7227 GN=Rpn12 PE=1 SV=1	0.001	2.795	3	1	30.2	6.06	34484732	1.14231e+08
Q8T9H0	GEO06673p1 OS=Drosophila melanogaster OX=7227 GN=BcDNA:SD01241 PE=1 SV=1	0.001	2.788	8	1	16	8.15		2.98834e+08
A1Z9D9	Bb in a boxcar, isoform A OS=Drosophila melanogaster OX=7227 GN=bbc PE=1 SV=1	0.001	2.766	3	1	46.3	8.25	319887168
Q9VMZ9	RE36666p OS=Drosophila melanogaster OX=7227 GN=Dmel\CG1092 PE=1 SV=5	0.001	2.763	3	1	46.8	7.28	20805358	6.51998e+06
Q7JVK6	GM27569p OS=Drosophila melanogaster OX=7227 GN=trsn PE=1 SV=1	0.001	2.759	8	1	27	5.5
Q9VN50	Eukaryotic translation initiation factor 3 subunit F-1 OS=Drosophila melanogaster OX=7227 GN=eIF3f1 PE=2 SV=1	0.001	2.759	4	1	31.1	6.52
Q8INC3	Myosin heavy chain-like, isoform B OS=Drosophila melanogaster OX=7227 GN=Mhcl PE=3 SV=2	0.001	2.754	1	1	244.7	6.73		3.56932e+08
M9PC31	Nicotinate phosphoribosyltransferase OS=Drosophila melanogaster OX=7227 GN=Naprt PE=3 SV=1	0.001	2.711	1	2	61.5	6.71	12635910	1.49928e+07
Q9VQR8	Leucyl-tRNA synthetase, isoform A OS=Drosophila melanogaster OX=7227 GN=LeuRS PE=1 SV=2	0.001	2.7	1	1	134.8	7.64	7585054	475453
Q9VPX8	RH48586p OS=Drosophila melanogaster OX=7227 GN=Tango14 PE=2 SV=1	0.001	2.7	4	1	31.5	8.29	58359084	5.3069e+07
P40796	La protein homolog OS=Drosophila melanogaster OX=7227 GN=La PE=1 SV=2	0.001	2.698	4	1	44.9	7.58	2.38777e+06	1.00352e+06
Q7JRM9	GH11283p OS=Drosophila melanogaster OX=7227 GN=Nmda1 PE=2 SV=1	0.001	2.695	3	1	35.5	7.18		6.85639e+08
M9PEV2	Uncharacterized protein, isoform B OS=Drosophila melanogaster OX=7227 GN=Dmel\CG5087 PE=4 SV=1	0.001	2.687	1	1	123.6	8.4	56804504
Q9W4J5	Ribosomal RNA small subunit methyltransferase NEP1 OS=Drosophila melanogaster OX=7227 GN=CG3527 PE=3 SV=2	0.001	2.655	4	1	28.3	8.68
Q9VZS1	LD28127p OS=Drosophila melanogaster OX=7227 GN=Cg17746 PE=1 SV=1	0.001	2.648	3	1	41	4.89	3.71139e+06	8.72083e+07
A0A0B4K683	Ribosomal protein S5b, isoform B OS=Drosophila melanogaster OX=7227 GN=RpS5b PE=3 SV=1	0.001	2.63	6	1	20.1	7.81
X2JAF1	Lava lamp, isoform D OS=Drosophila melanogaster OX=7227 GN=lva PE=4 SV=1	0.001	2.629	1	1	315.7	4.86
P39018	40S ribosomal protein S19a OS=Drosophila melanogaster OX=7227 GN=RpS19a PE=1 SV=3	0.001	2.628	6	1	17.3	10.11	94437408	2.49345e+07
M9PEC1	Uncharacterized protein, isoform B OS=Drosophila melanogaster OX=7227 GN=Ist1 PE=1 SV=1	0.001	2.627	2	1	43.8	6.57		2.91098e+07
Q9VWL7	Rho GTPase activating protein at 18B, isoform C OS=Drosophila melanogaster OX=7227 GN=RhoGAP18B PE=4 SV=2	0.001	2.611	1	1	147.3	6.89		1.88984e+08
E1JHJ9	Cytoplasmic linker protein 190, isoform M OS=Drosophila melanogaster OX=7227 GN=CLIP-190 PE=1 SV=2	0.001	2.61	1	1	186.6	4.96		9.95192e+07
M9NEW1	Myosin light chain cytoplasmic, isoform B OS=Drosophila melanogaster OX=7227 GN=Mlc-c PE=4 SV=1	0.001	2.565	7	1	17.5	4.78	84993840	4.04742e+08
Q9VZF5	Kinesin-like protein OS=Drosophila melanogaster OX=7227 GN=pav PE=1 SV=1	0.001	2.536	2	1	100.6	9.23	11543038	1.01902e+08
P91929	NADH dehydrogenase [ubiquinone] 1 alpha subcomplex subunit 10, mitochondrial OS=Drosophila melanogaster OX=7227 GN=ND-42 PE=2 SV=2	0.001	2.514	3	1	46.9	6.8
P51406	Bystin OS=Drosophila melanogaster OX=7227 GN=bys PE=1 SV=2	0.001	2.496	3	1	49.9	8.46	13798562
Q9VJ61	SD03870p OS=Drosophila melanogaster OX=7227 GN=Dmel\CG10376 PE=1 SV=1	0.001	2.493	3	1	48	5.41
A8JR05	Crossveinless c, isoform C OS=Drosophila melanogaster OX=7227 GN=cv-c PE=4 SV=1	0.001	2.485	1	1	255.8	8.46		2.00873e+08
A1ZAH8	Ribosomal protein S15, isoform B OS=Drosophila melanogaster OX=7227 GN=RpS15 PE=1 SV=1	0.001	2.484	8	1	17	10.33
Q0KI33	Uncharacterized protein, isoform F OS=Drosophila melanogaster OX=7227 GN=Dmel\CG7956 PE=1 SV=2	0.001	2.47	1	1	127.8	6.19
P91634	PI-3 kinase OS=Drosophila melanogaster OX=7227 GN=Pi3K92E PE=1 SV=1	0.003	2.454	1	1	126.9	7.58
Q8MSV2	Protein alan shepard OS=Drosophila melanogaster OX=7227 GN=shep PE=1 SV=2	0.003	2.454	1	1	62.1	8.94	106037976	4.78534e+07
Q53ZT0	DNAJ-1 OS=Drosophila melanogaster OX=7227 GN=DnaJ-1 PE=1 SV=1	0.003	2.45	5	1	37	8.85
Q8IQP2	Coatomer subunit zeta OS=Drosophila melanogaster OX=7227 GN=zetaCOP PE=1 SV=1	0.003	2.442	7	1	18.7	5.1		5.97497e+08
M9PEA6	40S ribosomal protein S21 OS=Drosophila melanogaster OX=7227 GN=RpS21 PE=1 SV=1	0.003	2.419	11	1	9.2	5.91
Q9VTG5	Uncharacterized protein, isoform A OS=Drosophila melanogaster OX=7227 GN=Adck5 PE=4 SV=1	0.003	2.403	3	1	64.2	9.11	2478891	5.19475e+06
Q8MSS6	Glucose transporter 4 enhancer factor, isoform C OS=Drosophila melanogaster OX=7227 GN=Glut4EF PE=2 SV=1	0.003	2.394	4	1	33.1	9.17
Q9VD51	Probable ATP-dependent RNA helicase pitchoune OS=Drosophila melanogaster OX=7227 GN=pit PE=2 SV=2	0.003	2.388	2	1	76.9	7.97
Q8MQP7	Pinstripe, isoform C OS=Drosophila melanogaster OX=7227 GN=pns PE=2 SV=1	0.003	2.375	2	2	91.2	7.24	2451487744	6.37645e+08
Q9Y140	Dehydrogenase/reductase SDR family protein 7-like OS=Drosophila melanogaster OX=7227 GN=CG7601 PE=2 SV=1	0.003	2.373	4	1	35.7	9.26		4.55628e+08
Q9VHB5	SD10846p OS=Drosophila melanogaster OX=7227 GN=Vps45 PE=1 SV=1	0.003	2.37	3	1	65	7.65
A0A0B4KGX1	Jaguar, isoform L OS=Drosophila melanogaster OX=7227 GN=jar PE=1 SV=1	0.003	2.365	1	1	144.8	8.68		1.86315e+08
Q9VPU7	Arouser, isoform C OS=Drosophila melanogaster OX=7227 GN=aru PE=1 SV=1	0.003	2.362	2	1	85.1	6.54		1.97527e+08
Q24253	AP complex subunit beta OS=Drosophila melanogaster OX=7227 GN=AP-1-2beta PE=1 SV=1	0.003	2.361	2	2	101.1	5.11	23456864	1.4147e+08
Q9XYA7	LIM domain-containing protein OS=Drosophila melanogaster OX=7227 GN=stck PE=1 SV=1	0.003	2.347	3	1	38.7	8.05
Q9VL57	RE10231p OS=Drosophila melanogaster OX=7227 GN=Dmel\CG4658 PE=1 SV=1	0.003	2.328	2	1	58.4	7.69	20906336	1.55622e+08
Q5LJQ4	Uncharacterized protein, isoform B OS=Drosophila melanogaster OX=7227 GN=Dmel\CG17883 PE=4 SV=1	0.002	2.302	5	1	33	6.07	6.22483e+06
Q05652	Serine/threonine-protein kinase pelle OS=Drosophila melanogaster OX=7227 GN=pll PE=1 SV=1	0.002	2.286	2	1	56.1	8.63	93602944	2.32668e+08
Q9VQ39	IP05441p OS=Drosophila melanogaster OX=7227 GN=Dmel\CG31937 PE=1 SV=1	0.002	2.286	3	1	35.6	8.62	35851544	1.47539e+08
Q5U117	Enigma OS=Drosophila melanogaster OX=7227 GN=Egm PE=1 SV=1	0.002	2.277	2	1	70.8	6.44	32560870	164588
P40301	Proteasome subunit alpha type-2 OS=Drosophila melanogaster OX=7227 GN=Prosalpha2 PE=1 SV=1	0.002	2.267	6	1	25.9	6.68	8827058	6.72765e+06
Q8T3P2	GM01014p OS=Drosophila melanogaster OX=7227 GN=CG15675 PE=2 SV=1	0.002	2.258	4	1	23.8	9.58	18560242	2.36864e+07
Q9VV79	BcDNA.LD24702 OS=Drosophila melanogaster OX=7227 GN=spd-2 PE=1 SV=2	0.002	2.245	1	1	124.5	6.27
Q9VUH8	RE01471p OS=Drosophila melanogaster OX=7227 GN=Tdrd3 PE=1 SV=1	0.002	2.241	3	1	91.7	9.58		2.36031e+07
P53034	Replication factor C subunit 2 OS=Drosophila melanogaster OX=7227 GN=RfC4 PE=1 SV=1	0.002	2.235	4	1	37.2	7.72
Q8IQZ1	Glutathione synthetase OS=Drosophila melanogaster OX=7227 GN=Gss2 PE=1 SV=2	0.002	2.235	3	2	54.6	6.01	46201995	1.2814e+08
Q7KNQ9	Connector enhancer of KSR protein CNK OS=Drosophila melanogaster OX=7227 GN=cnk PE=1 SV=1	0.002	2.226	1	1	171.3	9.03
Q9VGV0	IP09589p OS=Drosophila melanogaster OX=7227 GN=Dmel\CG14695 PE=1 SV=1	0.002	2.22	3	1	33.5	6.93
Q9VND3	LD24833p OS=Drosophila melanogaster OX=7227 GN=Pi4KIIalpha PE=1 SV=3	0.002	2.214	2	1	78.9	6.18		1.73287e+08
Q9VDV2	AT06125p OS=Drosophila melanogaster OX=7227 GN=Dmel\CG6195 PE=1 SV=1	0.002	2.207	2	1	40.6	8.57
P25843	Profilin OS=Drosophila melanogaster OX=7227 GN=chic PE=1 SV=1	0.002	2.199	17	1	13.7	5.41
Q9VBU8	Nucleoporin Nup37 OS=Drosophila melanogaster OX=7227 GN=Nup37 PE=2 SV=1	0.002	2.193	3	1	35.3	6.34
P29310	14-3-3 protein zeta OS=Drosophila melanogaster OX=7227 GN=14-3-3zeta PE=1 SV=1	0.002	2.189	3	1	28.2	4.88	26753644	3.76598e+08
A0A0B4JDC3	Uncharacterized protein, isoform B OS=Drosophila melanogaster OX=7227 GN=Dmel\CG6621 PE=4 SV=1	0.002	2.184	1	1	99.3	10.4	203185472	4.67835e+08
Q7JWR9	Zinc finger CCCH domain-containing protein 15 homolog OS=Drosophila melanogaster OX=7227 GN=CG8635 PE=1 SV=1	0.002	2.176	2	1	45.3	5.55
Q9VI82	Nucleolar complex protein 3 homolog OS=Drosophila melanogaster OX=7227 GN=CG1234 PE=1 SV=1	0.002	2.165	3	2	94.4	8.97
Q9VYA7	RRP12-like protein OS=Drosophila melanogaster OX=7227 GN=CG2691 PE=1 SV=2	0.002	2.163	1	1	153.5	8.78	56989356	3.35092e+08
Q7K4Y0	Desaturase 1, isoform A OS=Drosophila melanogaster OX=7227 GN=Desat1 PE=1 SV=1	0.002	2.145	2	1	43.4	8.82	21297696	1.83744e+08
Q9VH72	TA01656p1 OS=Drosophila melanogaster OX=7227 GN=BVR PE=1 SV=1	0.002	2.142	5	1	22.7	7.49	13462050
Q9W327	Lysine--tRNA ligase OS=Drosophila melanogaster OX=7227 GN=LysRS PE=1 SV=2	0.002	2.122	1	1	68.5	7.08		1.87742e+08
Q05856	Small nuclear ribonucleoprotein-associated protein B OS=Drosophila melanogaster OX=7227 GN=SmB PE=1 SV=1	0.002	2.121	4	1	21	11.22	46958152	4.85805e+07
Q9Y166	BcDNA.GH02431 OS=Drosophila melanogaster OX=7227 GN=Dic1 PE=1 SV=1	0.002	2.116	4	1	30.7	10.02	19673286	2.57728e+07
Q9VJ12	Acinus, isoform A OS=Drosophila melanogaster OX=7227 GN=Acn PE=1 SV=1	0.002	2.107	2	1	83.7	6.7	5757842	268888
Q9XY35	Cytochrome b-c1 complex subunit 9 OS=Drosophila melanogaster OX=7227 GN=ox PE=3 SV=1	0.003	2.1	15	1	6.3	9.64
Q9W280	GH11358p OS=Drosophila melanogaster OX=7227 GN=CG30279 PE=2 SV=1	0.003	2.055	4	1	40	5.47	19043800
Q9NG60	Eukaryotic translation initiation factor 2D OS=Drosophila melanogaster OX=7227 GN=eIF2D PE=1 SV=1	0.003	2.043	1	1	61.9	8.43
Q0KHZ6	Electron transfer flavoprotein subunit beta OS=Drosophila melanogaster OX=7227 GN=ETFB PE=1 SV=1	0.003	2.018	4	1	27.2	8.05	85964008	2.10893e+08
Q4V5H1	Peptidyl-prolyl cis-trans isomerase OS=Drosophila melanogaster OX=7227 GN=Dmel\CG17266 PE=1 SV=1	0.003	1.985	8	1	20.2	7.27	16777820	2.64977e+06
X2J9F3	Nucleoporin 160kD, isoform B OS=Drosophila melanogaster OX=7227 GN=Nup160 PE=4 SV=1	0.003	1.97	1	1	160.2	5.36	32312730	2.33535e+08
Q9W542	LD07342p OS=Drosophila melanogaster OX=7227 GN=mip130 PE=1 SV=3	0.003	1.968	1	1	110.4	5.27
Q9VHR5	Uncharacterized protein OS=Drosophila melanogaster OX=7227 GN=Dmel\CG9684 PE=1 SV=2	0.003	1.968	2	1	71.9	7.99
Q9VUB9	LD24362p OS=Drosophila melanogaster OX=7227 GN=0670 PE=1 SV=1	0.003	1.959	2	1	56.1	8.92
A1Z945	Nucleoporin 188kDa, isoform B OS=Drosophila melanogaster OX=7227 GN=Nup188 PE=1 SV=2	0.003	1.954	1	1	210.2	6.35	42997076	1.43863e+08
Q9V492	Mpv17-like protein OS=Drosophila melanogaster OX=7227 GN=CG11077 PE=2 SV=1	0.003	1.934	5	1	19.5	9.83	22219216	7.78257e+07
E1JHD6	Mitogen-activated protein kinase OS=Drosophila melanogaster OX=7227 GN=bsk PE=1 SV=1	0.003	1.927	3	1	43	6.42	4.80589e+06
Q9VM72	Uncharacterized protein OS=Drosophila melanogaster OX=7227 GN=BEST:GH23590 PE=1 SV=1	0.003	1.926	4	1	28.5	9.14	20926120
M9PD85	Transcription factor AP-2, isoform E OS=Drosophila melanogaster OX=7227 GN=TfAP-2 PE=4 SV=1	0.003	1.907	2	1	51	8.31	2509509696	3.98989e+07
Q6NR46	RE58623p OS=Drosophila melanogaster OX=7227 GN=Spt-I PE=1 SV=1	0.003	1.898	2	1	52.5	6.38	19162824	1.40518e+06
Q9W3N9	LD24105p OS=Drosophila melanogaster OX=7227 GN=154229_at PE=1 SV=1	0.003	1.893	2	1	43.4	8.68	14092497	3.33436e+07
A0A0B4JCW4	Succinate--CoA ligase [ADP-forming] subunit beta, mitochondrial OS=Drosophila melanogaster OX=7227 GN=ScsbetaA PE=1 SV=1	0.003	1.892	3	2	49	6.83	16835982
Q9VKJ6	Cation-transporting ATPase OS=Drosophila melanogaster OX=7227 GN=Dmel\CG6230 PE=1 SV=1	0.003	1.891	1	1	136.3	7.74
O76521	Importin subunit alpha OS=Drosophila melanogaster OX=7227 GN=Kap-alpha1 PE=2 SV=1	0.003	1.884	2	1	60	5.34	31046034	1.02438e+08
Q9V3L7	GEO04710p1 OS=Drosophila melanogaster OX=7227 GN=NP15.6 PE=1 SV=1	0.003	1.87	5	1	17	5.14		3.99391e+07
A1Z705	FI19823p1 OS=Drosophila melanogaster OX=7227 GN=PIG-G PE=2 SV=1	0.003	1.856	1	1	104.5	8.57
Q95RE4	LD37574p OS=Drosophila melanogaster OX=7227 GN=yps PE=1 SV=1	0.003	1.854	3	1	38.2	9.85	10014106
O61643	Inhibin beta chain OS=Drosophila melanogaster OX=7227 GN=Actbeta PE=2 SV=2	0.003	1.851	1	1	108.7	9.54	129714432	1.12357e+08
O18645	Non-specific serine/threonine protein kinase OS=Drosophila melanogaster OX=7227 GN=AMPKalpha PE=1 SV=1	0.003	1.847	1	1	64.6	8.43
Q7K332	GH17623p OS=Drosophila melanogaster OX=7227 GN=CG3364 PE=2 SV=1	0.003	1.828	4	1	27.6	9.89	11284411
M9PBR6	Uncharacterized protein, isoform F OS=Drosophila melanogaster OX=7227 GN=CG10977 PE=1 SV=1	0.003	1.82	2	1	73.1	6.18	3.49087e+06	5.13731e+06
X2JAB9	Vinculin, isoform B OS=Drosophila melanogaster OX=7227 GN=Vinc PE=1 SV=1	0.003	1.819	1	1	106.2	6.7		4.27973e+07
Q8IPB9	CCR4-NOT transcription complex subunit 4, isoform G OS=Drosophila melanogaster OX=7227 GN=Cnot4 PE=1 SV=1	0.003	1.814	2	1	116.1	6.67	8.34296e+06	1.88467e+07
Q9W4X7	Eukaryotic translation initiation factor 3 subunit G-1 OS=Drosophila melanogaster OX=7227 GN=eIF3g1 PE=1 SV=1	0.004	1.792	3	1	29.9	8.79	50532064	4.61079e+08
Q9VJY7	B-block_TFIIIC domain-containing protein OS=Drosophila melanogaster OX=7227 GN=FBgn 32517 PE=4 SV=1	0.004	1.783	1	1	219.9	9.2	13460545070	2.20368e+08
Q9VK63	LD25466p OS=Drosophila melanogaster OX=7227 GN=Dmel\CG5776 PE=2 SV=1	0.004	1.778	1	1	89	6.79	441561312	1.27501e+08
Q7KR10	Probable cytochrome P450 12d1 distal, mitochondrial OS=Drosophila melanogaster OX=7227 GN=Cyp12d1-d PE=2 SV=1	0.004	1.776	2	1	60.2	9.1	25600756
Q9VD52	LD21931p OS=Drosophila melanogaster OX=7227 GN=CDC40 PE=1 SV=1	0.004	1.77	2	1	65.4	7.34
Q9W0Q2	Peptidyl-prolyl cis-trans isomerase OS=Drosophila melanogaster OX=7227 GN=Cypl PE=1 SV=1	0.004	1.727	4	1	19.5	7.12		1.40507e+08
A0A0B4LEK8	Secretory 24AB, isoform C OS=Drosophila melanogaster OX=7227 GN=Sec24AB PE=1 SV=1	0.004	1.724	1	1	127	7.62	39120740	2.57865e+08
Q4V5H0	IP07169p OS=Drosophila melanogaster OX=7227 GN=Dmel\CG18428 PE=2 SV=1	0.005	1.681	17	1	9.1	9.41	30731260	110362
Q24368	Chromatin-remodeling complex ATPase chain Iswi OS=Drosophila melanogaster OX=7227 GN=Iswi PE=1 SV=1	0.005	1.68	1	1	118.8	8.29	319822432	1.07149e+08
Q9VGV8	GM03430p OS=Drosophila melanogaster OX=7227 GN=Dmel\CG4511 PE=2 SV=1	0.007	1.673	5	1	25.1	6.18	295175584	3.31254e+08
Q7JWF1	Electron transfer flavoprotein-ubiquinone oxidoreductase OS=Drosophila melanogaster OX=7227 GN=Etf-QO PE=1 SV=1	0.007	1.66	1	1	65.9	6.64	10467333
Q9VF20	Heavy metal tolerance factor 1 OS=Drosophila melanogaster OX=7227 GN=Hmt-1 PE=1 SV=1	0.007	1.655	1	1	97.8	8.37	9266698	3.63523e+07
Q95RC5	LD44506p OS=Drosophila melanogaster OX=7227 GN=Dmel\CG5745 PE=2 SV=1	0.007	1.65	1	1	61.5	6.43
Q9V3W7	LD40489p OS=Drosophila melanogaster OX=7227 GN=SF2 PE=1 SV=1	0.007	1.634	3	1	28.3	9.91	40407756	2.84235e+08
Q9VUL6	GH22749p OS=Drosophila melanogaster OX=7227 GN=Dmel\CG12316 PE=2 SV=1	0.009	1.62	1	1	135.1	6.07	406467360	167587
Q494M1	DNA topoisomerase I OS=Drosophila melanogaster OX=7227 GN=Top1 PE=1 SV=1	0.009	1.616	1	1	111.8	9.01	15215692	2.5629e+08
A0A0B4KFZ7	Mitochondrial pyruvate carrier OS=Drosophila melanogaster OX=7227 GN=Dmel\CG9399 PE=1 SV=1	0.009	1.616	10	1	13.2	9.76	9100605	146306
Q9VUA5	LD42058p OS=Drosophila melanogaster OX=7227 GN=ssp2 PE=1 SV=1	0.009	1.591	2	1	106.5	5.59
Q0E9B5	Uncharacterized protein, isoform A OS=Drosophila melanogaster OX=7227 GN=Dmc1 PE=1 SV=1	0.009	1.584	1	1	95.5	5.78
Q9VG81	RH49330p OS=Drosophila melanogaster OX=7227 GN=Sccpdh2 PE=1 SV=1	0.009	1.581	2	1	47.2	9.44
M9NGE9	DDE Tnp4 domain-containing protein OS=Drosophila melanogaster OX=7227 GN=MB8.chrX.pasa.104-MIP02663 PE=4 SV=1	0.009	1.559	3	1	41.4	8.95
Q8INS9	GST-containing FLYWCH zinc-finger protein, isoform D OS=Drosophila melanogaster OX=7227 GN=gfzf PE=1 SV=2	0.01	1.557	6	1	26.9	5.41
Q9VAQ0	Cullin 5 OS=Drosophila melanogaster OX=7227 GN=Cul5 PE=1 SV=1	0.01	1.555	1	1	96.9	8.34	13854336	1.58279e+07
Q00174	Laminin subunit alpha OS=Drosophila melanogaster OX=7227 GN=LanA PE=1 SV=2	0.01	1.541	0	1	410.9	5.22
Q9V3V0	DXl6 protein OS=Drosophila melanogaster OX=7227 GN=x16 PE=1 SV=1	0.01	1.541	5	1	27.9	11.56
Q9V397	BcDNA.GH12558 OS=Drosophila melanogaster OX=7227 GN=Mtpalpha PE=1 SV=1	0.01	1.532	1	1	84	9.17
Q9VQX6	LP05054p OS=Drosophila melanogaster OX=7227 GN=Dmel\CG3702 PE=1 SV=2	0.01	1.531	1	1	73.6	7.14
Q9VX86	Peptidase_M14 domain-containing protein OS=Drosophila melanogaster OX=7227 GN=Cg8945 PE=4 SV=1	0.011	1.517	3	1	161	8.95	231590128	7.80569e+08
Q9VC57	Atlastin OS=Drosophila melanogaster OX=7227 GN=atl PE=1 SV=1	0.011	1.503	1	1	60.9	6.54	4.67843e+06	1.87968e+08
Q9VZ82	LD44376p OS=Drosophila melanogaster OX=7227 GN=LeuRS-m PE=1 SV=1	0.011	1.492	1	1	99.2	8.05	8217736
Q7KSQ0	LD46175p OS=Drosophila melanogaster OX=7227 GN=sea PE=1 SV=1	0.011	1.492	3	1	34.1	9.42	44987276	1.74026e+08
Q9NCC3	Sorting nexin OS=Drosophila melanogaster OX=7227 GN=SH3PX1 PE=1 SV=1	0.011	1.473	2	1	63.1	6.77
M9PDU4	Acyl carrier protein OS=Drosophila melanogaster OX=7227 GN=ND-ACP PE=1 SV=1	0.012	1.467	5	1	20.6	8.7
A0A0B4KG94	Uncharacterized protein, isoform B OS=Drosophila melanogaster OX=7227 GN=Dmel\CG6908 PE=1 SV=1	0.012	1.456	3	1	47.9	5.29	8421497	8.76868e+07
A0A0B4KGK3	Mob as tumor suppressor, isoform B OS=Drosophila melanogaster OX=7227 GN=mats PE=4 SV=1	0.012	1.454	3	1	25.2	6.61
P46824	Kinesin light chain OS=Drosophila melanogaster OX=7227 GN=Klc PE=1 SV=1	0.012	1.444	1	1	58	6.25		3.48428e+08
Q9V3H9	BcDNA.LD27873 OS=Drosophila melanogaster OX=7227 GN=Nab2 PE=1 SV=1	0.012	1.434	1	1	112.9	9.58	170384784	3.42327e+07
Q9VEH0	Aluminum tubes, isoform A OS=Drosophila melanogaster OX=7227 GN=alt PE=1 SV=1	0.012	1.434	1	1	95	7.09
Q9W1G1	Uncharacterized protein, isoform A OS=Drosophila melanogaster OX=7227 GN=Dmel\CG3735 PE=4 SV=1	0.012	1.425	2	1	81.5	8.97
E1JIW2	Slingshot, isoform C OS=Drosophila melanogaster OX=7227 GN=ssh PE=4 SV=1	0.012	1.42	1	1	115.3	8.54		5.50666e+08
A0A0B4J3Z9	Mitochondrial Rho GTPase OS=Drosophila melanogaster OX=7227 GN=Miro PE=3 SV=1	0.011	1.416	1	1	75.4	6.21	3309016832	4.48915e+08
Q7K2I4	Peptidyl-prolyl cis-trans isomerase OS=Drosophila melanogaster OX=7227 GN=Dmel\CG7768 PE=2 SV=1	0.011	1.415	4	1	17.8	8.15	5.72658e+06	3.66389e+08
Q8SXF0	Mitochondrial ribosomal protein S9 OS=Drosophila melanogaster OX=7227 GN=mRpS9 PE=1 SV=1	0.011	1.385	2	1	45.2	8.91	5.57422e+06
Q9VPL5	LD27216p OS=Drosophila melanogaster OX=7227 GN=Tbc1d15-17 PE=1 SV=1	0.011	1.384	1	1	81.8	5.19	5.3164e+06	4.81313e+07
Q8I8U7	Transcription-associated protein 1 OS=Drosophila melanogaster OX=7227 GN=Nipped-A PE=1 SV=4	0.014	1.34	0	1	435.1	7.75	89997128	1.81843e+08
Q9VT48	Anion exchange protein OS=Drosophila melanogaster OX=7227 GN=Ae2 PE=1 SV=2	0.014	1.34	0	1	142.7	6.95	20137222	7.43375e+07
Q9VL02	GH08677p OS=Drosophila melanogaster OX=7227 GN=nmd PE=2 SV=1	0.014	1.334	3	1	41.5	8.22	16725031	1.04444e+08
M9PGS2	Ultraspiracle, isoform B OS=Drosophila melanogaster OX=7227 GN=usp PE=3 SV=1	0.014	1.315	2	1	55.2	8
Q9I7D3	Caprin homolog OS=Drosophila melanogaster OX=7227 GN=Capr PE=1 SV=1	0.014	1.311	1	1	103.5	6.51
M9NFJ2	Proline dehydrogenase OS=Drosophila melanogaster OX=7227 GN=slgA PE=1 SV=1	0.014	1.303	1	1	75.8	8.97	52532832	1.62903e+08
N0D8I3	Transcription elongation factor spt6 OS=Drosophila melanogaster OX=7227 GN=Spt6 PE=1 SV=1	0.014	1.303	1	1	208.5	5.31
Q9VKC1	IP16805p OS=Drosophila melanogaster OX=7227 GN=RpL7-like PE=1 SV=2	0.014	1.289	2	1	29.1	10.1	22862922
Q95RI2	LD28549p OS=Drosophila melanogaster OX=7227 GN=Dmel\CG10973 PE=1 SV=1	0.014	1.284	2	1	34	5.34
Q9VNV3	ATP-dependent RNA helicase Ddx1 OS=Drosophila melanogaster OX=7227 GN=Ddx1 PE=2 SV=1	0.014	1.276	3	1	80.8	6.87
Q9VXK5	Putative rRNA methyltransferase OS=Drosophila melanogaster OX=7227 GN=dSpb1 PE=1 SV=1	0.014	1.276	1	1	93.3	9.04
A0A0B4KHG5	Chaoptin, isoform C OS=Drosophila melanogaster OX=7227 GN=chp PE=1 SV=1	0.014	1.272	1	1	150.6	6.8
Q9VBI2	UMP-CMP kinase OS=Drosophila melanogaster OX=7227 GN=Dak1 PE=1 SV=1	0.014	1.271	5	1	27.8	8	8157273	2.93278e+07
Q9N6D7	Poly(A) polymerase OS=Drosophila melanogaster OX=7227 GN=hrg PE=1 SV=1	0.017	1.258	1	1	74.5	7.09	23353552	7.76289e+07
O16130	60S ribosomal protein L39 OS=Drosophila melanogaster OX=7227 GN=RpL39 PE=1 SV=2	0.017	1.246	14	1	6.3	12.56	139242640	1.43958e+09
Q9VHJ4	GH04846p OS=Drosophila melanogaster OX=7227 GN=RagA-B PE=1 SV=1	0.017	1.238	2	1	35.6	7.52
Q86BI4	Failed axon connections, isoform B OS=Drosophila melanogaster OX=7227 GN=fax PE=1 SV=1	0.02	1.21	4	1	32.5	5.74		1.67775e+08
Q9VJ14	LD11955p OS=Drosophila melanogaster OX=7227 GN=mib2 PE=1 SV=1	0.02	1.209	2	1	114.8	7.64		1.06034e+08
Q9VPD2	Cytosolic Fe-S cluster assembly factor NUBP2 homolog OS=Drosophila melanogaster OX=7227 GN=CG4858 PE=1 SV=1	0.02	1.205	3	1	28.2	5.33	11421809	7.48589e+07
A4UZZ4	Alpha-1,4 glucan phosphorylase OS=Drosophila melanogaster OX=7227 GN=GlyP PE=1 SV=1	0.023	1.179	1	1	96.9	6.52
M9PC59	Mextli, isoform G OS=Drosophila melanogaster OX=7227 GN=mxt PE=4 SV=1	0.023	1.158	1	1	67.7	6.44
Q9VHT2	FI07663p OS=Drosophila melanogaster OX=7227 GN=tex PE=1 SV=1	0.023	1.157	4	1	36.4	6.47
Q9VKS5	RE24765p OS=Drosophila melanogaster OX=7227 GN=CG17099 PE=2 SV=2	0.023	1.149	3	1	60	8.27	927584128	2.05863e+08
Q9W528	LD31238p OS=Drosophila melanogaster OX=7227 GN=Dmel\CG4194 PE=2 SV=1	0.023	1.136	3	1	29.4	6.54	2031264256	2.42785e+08
Q9VXW4	FI12409p OS=Drosophila melanogaster OX=7227 GN=Dmel\CG9123 PE=2 SV=1	0.023	1.132	2	1	48.7	7.3		1.70358e+08
M9PI41	Non-specific serine/threonine protein kinase OS=Drosophila melanogaster OX=7227 GN=sti PE=1 SV=1	0.024	1.121	0	1	211.6	6.77	69179360	3.11775e+07
A1Z7Q8	Alicorn, isoform A OS=Drosophila melanogaster OX=7227 GN=alc PE=1 SV=1	0.024	1.121	8	1	36.4	5.63
Q7JQ36	Receptor protein serine/threonine kinase OS=Drosophila melanogaster OX=7227 GN=sax PE=2 SV=1	0.024	1.12	2	1	64.2	6.81	8.25211e+06	7.39678e+06
Q9I7Z8	LD21943p OS=Drosophila melanogaster OX=7227 GN=CG13372 PE=1 SV=3	0.024	1.11	1	1	157.6	7.68	7.132e+06
Q9VCN1	DNA polymerase epsilon catalytic subunit 1 OS=Drosophila melanogaster OX=7227 GN=DNApol-epsilon255 PE=1 SV=3	0.024	1.107	0	1	256.5	6.47
Q7PLI7	Serine/threonine-protein kinase CG17528 OS=Drosophila melanogaster OX=7227 GN=CG17528 PE=1 SV=1	0.024	1.104	1	1	82.9	7.77
Q9VJ11	Calcium load-activated calcium channel OS=Drosophila melanogaster OX=7227 GN=anon-37B-2 PE=1 SV=1	0.024	1.1	4	1	20.8	9.5	73081272	2.56544e+08
P25160	ADP-ribosylation factor-like protein 1 OS=Drosophila melanogaster OX=7227 GN=Arl1 PE=2 SV=5	0.024	1.093	3	1	20.2	6.57	13503846	3.04737e+07
Q9VCX7	LD12377p OS=Drosophila melanogaster OX=7227 GN=CG5253 PE=2 SV=3	0.024	1.081	2	1	106.4	8.87
O76894	EG:56G7.1 protein OS=Drosophila melanogaster OX=7227 GN=Mur2B PE=4 SV=2	0.024	1.081	1	1	194.3	8.78
A0A0B4LFY7	Uncharacterized protein OS=Drosophila melanogaster OX=7227 GN=Dmel\CG44622 PE=4 SV=1	0.024	1.072	4	1	15.7	9.64	31304646	3.06417e+08
Q9VTM9	Sisters unbound OS=Drosophila melanogaster OX=7227 GN=sunn PE=4 SV=4	0.024	1.071	1	1	109.9	6.38	40407756	2.84235e+08
Q8SYP9	Mitochondrial ribosomal protein S5, isoform A OS=Drosophila melanogaster OX=7227 GN=mRpS5 PE=1 SV=1	0.024	1.07	1	1	46	10.2
A0A0B4KFE9	Megator, isoform B OS=Drosophila melanogaster OX=7227 GN=Mtor PE=1 SV=1	0.024	1.069	0	1	262.2	5.1
Q9VXK9	RH04127p OS=Drosophila melanogaster OX=7227 GN=Dmel\CG9170 PE=2 SV=1	0.024	1.064	1	1	139.6	6.18
Q9VZX7	Autophagy-related 2, isoform A OS=Drosophila melanogaster OX=7227 GN=Atg2 PE=2 SV=1	0.024	1.063	0	1	214.8	5.62	625104576	1.02416e+09
Q8IMY8	Ionotropic receptor 94f OS=Drosophila melanogaster OX=7227 GN=Ir94f PE=4 SV=2	0.027	1.051	2	1	65.5	9.04	5319751	2.27297e+07
Q8MS31	Muscle wasted, isoform D OS=Drosophila melanogaster OX=7227 GN=mute PE=2 SV=1	0.029	1.039	1	1	74.4	6.55	1968184064	8.01027e+09
Q8IRI5	Trio, isoform D OS=Drosophila melanogaster OX=7227 GN=trio PE=1 SV=1	0.03	1.033	1	1	87.9	7.74		2.25213e+07
Q9W4Y6	Brother of ihog, isoform B OS=Drosophila melanogaster OX=7227 GN=boi PE=1 SV=2	0.029	1.027	1	1	109.4	8.82	218324944	1.18407e+08
A1Z6H6	Peptidase_M3 domain-containing protein OS=Drosophila melanogaster OX=7227 GN=Dmel\CG7791 PE=1 SV=1	0.029	1.026	1	1	80.2	6.87	7.14533e+06	3.85416e+06
O18335	Drab11 OS=Drosophila melanogaster OX=7227 GN=Rab11 PE=1 SV=1	0.029	1.025	5	1	24.2	5.73
Q9VFP0	RH07106p OS=Drosophila melanogaster OX=7227 GN=Dmel\CG3061 PE=1 SV=1	0.029	1.023	4	1	41.7	9.03	8.23377e+06
A0A0B4K7L0	Rad50, isoform E OS=Drosophila melanogaster OX=7227 GN=rad50 PE=1 SV=1	0.029	1.017	1	1	152	7.65	20361374
Q24595	DNA repair protein complementing XP-C cells homolog OS=Drosophila melanogaster OX=7227 GN=Xpc PE=1 SV=2	0.031	1.009	1	1	144.1	9.29
Q9VBK9	Uncharacterized protein OS=Drosophila melanogaster OX=7227 GN=Dmel\CG5913 PE=1 SV=1	0.032	1.006	2	1	49.9	9.7
A0A0C4DHA1	Chondrocyte-derived ezrin-like domain containing protein, isoform F OS=Drosophila melanogaster OX=7227 GN=Cdep PE=1 SV=1	0.032	0.972	1	1	131.5	8.38
Q9VQ89	GATOR complex protein MIOS OS=Drosophila melanogaster OX=7227 GN=mio PE=1 SV=2	0.032	0.968	2	1	98.5	7.43	47730560
A1Z909	LD11307p OS=Drosophila melanogaster OX=7227 GN=Dmel\CG8545 PE=1 SV=1	0.032	0.955	1	1	99.8	5.5	24981496	2.80762e+07
Q9VMU6	LD31822p OS=Drosophila melanogaster OX=7227 GN=Nepl3 PE=1 SV=2	0.033	0.925	1	1	73.1	7.2
Q7KTW9	Asparagine synthetase OS=Drosophila melanogaster OX=7227 GN=AsnS PE=2 SV=1	0.036	0.906	7	1	63.2	6.49
Q24371	Protein lethal(2)denticleless OS=Drosophila melanogaster OX=7227 GN=l(2)dtl PE=1 SV=2	0.036	0.904	3	1	84.1	8.76
Q9VZS3	Eukaryotic translation initiation factor eIF1 OS=Drosophila melanogaster OX=7227 GN=eIF1 PE=1 SV=1	0.036	0.903	9	1	12.4	7.34
Q9VC92	GH15945p OS=Drosophila melanogaster OX=7227 GN=Dmel\CG6432 PE=2 SV=1	0.036	0.899	2	1	75	7.12	78088752	6.81993e+08
M9NFZ9	Ringmaker, isoform B OS=Drosophila melanogaster OX=7227 GN=ringer PE=4 SV=1	0.036	0.898	10	1	20.6	9.2	775771082	2.83323e+08
Q9VZW7	Carnitine palmitoyltransferase 2 OS=Drosophila melanogaster OX=7227 GN=CPT2 PE=1 SV=1	0.036	0.891	1	1	75.1	8.35
Q9VYY8	RE64552p OS=Drosophila melanogaster OX=7227 GN=Sk1 PE=1 SV=1	0.038	0.872	1	1	71.4	7.4	50894832	4.00189e+08
Q8SZ30	RE19845p OS=Drosophila melanogaster OX=7227 GN=spn-D PE=2 SV=1	0.038	0.871	6	1	31.2	8.92	576595200	3.63286e+07
Q7PLK0	Protein argonaute-3 OS=Drosophila melanogaster OX=7227 GN=AGO3 PE=1 SV=3	0.038	0.862	1	1	99.1	8.82	27106158	5.12941e+07
Q9VME0	FI03602p OS=Drosophila melanogaster OX=7227 GN=Dmel\CG13982 PE=2 SV=2	0.038	0.862	10	1	36.9	7.06
Q7K0X3	Ctr9, isoform A OS=Drosophila melanogaster OX=7227 GN=Ctr9 PE=1 SV=1	0.038	0.857	1	1	130.4	9.55
Q7K0L7	LP01207p OS=Drosophila melanogaster OX=7227 GN=Tpc1 PE=1 SV=1	0.038	0.856	2	1	36.7	9.76
Q9VH71	WHAMM and JMY related, isoform A OS=Drosophila melanogaster OX=7227 GN=Whamy PE=4 SV=2	0.038	0.855	1	1	54.1	9.77	53981948	2.61371e+08
E1JI84	Golgi apparatus membrane protein TVP23 homolog OS=Drosophila melanogaster OX=7227 GN=Dmel\CG5021 PE=1 SV=1	0.038	0.854	3	1	25.5	7.87	20883462	5.71033e+07
Q9VRJ3	Gdap1, isoform A OS=Drosophila melanogaster OX=7227 GN=Gdap1 PE=1 SV=1	0.038	0.852	2	1	37.6	8.03	1054582080	6.09589e+07
Q9VZM5	GPI mannosyltransferase 3 OS=Drosophila melanogaster OX=7227 GN=PIG-B PE=2 SV=2	0.038	0.849	1	1	65	7.9	94232160	8.74243e+08
Q9VT52	Probable insulin-like peptide 3 OS=Drosophila melanogaster OX=7227 GN=Ilp3 PE=2 SV=2	0.038	0.839	9	1	13.7	8.59		1.87334e+07
Q9VTZ6	Probable phosphomannomutase OS=Drosophila melanogaster OX=7227 GN=CG10688 PE=2 SV=1	0.038	0.833	3	1	29.6	5.71
Q8I937	Ribosome biogenesis regulatory protein OS=Drosophila melanogaster OX=7227 GN=BcDNA:LD24586 PE=1 SV=2	0.04	0.82	2	1	39.4	9.92	2.21063e+07
Q9VQ76	LD36155p OS=Drosophila melanogaster OX=7227 GN=tho2 PE=1 SV=2	0.041	0.816	0	1	188.4	8.82
Q9VXK0	Protein NipSnap OS=Drosophila melanogaster OX=7227 GN=Nipsnap PE=2 SV=2	0.042	0.809	4	1	31.9	9.17	37975536	2.38961e+07
M9NEL3	Kismet, isoform F OS=Drosophila melanogaster OX=7227 GN=kis PE=1 SV=1	0.042	0.809	1	1	560.6	5.77		7.23725e+06
E1JIZ7	Uncharacterized protein OS=Drosophila melanogaster OX=7227 GN=Dmel\CG42487 PE=4 SV=1	0.044	0.803	3	1	34.9	9.82		5.46522e+07
Q9VP40	Spermatocyte arrest OS=Drosophila melanogaster OX=7227 GN=sa PE=2 SV=1	0.044	0.803	9	1	31.1	5.22	16761338
Q7JW66	LD21545p OS=Drosophila melanogaster OX=7227 GN=cg12129 PE=1 SV=1	0.044	0.803	2	1	40.3	6.98	29862164	200731
A1YK02	Nuclear pore complex protein Nup75 OS=Drosophila melanogaster OX=7227 GN=Nup75 PE=2 SV=1	0.044	0.795	1	1	76.8	6.05	16858838	5.03515e+06
Q9VET0	Neuropeptide F OS=Drosophila melanogaster OX=7227 GN=NPF PE=1 SV=1	0.044	0.791	11	1	11.5	7.78	310043552	1.48964e+07
Q9VCU3	Neprilysin-like 13 OS=Drosophila melanogaster OX=7227 GN=Nepl13 PE=4 SV=1	0.044	0.79	1	1	85.7	6.2	7.83286e+06	7.20043e+07
